# Supplementary material for: Competitive aminal formation during the synthesis of a highly soluble, isopropyl-decorated imine porous organic cage
Source: Chem Commun (Camb). 2023 Feb 23;59(25):3731–4. doi: 10.1039/d3cc00072a (PMC10035065; doi:10.1039/d3cc00072a)
Supplement: CC-059-D3CC00072A-s002 [file CC-059-D3CC00072A-s002.cif]

# Electronic Supplementary Material (ESI) for ChemComm.
# This journal is © The Royal Society of Chemistry 2023

####################################################################### 
# 
# This file contains crystal structure data downloaded from the 
# Cambridge Structural Database (CSD) hosted by the Cambridge 
# Crystallographic Data Centre (CCDC).
# 
# Full information about CCDC data access policies and citation 
# guidelines are available at http://www.ccdc.cam.ac.uk/access/V1 
# 
# Audit and citation data items may have been added by the CCDC. 
# Please retain this information to preserve the provenance of 
# this file and to allow appropriate attribution of the data. 
# 
#######################################################################

data_CC21_CHCl3_MeOH_100K_publ
_audit_block_doi                 10.5517/ccdc.csd.cc2dzyfs
_database_code_depnum_ccdc_archive 'CCDC 2234276'
loop_
_citation_id
_citation_doi
_citation_year
1 10.26434/chemrxiv-2023-cn4q1 2023
loop_
_audit_author_name
_audit_author_address
'Marc Little'
;University of Liverpool
United Kingdom
;
_audit_update_record             
;
2023-01-04 deposited with the CCDC.	2023-02-23 downloaded from the CCDC.
;
_audit_creation_date             2018-02-20
_audit_creation_method           
;
Olex2 1.2-beta
(compiled 2018.02.02 svn.r3481 for OlexSys, GUI svn.r5470)
;
_shelx_SHELXL_version_number     2014/7
_chemical_name_common            ?
_chemical_name_systematic        ?
_chemical_formula_moiety         
'9(C H Cl3),10.5(C H4 O),2(C84 H120 N12),(H2 O)'
_chemical_formula_sum            'C187.50 H293 Cl27 N24 O11.50'
_chemical_formula_weight         4024.59
_chemical_absolute_configuration ?
_chemical_melting_point          ?
loop_
_atom_type_symbol
_atom_type_description
_atom_type_scat_dispersion_real
_atom_type_scat_dispersion_imag
_atom_type_scat_source
C C 0.0033 0.0016 'International Tables Vol C Tables 4.2.6.8 and 6.1.1.4'
H H 0.0000 0.0000 'International Tables Vol C Tables 4.2.6.8 and 6.1.1.4'
Cl Cl 0.1484 0.1585 'International Tables Vol C Tables 4.2.6.8 and 6.1.1.4'
N N 0.0061 0.0033 'International Tables Vol C Tables 4.2.6.8 and 6.1.1.4'
O O 0.0106 0.0060 'International Tables Vol C Tables 4.2.6.8 and 6.1.1.4'

_shelx_space_group_comment       
;
The symmetry employed for this shelxl refinement is uniquely defined
by the following loop, which should always be used as a source of
symmetry information in preference to the above space-group names.
They are only intended as comments.
;
_space_group_crystal_system      monoclinic
_space_group_IT_number           4
_space_group_name_H-M_alt        'P 1 21 1'
_space_group_name_Hall           'P 2yb'
loop_
_space_group_symop_operation_xyz
'x, y, z'
'-x, y+1/2, -z'

_cell_length_a                   16.0941(13)
_cell_length_b                   45.047(4)
_cell_length_c                   16.4682(15)
_cell_angle_alpha                90
_cell_angle_beta                 105.336(2)
_cell_angle_gamma                90
_cell_volume                     11514.2(17)
_cell_formula_units_Z            2
_cell_measurement_reflns_used    9016
_cell_measurement_temperature    100
_cell_measurement_theta_max      23.659
_cell_measurement_theta_min      2.252
_shelx_estimated_absorpt_T_max   0.974
_shelx_estimated_absorpt_T_min   0.895
_exptl_absorpt_coefficient_mu    0.373
_exptl_absorpt_correction_T_max  0.7451
_exptl_absorpt_correction_T_min  0.5163
_exptl_absorpt_correction_type   multi-scan
_exptl_absorpt_process_details   
;
SADABS-2014/5 (Bruker,2014/5) was used for absorption correction. 
wR2(int) was 0.1625 before and 0.0780 after correction. The 
Ratio of minimum to maximum transmission is 0.6929. The \l/2 
correction factor is 0.00150.'
;
_exptl_absorpt_special_details   ?
_exptl_crystal_colour            colourless
_exptl_crystal_colour_primary    colourless
_exptl_crystal_density_diffrn    1.161
_exptl_crystal_density_meas      ?
_exptl_crystal_density_method    ?
_exptl_crystal_description       plate
_exptl_crystal_F_000             4274
_exptl_crystal_size_max          0.305
_exptl_crystal_size_mid          0.27
_exptl_crystal_size_min          0.07
_exptl_transmission_factor_max   ?
_exptl_transmission_factor_min   ?
_diffrn_reflns_av_R_equivalents  0.0589
_diffrn_reflns_av_unetI/netI     0.0721
_diffrn_reflns_Laue_measured_fraction_full 0.999
_diffrn_reflns_Laue_measured_fraction_max 0.999
_diffrn_reflns_limit_h_max       17
_diffrn_reflns_limit_h_min       -17
_diffrn_reflns_limit_k_max       50
_diffrn_reflns_limit_k_min       -37
_diffrn_reflns_limit_l_max       18
_diffrn_reflns_limit_l_min       -18
_diffrn_reflns_number            84088
_diffrn_reflns_point_group_measured_fraction_full 0.832
_diffrn_reflns_point_group_measured_fraction_max 0.832
_diffrn_reflns_theta_full        23.256
_diffrn_reflns_theta_max         23.256
_diffrn_reflns_theta_min         1.359
_diffrn_ambient_temperature      100
_diffrn_detector                 CCD
_diffrn_detector_area_resol_mean 28.5714
_diffrn_detector_type            'Rigaku Saturn724+'
_diffrn_measured_fraction_theta_full 0.999
_diffrn_measured_fraction_theta_max 0.999
_diffrn_measurement_device       'AFC12 (Right): Kappa 3 circle'
_diffrn_measurement_device_type  'Rigaku Saturn724+ (2x2 bin mode)'
_diffrn_measurement_method       'profile data from \w-scans'
_diffrn_measurement_specimen_support 'Mitegen 50um'
_diffrn_radiation_collimation    0.3
_diffrn_radiation_monochromator  Confocal
_diffrn_radiation_probe          x-ray
_diffrn_radiation_type           MoK\a
_diffrn_radiation_wavelength     0.71073
_diffrn_source                   'Rotating Anode'
_diffrn_source_current           24.0
_diffrn_source_power             1.2
_diffrn_source_target            Mo
_diffrn_source_type              'Rotating Anode'
_diffrn_source_voltage           50.0
_diffrn_standards_number         0
_reflns_Friedel_coverage         0.640
_reflns_Friedel_fraction_full    0.659
_reflns_Friedel_fraction_max     0.659
_reflns_number_gt                18041
_reflns_number_total             27498
_reflns_special_details          
;
 Reflections were merged by SHELXL according to the crystal
 class for the calculation of statistics and refinement.
 
 reflns_Friedel_fraction is defined as the number of unique
 Friedel pairs measured divided by the number that would be
 possible theoretically, ignoring centric projections and
 systematic absences.
;
_reflns_threshold_expression     'I > 2\s(I)'
_computing_cell_refinement       'SAINT v8.34A (Bruker, 2013)'
_computing_data_collection       
;
CrystalClear-SM Expert 2.0 r7 (Rigaku, 2011)
;
_computing_data_reduction        'SAINT v8.34A (Bruker, 2013)'
_computing_molecular_graphics    'Olex2 (Dolomanov et al., 2009)'
_computing_publication_material  'Olex2 (Dolomanov et al., 2009)'
_computing_structure_refinement  'ShelXL (Sheldrick, 2015)'
_computing_structure_solution    ?
_refine_diff_density_max         0.421
_refine_diff_density_min         -0.353
_refine_diff_density_rms         0.067
_refine_ls_abs_structure_details 
;
 Flack x determined using 5409 quotients [(I+)-(I-)]/[(I+)+(I-)]
 (Parsons, Flack and Wagner, Acta Cryst. B69 (2013) 249-259).
;
_refine_ls_abs_structure_Flack   0.21(2)
_refine_ls_extinction_coef       .
_refine_ls_extinction_method     none
_refine_ls_goodness_of_fit_ref   1.500
_refine_ls_hydrogen_treatment    constr
_refine_ls_matrix_type           full
_refine_ls_number_parameters     2135
_refine_ls_number_reflns         27498
_refine_ls_number_restraints     154
_refine_ls_R_factor_all          0.1259
_refine_ls_R_factor_gt           0.0999
_refine_ls_restrained_S_all      1.521
_refine_ls_shift/su_max          0.000
_refine_ls_shift/su_mean         0.000
_refine_ls_structure_factor_coef Fsqd
_refine_ls_weighting_details     
'w=1/[\s^2^(Fo^2^)+(0.1000P)^2^] where P=(Fo^2^+2Fc^2^)/3'
_refine_ls_weighting_scheme      calc
_refine_ls_wR_factor_gt          0.2502
_refine_ls_wR_factor_ref         0.2647
_refine_special_details          ?
_olex2_refinement_description    
;
SQUEEZE was used during the final refinement cycles. Accordingly, the table
below was used to tentatively determine the amount of solvent molecules that
should be added to the unit cell atom count: 

Void  X(av) Y(av) Z(av) Volume Ang^3 El-Count (e-) Vol/Electron Vol/Atom        
1  0.075 0.351 0.825 761   236 (4x CHCl3 + 4x MeOH) 3.2 26        
2 -0.076 0.851 0.174 760   236 (4x CHCl3 + 4x MeOH) 3.2 26        
3  0.091 0.520-0.018 12   1  17.9      143        
4  0.122 0.596 0.362 21   3    7.6       61        
5  0.339 0.669 1.098 230 64 (CHCl3 + MeOH)3.6       29        
6  0.287 0.094 0.845 80   27 (MeOH)        2.9       24        
7  0.661 0.169 0.902 231   64 (CHCl3 + MeOH)3.6       29        
8  0.713 0.594 0.155 80   27 (MeOH)        2.9       24        
9  0.878 0.096 0.638 21   3 7.6       61        
0  0.909 0.020 0.018 12   1 17.6      141
1. Fixed Uiso
 At 1.2 times of:
  All C(H) groups, {H17B,H17A,H172} of C172
 At 1.5 times of:
  All O(H) groups, {H39A,H39B,H39C} of C39, {H40A,H40B,H40C} of C40, {H43A,
  H43B,H43C} of C43, {H44A,H44B,H44C} of C44, {H46A,H46B,H46C} of C46, {H47A,
  H47B,H47C} of C47, {H50A,H50B,H50C} of C50, {H52A,H52B,H52C} of C52, {H55A,
  H55B,H55C} of C55, {H56A,H56B,H56C} of C56, {H59A,H59B,H59C} of C59, {H60A,
  H60B,H60C} of C60, {H63A,H63B,H63C} of C63, {H68A,H68B,H68C} of C68, {H66A,
  H66B,H66C} of C66, {H65A,H65B,H65C} of C65, {H12G,H12H,H12I} of C126, {H16A,
  H16B,H16C} of C160, {H15M,H15N,H15O} of C158, {H15J,H15K,H15L} of C157, {H15G,
  H15H,H15I} of C155, {H15D,H15E,H15F} of C152, {H15A,H15B,H15C} of C150, {H14M,
  H14N,H14O} of C149, {H14J,H14K,H14L} of C147, {H14G,H14H,H14I} of C144, {H14D,
  H14E,H14F} of C142, {H14A,H14B,H14C} of C141, {H13M,H13N,H13O} of C139, {H13J,
  H13K,H13L} of C136, {H13G,H13H,H13I} of C134, {H13D,H13E,H13F} of C133, {H13A,
  H13B,H13C} of C131, {H12J,H12K,H12L} of C128, {H84A,H84B,H84C} of C84, {H82A,
  H82B,H82C} of C82, {H81A,H81B,H81C} of C81, {H79A,H79B,H79C} of C79, {H76A,
  H76B,H76C} of C76, {H74A,H74B,H74C} of C74, {H73A,H73B,H73C} of C73, {H71A,
  H71B,H71C} of C71, {H12D,H12E,H12F} of C124, {H12A,H12B,H12C} of C122, {H17R,
  H17S,H17T} of C178, {H17C,H17D,H17E} of C177, {H17I,H17J,H17K} of C176, {H17F,
  H17G,H17H} of C175, {H17L,H17M,H17N} of C174, {H16M,H16N,H16O} of C168, {H16J,
  H16K,H16L} of C166, {H16G,H16H,H16I} of C165, {H16D,H16E,H16F} of C163, {H17O,
  H17P,H17Q} of C179, {H18A,H18B,H18C} of C182
2. Shared sites
{Cl18, C181}
3. Restrained distances
 Cl3-C170 = Cl3-C169 = Cl2-C170 = Cl2-C169 = Cl4-C170 = Cl1-C169
 1.74 with sigma of 0.01
 Cl15-C173 = Cl13-C173 = Cl14-C173
 1.74 with sigma of 0.01
 Cl5-C171 = Cl6-C171 = Cl7-C171
 1.74 with sigma of 0.01
 Cl19-C180 = Cl18-C180 = Cl17-C180 = Cl20-C180 = Cl16-C180
 1.74 with sigma of 0.01
 C181-Cl20
 1.74 with sigma of 0.01
 Cl21-C181 = Cl19-C181
 1.74 with sigma of 0.01
 O7-C178 = O5-C182 = O2-C175 = O1-C177 = O3-C176 = O4-C174 = O6-C179
 1.43 with sigma of 0.01
 N1-C26
 1.27 with sigma of 0.01
 N9-C35
 1.27 with sigma of 0.01
 C23-C22 = C23-C24 = C23-C27
 1.49 with sigma of 0.01
 C18-C14
 1.49 with sigma of 0.01
 Cl10-C172 = Cl12-C172 = Cl11-C172 = Cl8-C172
 1.74 with sigma of 0.01
 Cl13-Cl15
 2.83 with sigma of 0.02
 Cl13-Cl14
 2.83 with sigma of 0.02
 Cl15-Cl14
 2.83 with sigma of 0.02
 Cl11-Cl9
 2.83 with sigma of 0.02
 Cl11-Cl10
 2.83 with sigma of 0.02
 Cl20-Cl21 \\sim Cl21-Cl19 \\sim Cl19-Cl20
 with sigma of 0.02
4. Uiso/Uaniso restraints and constraints
Uanis(O9) \\sim Ueq: with sigma of 0.001 and sigma for terminal atoms of 0.002
Uanis(Cl18) = Uanis(C181)
5. Rigid body (RIGU) restrains
 Cl13, Cl14, Cl15, C173
 with sigma for 1-2 distances of 0.004 and sigma for 1-3 distances of 0.004
 Cl1, Cl2, Cl3, Cl4, C169, C170
 with sigma for 1-2 distances of 0.004 and sigma for 1-3 distances of 0.004
 Cl5, Cl6, Cl7, C171
 with sigma for 1-2 distances of 0.004 and sigma for 1-3 distances of 0.004
 C176, O3
 with sigma for 1-2 distances of 0.004 and sigma for 1-3 distances of 0.004
 O2, C175
 with sigma for 1-2 distances of 0.004 and sigma for 1-3 distances of 0.004
 O6, C179
 with sigma for 1-2 distances of 0.004 and sigma for 1-3 distances of 0.004
 Cl16, C180, Cl17, Cl18, Cl19, C181, Cl20, Cl21
 with sigma for 1-2 distances of 0.004 and sigma for 1-3 distances of 0.004
 O5, C182
 with sigma for 1-2 distances of 0.004 and sigma for 1-3 distances of 0.004
 C177, O1
 with sigma for 1-2 distances of 0.004 and sigma for 1-3 distances of 0.004
6. Others
 Fixed Sof: Cl1(0.25) Cl4(0.75) Cl5(0.75) Cl6(0.75) Cl7(0.75) Cl8(0.33333)
 Cl11(0.33333) Cl12(0.33333) Cl13(0.5) Cl14(0.5) Cl15(0.5) Cl16(0.5) Cl17(0.5)
 Cl18(0.5) Cl19(0.25) Cl20(0.25) Cl21(0.25) O1(0.5) H1(0.5) O2(0.5) H2A(0.5)
 O4(0.75) H4A(0.75) O5(0.5) H5(0.5) O6(0.75) H6A(0.75) O7(0.5) H7A(0.5)
 C169(0.25) H169(0.25) C170(0.75) H170(0.75) C171(0.75) H171(0.75)
 H17B(0.33333) H17A(0.33333) H172(0.33333) C173(0.5) H173(0.5) C174(0.75)
 H17L(0.75) H17M(0.75) H17N(0.75) C175(0.5) H17F(0.5) H17G(0.5) H17H(0.5)
 C177(0.5) H17C(0.5) H17D(0.5) H17E(0.5) C178(0.5) H17R(0.5) H17S(0.5)
 H17T(0.5) C179(0.75) H17O(0.75) H17P(0.75) H17Q(0.75) C180(0.5) H180(0.5)
 C181(0.25) H181(0.25) C182(0.5) H18A(0.5) H18B(0.5) H18C(0.5) O8(0.5) O9(0.25)
 O10(0.25)
7.a Ternary CH refined with riding coordinates:
 C37(H37), C38(H38), C41(H41), C42(H42), C45(H45), C48(H48), C49(H49),
 C51(H51), C53(H53), C54(H54), C57(H57), C58(H58), C61(H61), C62(H62), C64(H64),
  C67(H67), C69(H69), C70(H70), C72(H72), C75(H75), C77(H77), C78(H78),
 C80(H80), C83(H83), C121(H121), C123(H123), C125(H125), C127(H127), C129(H129),
  C130(H130), C132(H132), C135(H135), C137(H137), C138(H138), C140(H140),
 C143(H143), C145(H145), C146(H146), C148(H148), C151(H151), C153(H153),
 C154(H154), C156(H156), C159(H159), C161(H161), C162(H162), C164(H164),
 C167(H167), C169(H169), C170(H170), C171(H171), C172(H17B), C172(H17A),
 C172(H172), C173(H173), C180(H180), C181(H181)
7.b Aromatic/amide H refined with riding coordinates:
 C2(H2), C4(H4), C6(H6), C7(H7), C8(H8), C9(H9), C11(H11), C13(H13), C15(H15),
 C16(H16), C17(H17), C18(H18), C22(H22), C20(H20), C24(H24), C25(H25), C26(H26),
  C27(H27), C29(H29), C31(H31), C33(H33), C34(H34), C35(H35), C36(H36),
 C86(H86), C88(H88), C90(H90), C91(H91), C92(H92), C93(H93), C95(H95), C97(H97),
  C99(H99), C100(H100), C101(H101), C102(H102), C104(H104), C106(H106),
 C108(H108), C109(H109), C110(H110), C111(H111), C113(H113), C115(H115),
 C117(H117), C118(H118), C119(H119), C120(H120)
7.c Fitted hexagon refined as free rotating group:
 C23(C22,C21,C20,C19,C24)
7.d Idealised Me refined as rotating group:
 C39(H39A,H39B,H39C), C40(H40A,H40B,H40C), C43(H43A,H43B,H43C), C44(H44A,H44B,
 H44C), C46(H46A,H46B,H46C), C47(H47A,H47B,H47C), C50(H50A,H50B,H50C), C52(H52A,
 H52B,H52C), C55(H55A,H55B,H55C), C56(H56A,H56B,H56C), C59(H59A,H59B,H59C),
 C60(H60A,H60B,H60C), C63(H63A,H63B,H63C), C65(H65A,H65B,H65C), C66(H66A,H66B,
 H66C), C68(H68A,H68B,H68C), C71(H71A,H71B,H71C), C73(H73A,H73B,H73C), C74(H74A,
 H74B,H74C), C76(H76A,H76B,H76C), C79(H79A,H79B,H79C), C81(H81A,H81B,H81C),
 C82(H82A,H82B,H82C), C84(H84A,H84B,H84C), C122(H12A,H12B,H12C), C124(H12D,H12E,
 H12F), C126(H12G,H12H,H12I), C128(H12J,H12K,H12L), C131(H13A,H13B,H13C),
 C133(H13D,H13E,H13F), C134(H13G,H13H,H13I), C136(H13J,H13K,H13L), C139(H13M,
 H13N,H13O), C141(H14A,H14B,H14C), C142(H14D,H14E,H14F), C144(H14G,H14H,H14I),
 C147(H14J,H14K,H14L), C149(H14M,H14N,H14O), C150(H15A,H15B,H15C), C152(H15D,
 H15E,H15F), C155(H15G,H15H,H15I), C157(H15J,H15K,H15L), C158(H15M,H15N,H15O),
 C160(H16A,H16B,H16C), C163(H16D,H16E,H16F), C165(H16G,H16H,H16I), C166(H16J,
 H16K,H16L), C168(H16M,H16N,H16O), C174(H17L,H17M,H17N), C175(H17F,H17G,H17H),
 C176(H17I,H17J,H17K), C177(H17C,H17D,H17E), C178(H17R,H17S,H17T), C179(H17O,
 H17P,H17Q), C182(H18A,H18B,H18C)
7.e Idealised tetrahedral OH refined as rotating group:
 O1(H1), O2(H2A), O3(H3), O4(H4A), O5(H5), O6(H6A), O7(H7A)
;
_atom_sites_solution_hydrogens   geom
_atom_sites_solution_primary     ?
_atom_sites_solution_secondary   ?
loop_
_atom_site_label
_atom_site_type_symbol
_atom_site_fract_x
_atom_site_fract_y
_atom_site_fract_z
_atom_site_U_iso_or_equiv
_atom_site_adp_type
_atom_site_occupancy
_atom_site_site_symmetry_order
_atom_site_calc_flag
_atom_site_refinement_flags_posn
_atom_site_refinement_flags_adp
_atom_site_refinement_flags_occupancy
_atom_site_disorder_assembly
_atom_site_disorder_group
Cl1 Cl 0.5929(7) 0.4749(3) 0.6910(7) 0.091(3) Uani 0.25 1 d D U P A 2
Cl2 Cl 0.6082(2) 0.49127(8) 0.5251(2) 0.1174(11) Uani 1 1 d D U . . .
Cl3 Cl 0.6944(4) 0.52065(17) 0.6779(4) 0.208(3) Uani 1 1 d D U . . .
Cl4 Cl 0.5166(3) 0.51909(16) 0.6361(3) 0.142(2) Uani 0.75 1 d D U P B 1
Cl5 Cl 0.4655(5) 0.4689(2) 0.2613(5) 0.190(3) Uani 0.75 1 d D U P C 1
Cl6 Cl 0.4853(13) 0.4082(3) 0.2021(9) 0.332(7) Uani 0.75 1 d D U P C 1
Cl7 Cl 0.6197(4) 0.43240(17) 0.3292(7) 0.198(3) Uani 0.75 1 d D U P C 1
Cl8 Cl 0.9888(5) 0.77354(17) 0.7939(6) 0.086(2) Uani 0.3333 1 d D . P D 3
Cl9 Cl 0.9713(3) 0.75355(10) 0.6308(3) 0.1347(13) Uani 1 1 d D . . . .
Cl10 Cl 1.0729(3) 0.72104(11) 0.7899(3) 0.1399(14) Uani 1 1 d D . . . .
Cl11 Cl 0.9048(4) 0.7459(2) 0.7767(5) 0.078(2) Uani 0.3333 1 d D . P D 2
Cl12 Cl 0.9071(8) 0.7183(3) 0.7269(12) 0.173(6) Uani 0.3333 1 d D . P D 1
Cl13 Cl 0.9758(7) 0.7108(4) 1.2564(10) 0.268(9) Uani 0.5 1 d D U P E 1
Cl14 Cl 0.8523(4) 0.6742(2) 1.1482(5) 0.141(3) Uani 0.5 1 d D U P E 1
Cl15 Cl 1.0431(5) 0.6617(2) 1.1868(4) 0.130(3) Uani 0.5 1 d D U P E 1
Cl16 Cl 0.3491(6) 0.5710(3) 0.6200(7) 0.173(4) Uani 0.5 1 d D U P F 1
Cl17 Cl 0.1763(7) 0.6015(3) 0.5697(9) 0.193(4) Uani 0.5 1 d D U P F 1
Cl18 Cl 0.2476(8) 0.5833(3) 0.7343(7) 0.204(4) Uani 0.5 1 d D U P F 1
Cl19 Cl 0.1829(9) 0.6077(3) 0.6665(10) 0.139(5) Uani 0.25 1 d D U P G 2
Cl20 Cl 0.3525(12) 0.5976(9) 0.7372(14) 0.292(15) Uani 0.25 1 d D U P G 2
Cl21 Cl 0.243(2) 0.5921(10) 0.8345(12) 0.301(16) Uani 0.25 1 d D U P G 2
O1 O 0.5039(18) 0.4184(7) 0.9646(18) 0.195(11) Uani 0.5 1 d D U P . .
H1 H 0.4892 0.4277 0.9189 0.292 Uiso 0.5 1 calc GR . P . .
O2 O 0.6133(15) 0.4198(5) 0.8024(15) 0.152(8) Uani 0.5 1 d D U P H 1
H2A H 0.6647 0.4141 0.8132 0.228 Uiso 0.5 1 calc GR . P H 1
O3 O 0.9411(8) 0.3175(3) 0.9500(9) 0.161(4) Uani 1 1 d D U . . .
H3 H 0.9654 0.3253 0.9160 0.242 Uiso 1 1 calc GR . . . .
O4 O 0.7373(8) 0.5267(3) 0.3039(7) 0.110(3) Uani 0.75 1 d D . P . .
H4A H 0.7893 0.5286 0.3303 0.165 Uiso 0.75 1 calc GR . P . .
O5 O 0.4287(17) 0.6005(5) 0.9690(14) 0.162(8) Uiso 0.5 1 d D U P I 2
H5 H 0.4077 0.6093 0.9233 0.243 Uiso 0.5 1 calc GR . P I 2
O6 O 0.2714(5) 0.6728(2) 0.7922(6) 0.084(3) Uani 0.75 1 d D U P J 3
H6A H 0.2187 0.6737 0.7901 0.126 Uiso 0.75 1 calc GR . P J 3
O7 O 0.566(3) 0.5263(8) 1.0998(17) 0.229(13) Uiso 0.5 1 d D . P K 1
H7A H 0.5608 0.5080 1.1055 0.343 Uiso 0.5 1 calc GR . P K 1
N1 N 0.6166(4) 0.63187(16) 0.6727(5) 0.0606(19) Uani 1 1 d D . . . .
N2 N 0.5897(5) 0.61344(19) 0.8283(5) 0.067(2) Uani 1 1 d . . . . .
N3 N 0.3903(5) 0.4933(2) 0.8751(5) 0.071(2) Uani 1 1 d . . . . .
N4 N 0.2901(5) 0.46466(18) 0.7255(5) 0.072(2) Uani 1 1 d . . . . .
N5 N 0.8028(6) 0.49640(19) 0.9701(6) 0.083(2) Uani 1 1 d . . . . .
N6 N 0.8920(5) 0.4551(2) 0.8909(6) 0.080(2) Uani 1 1 d . . . . .
N7 N 0.6970(5) 0.39178(17) 0.5385(6) 0.068(2) Uani 1 1 d . . . . .
N8 N 0.5140(5) 0.3901(2) 0.5173(5) 0.073(2) Uani 1 1 d . . . . .
N9 N 0.3172(5) 0.5062(2) 0.3636(5) 0.078(2) Uani 1 1 d D . . . .
N10 N 0.3990(6) 0.5622(2) 0.3449(5) 0.078(2) Uani 1 1 d . . . . .
N11 N 0.8227(5) 0.55870(17) 0.4553(5) 0.071(2) Uani 1 1 d . . . . .
N12 N 0.9202(5) 0.51123(18) 0.5429(5) 0.066(2) Uani 1 1 d . . . . .
N13 N 0.6614(5) 0.74165(19) 0.4791(5) 0.061(2) Uani 1 1 d . . . . .
N14 N 0.7594(4) 0.69146(18) 0.4449(5) 0.0604(19) Uani 1 1 d . . . . .
N15 N 1.2440(4) 0.74706(17) 0.6072(5) 0.0628(19) Uani 1 1 d . . . . .
N16 N 1.1726(4) 0.69056(16) 0.5573(5) 0.0608(19) Uani 1 1 d . . . . .
N17 N 0.8709(5) 0.86039(19) 0.6314(6) 0.078(2) Uani 1 1 d . . . . .
N18 N 1.0545(4) 0.86519(18) 0.6865(5) 0.0582(18) Uani 1 1 d . . . . .
N19 N 0.6529(5) 0.79099(18) 0.8418(5) 0.065(2) Uani 1 1 d . . . . .
N20 N 0.7342(5) 0.75129(18) 0.9721(5) 0.071(2) Uani 1 1 d . . . . .
N21 N 0.9628(5) 0.63843(19) 0.9344(5) 0.071(2) Uani 1 1 d . . . . .
N22 N 0.9528(5) 0.61677(17) 0.7706(5) 0.066(2) Uani 1 1 d . . . . .
N23 N 1.1486(4) 0.76033(19) 1.0737(5) 0.0628(19) Uani 1 1 d . . . . .
N24 N 1.2653(5) 0.78439(19) 0.9911(5) 0.066(2) Uani 1 1 d . . . . .
C1 C 0.6541(6) 0.5113(2) 0.9074(6) 0.073(3) Uani 1 1 d . . . . .
C2 C 0.5704(7) 0.5036(2) 0.8950(6) 0.074(3) Uani 1 1 d . . . . .
H2 H 0.5548 0.4844 0.9097 0.088 Uiso 1 1 calc R . . . .
C3 C 0.5049(7) 0.5256(3) 0.8585(7) 0.083(3) Uani 1 1 d . . . . .
C4 C 0.5307(7) 0.5524(3) 0.8411(6) 0.079(3) Uani 1 1 d . . . . .
H4 H 0.4876 0.5665 0.8159 0.095 Uiso 1 1 calc R . . . .
C5 C 0.6121(6) 0.5608(2) 0.8564(6) 0.069(3) Uani 1 1 d . . . . .
C6 C 0.6780(7) 0.5411(2) 0.8914(7) 0.084(3) Uani 1 1 d . . . . .
H6 H 0.7367 0.5470 0.9043 0.100 Uiso 1 1 calc R . . . .
C7 C 0.7231(7) 0.4903(2) 0.9529(7) 0.071(3) Uani 1 1 d . . . . .
H7 H 0.7063 0.4715 0.9696 0.086 Uiso 1 1 calc R . . . .
C8 C 0.4124(6) 0.5169(3) 0.8452(7) 0.076(3) Uani 1 1 d . . . . .
H8 H 0.3688 0.5296 0.8130 0.091 Uiso 1 1 calc R . . . .
C9 C 0.6422(7) 0.5917(3) 0.8448(6) 0.074(3) Uani 1 1 d . . . . .
H9 H 0.7016 0.5951 0.8498 0.089 Uiso 1 1 calc R . . . .
C10 C 0.8659(6) 0.4603(2) 0.7426(6) 0.063(2) Uani 1 1 d . . . . .
C11 C 0.8838(5) 0.4775(2) 0.6781(6) 0.063(3) Uani 1 1 d . . . . .
H11 H 0.9183 0.4948 0.6929 0.075 Uiso 1 1 calc R . . . .
C12 C 0.8529(6) 0.4701(2) 0.5935(7) 0.066(3) Uani 1 1 d . . . . .
C13 C 0.7987(5) 0.44395(19) 0.5711(6) 0.059(2) Uani 1 1 d . . . . .
H13 H 0.7767 0.4382 0.5139 0.071 Uiso 1 1 calc R . . . .
C14 C 0.7805(5) 0.42796(18) 0.6347(6) 0.055(2) Uani 1 1 d D . . . .
C15 C 0.8125(5) 0.4348(2) 0.7175(8) 0.068(3) Uani 1 1 d . . . . .
H15 H 0.7992 0.4225 0.7592 0.081 Uiso 1 1 calc R . . . .
C16 C 0.9002(5) 0.4693(3) 0.8316(6) 0.064(2) Uani 1 1 d . . . . .
H16 H 0.9307 0.4875 0.8426 0.077 Uiso 1 1 calc R . . . .
C17 C 0.8744(6) 0.4869(2) 0.5274(6) 0.069(3) Uani 1 1 d . . . . .
H17 H 0.8548 0.4801 0.4709 0.083 Uiso 1 1 calc R . . . .
C18 C 0.7271(5) 0.4001(2) 0.6102(8) 0.068(3) Uani 1 1 d D . . . .
H18 H 0.7165 0.3882 0.6542 0.082 Uiso 1 1 calc R . . . .
C23 C 0.5466(4) 0.56987(15) 0.4260(4) 0.084(3) Uani 1 1 d D . . . .
C22 C 0.5241(3) 0.58709(15) 0.4869(4) 0.068(3) Uani 1 1 d DG . . . .
H22 H 0.4651 0.5906 0.4836 0.082 Uiso 1 1 calc R . . . .
C21 C 0.5878(4) 0.59911(14) 0.5527(4) 0.065(2) Uani 1 1 d G . . . .
C20 C 0.6742(3) 0.59392(15) 0.5576(4) 0.065(2) Uani 1 1 d G . . . .
H20 H 0.7177 0.6021 0.6025 0.077 Uiso 1 1 calc R . . . .
C19 C 0.6967(3) 0.57670(15) 0.4966(4) 0.068(3) Uani 1 1 d G . . . .
C24 C 0.6330(5) 0.56468(14) 0.4309(4) 0.078(3) Uani 1 1 d DG . . . .
H24 H 0.6484 0.5529 0.3892 0.094 Uiso 1 1 calc R . . . .
C25 C 0.7940(6) 0.5725(2) 0.5086(7) 0.070(3) Uani 1 1 d . . . . .
H25 H 0.8333 0.5804 0.5572 0.084 Uiso 1 1 calc R . . . .
C26 C 0.5614(6) 0.6181(2) 0.6130(6) 0.066(2) Uani 1 1 d D . . . .
H26 H 0.5016 0.6204 0.6085 0.079 Uiso 1 1 calc R . . . .
C27 C 0.4771(7) 0.5566(2) 0.3521(5) 0.074(3) Uani 1 1 d D . . . .
H27 H 0.4931 0.5443 0.3119 0.089 Uiso 1 1 calc R . . . .
C28 C 0.4365(6) 0.4351(2) 0.5171(6) 0.064(2) Uani 1 1 d . . . . .
C29 C 0.4013(7) 0.4608(3) 0.4660(8) 0.085(3) Uani 1 1 d . . . . .
H29 H 0.4140 0.4636 0.4134 0.102 Uiso 1 1 calc R . . . .
C30 C 0.3489(6) 0.4814(3) 0.4928(6) 0.073(3) Uani 1 1 d . . . . .
C31 C 0.3321(6) 0.4776(2) 0.5704(6) 0.070(3) Uani 1 1 d . . . . .
H31 H 0.2968 0.4915 0.5891 0.084 Uiso 1 1 calc R . . . .
C32 C 0.3668(5) 0.4532(2) 0.6218(6) 0.063(3) Uani 1 1 d . . . . .
C33 C 0.4197(6) 0.4328(2) 0.5945(7) 0.071(3) Uani 1 1 d . . . . .
H33 H 0.4446 0.4169 0.6307 0.086 Uiso 1 1 calc R . . . .
C34 C 0.4854(6) 0.4153(3) 0.4831(8) 0.080(3) Uani 1 1 d . . . . .
H34 H 0.4984 0.4206 0.4320 0.096 Uiso 1 1 calc R . . . .
C35 C 0.3119(5) 0.5070(2) 0.4399(6) 0.064(2) Uani 1 1 d D . . . .
H35 H 0.2858 0.5231 0.4610 0.077 Uiso 1 1 calc R . . . .
C36 C 0.3477(7) 0.4490(2) 0.7045(7) 0.075(3) Uani 1 1 d . . . . .
H36 H 0.3787 0.4345 0.7425 0.090 Uiso 1 1 calc R . . . .
C37 C 0.8607(6) 0.4743(2) 1.0192(6) 0.070(3) Uani 1 1 d . . . . .
H37 H 0.8283 0.4557 1.0238 0.084 Uiso 1 1 calc R . . . .
C38 C 0.8969(6) 0.4891(3) 1.1106(6) 0.081(3) Uani 1 1 d . . . . .
H38 H 0.9376 0.4744 1.1456 0.097 Uiso 1 1 calc R . . . .
C39 C 0.8222(8) 0.4930(3) 1.1528(7) 0.098(4) Uani 1 1 d . . . . .
H39A H 0.7868 0.5101 1.1278 0.148 Uiso 1 1 calc GR . . . .
H39B H 0.8459 0.4964 1.2133 0.148 Uiso 1 1 calc GR . . . .
H39C H 0.7866 0.4750 1.1440 0.148 Uiso 1 1 calc GR . . . .
C40 C 0.9467(9) 0.5170(3) 1.1111(8) 0.104(4) Uani 1 1 d . . . . .
H40A H 1.0048 0.5121 1.1070 0.155 Uiso 1 1 calc GR . . . .
H40B H 0.9505 0.5278 1.1635 0.155 Uiso 1 1 calc GR . . . .
H40C H 0.9176 0.5293 1.0630 0.155 Uiso 1 1 calc GR . . . .
C41 C 0.9287(6) 0.4681(2) 0.9770(7) 0.076(3) Uani 1 1 d . . . . .
H41 H 0.9562 0.4875 0.9696 0.092 Uiso 1 1 calc R . . . .
C42 C 1.0027(6) 0.4465(3) 1.0279(7) 0.086(3) Uani 1 1 d . . . . .
H42 H 1.0295 0.4560 1.0835 0.103 Uiso 1 1 calc R . . . .
C43 C 0.9676(9) 0.4173(2) 1.0451(8) 0.098(4) Uani 1 1 d . . . . .
H43A H 0.9254 0.4204 1.0777 0.147 Uiso 1 1 calc GR . . . .
H43B H 1.0146 0.4048 1.0773 0.147 Uiso 1 1 calc GR . . . .
H43C H 0.9395 0.4076 0.9917 0.147 Uiso 1 1 calc GR . . . .
C44 C 1.0730(9) 0.4442(4) 0.9798(8) 0.126(5) Uani 1 1 d . . . . .
H44A H 1.0500 0.4335 0.9269 0.188 Uiso 1 1 calc GR . . . .
H44B H 1.1229 0.4335 1.0144 0.188 Uiso 1 1 calc GR . . . .
H44C H 1.0906 0.4642 0.9677 0.188 Uiso 1 1 calc GR . . . .
C45 C 0.9478(7) 0.5777(3) 0.4124(8) 0.088(3) Uani 1 1 d . . . . .
H45 H 1.0121 0.5770 0.4322 0.106 Uiso 1 1 calc R . . . .
C46 C 0.9282(8) 0.6088(2) 0.4201(9) 0.099(4) Uani 1 1 d . . . . .
H46A H 0.9511 0.6205 0.3808 0.148 Uiso 1 1 calc GR . . . .
H46B H 0.9546 0.6155 0.4778 0.148 Uiso 1 1 calc GR . . . .
H46C H 0.8656 0.6115 0.4070 0.148 Uiso 1 1 calc GR . . . .
C47 C 0.9290(9) 0.5664(3) 0.3256(7) 0.103(4) Uani 1 1 d . . . . .
H47A H 0.8685 0.5702 0.2967 0.154 Uiso 1 1 calc GR . . . .
H47B H 0.9401 0.5450 0.3267 0.154 Uiso 1 1 calc GR . . . .
H47C H 0.9660 0.5765 0.2956 0.154 Uiso 1 1 calc GR . . . .
C48 C 0.9182(6) 0.5578(2) 0.4771(7) 0.075(3) Uani 1 1 d . . . . .
H48 H 0.9420 0.5660 0.5351 0.090 Uiso 1 1 calc R . . . .
C49 C 0.9479(6) 0.5251(2) 0.4748(7) 0.071(3) Uani 1 1 d . . . . .
H49 H 0.9169 0.5158 0.4200 0.085 Uiso 1 1 calc R . . . .
C50 C 1.0983(7) 0.5321(3) 0.5692(9) 0.116(5) Uani 1 1 d . . . . .
H50A H 1.0966 0.5539 0.5671 0.174 Uiso 1 1 calc GR . . . .
H50B H 1.1580 0.5254 0.5785 0.174 Uiso 1 1 calc GR . . . .
H50C H 1.0754 0.5252 0.6153 0.174 Uiso 1 1 calc GR . . . .
C51 C 1.0467(7) 0.5202(2) 0.4903(8) 0.085(3) Uani 1 1 d . . . . .
H51 H 1.0642 0.5311 0.4445 0.102 Uiso 1 1 calc R . . . .
C52 C 1.0631(7) 0.4881(2) 0.4792(7) 0.075(3) Uani 1 1 d . . . . .
H52A H 1.0493 0.4766 0.5246 0.112 Uiso 1 1 calc GR . . . .
H52B H 1.1239 0.4852 0.4810 0.112 Uiso 1 1 calc GR . . . .
H52C H 1.0269 0.4812 0.4248 0.112 Uiso 1 1 calc GR . . . .
C53 C 0.6487(7) 0.3635(2) 0.5194(9) 0.090(4) Uani 1 1 d . . . . .
H53 H 0.6424 0.3545 0.5729 0.108 Uiso 1 1 calc R . . . .
C54 C 0.6977(6) 0.3419(2) 0.4765(7) 0.075(3) Uani 1 1 d . . . . .
H54 H 0.6669 0.3224 0.4703 0.090 Uiso 1 1 calc R . . . .
C55 C 0.7857(7) 0.3371(2) 0.5305(8) 0.093(3) Uani 1 1 d . . . . .
H55A H 0.8185 0.3556 0.5355 0.140 Uiso 1 1 calc GR . . . .
H55B H 0.8144 0.3217 0.5054 0.140 Uiso 1 1 calc GR . . . .
H55C H 0.7828 0.3306 0.5865 0.140 Uiso 1 1 calc GR . . . .
C56 C 0.6966(7) 0.3526(3) 0.3894(8) 0.094(4) Uani 1 1 d . . . . .
H56A H 0.6369 0.3541 0.3550 0.141 Uiso 1 1 calc GR . . . .
H56B H 0.7281 0.3385 0.3633 0.141 Uiso 1 1 calc GR . . . .
H56C H 0.7240 0.3721 0.3933 0.141 Uiso 1 1 calc GR . . . .
C57 C 0.5593(6) 0.3723(3) 0.4637(8) 0.093(4) Uani 1 1 d . . . . .
H57 H 0.5653 0.3844 0.4147 0.112 Uiso 1 1 calc R . . . .
C58 C 0.4984(7) 0.3449(3) 0.4325(9) 0.091(3) Uani 1 1 d . . . . .
H58 H 0.5279 0.3317 0.3999 0.109 Uiso 1 1 calc R . . . .
C59 C 0.4796(9) 0.3267(3) 0.5005(11) 0.124(5) Uani 1 1 d . . . . .
H59A H 0.5337 0.3218 0.5422 0.186 Uiso 1 1 calc GR . . . .
H59B H 0.4505 0.3084 0.4765 0.186 Uiso 1 1 calc GR . . . .
H59C H 0.4423 0.3379 0.5277 0.186 Uiso 1 1 calc GR . . . .
C60 C 0.4114(8) 0.3567(3) 0.3682(11) 0.142(6) Uani 1 1 d . . . . .
H60A H 0.3838 0.3713 0.3967 0.212 Uiso 1 1 calc GR . . . .
H60B H 0.3722 0.3399 0.3492 0.212 Uiso 1 1 calc GR . . . .
H60C H 0.4252 0.3659 0.3196 0.212 Uiso 1 1 calc GR . . . .
C61 C 0.2756(6) 0.4596(2) 0.8072(6) 0.072(3) Uani 1 1 d . . . . .
H61 H 0.3176 0.4442 0.8368 0.087 Uiso 1 1 calc R . . . .
C62 C 0.2969(6) 0.4889(2) 0.8565(6) 0.068(3) Uani 1 1 d . . . . .
H62 H 0.2678 0.5054 0.8192 0.082 Uiso 1 1 calc R . . . .
C63 C 0.1830(8) 0.4155(3) 0.7546(11) 0.131(5) Uani 1 1 d . . . . .
H63A H 0.1804 0.4173 0.6947 0.197 Uiso 1 1 calc GR . . . .
H63B H 0.1322 0.4048 0.7609 0.197 Uiso 1 1 calc GR . . . .
H63C H 0.2352 0.4047 0.7836 0.197 Uiso 1 1 calc GR . . . .
C64 C 0.1848(7) 0.4469(3) 0.7936(8) 0.085(3) Uani 1 1 d . . . . .
H64 H 0.1765 0.4439 0.8510 0.102 Uiso 1 1 calc R . . . .
C65 C 0.1198(7) 0.4688(4) 0.7522(10) 0.139(6) Uani 1 1 d . . . . .
H65A H 0.1283 0.4872 0.7851 0.208 Uiso 1 1 calc GR . . . .
H65B H 0.0622 0.4609 0.7483 0.208 Uiso 1 1 calc GR . . . .
H65C H 0.1256 0.4729 0.6955 0.208 Uiso 1 1 calc GR . . . .
C66 C 0.3169(10) 0.4646(3) 1.0055(9) 0.120(5) Uani 1 1 d . . . . .
H66A H 0.3088 0.4454 0.9766 0.180 Uiso 1 1 calc GR . . . .
H66B H 0.2906 0.4641 1.0528 0.180 Uiso 1 1 calc GR . . . .
H66C H 0.3787 0.4688 1.0267 0.180 Uiso 1 1 calc GR . . . .
C67 C 0.2713(10) 0.4908(3) 0.9396(8) 0.110(4) Uani 1 1 d . . . . .
H67 H 0.2080 0.4866 0.9250 0.131 Uiso 1 1 calc R . . . .
C68 C 0.2821(13) 0.5220(4) 0.9761(10) 0.147(6) Uani 1 1 d . . . . .
H68A H 0.3426 0.5280 0.9872 0.220 Uiso 1 1 calc GR . . . .
H68B H 0.2647 0.5223 1.0288 0.220 Uiso 1 1 calc GR . . . .
H68C H 0.2459 0.5358 0.9358 0.220 Uiso 1 1 calc GR . . . .
C69 C 0.5851(5) 0.6515(2) 0.7267(6) 0.057(2) Uani 1 1 d . . . . .
H69 H 0.5210 0.6498 0.7130 0.068 Uiso 1 1 calc R . . . .
C70 C 0.6239(6) 0.6424(2) 0.8194(6) 0.059(2) Uani 1 1 d . . . . .
H70 H 0.6878 0.6406 0.8295 0.070 Uiso 1 1 calc R . . . .
C71 C 0.5648(6) 0.6903(2) 0.6139(6) 0.076(3) Uani 1 1 d . . . . .
H71A H 0.5870 0.6770 0.5775 0.114 Uiso 1 1 calc GR . . . .
H71B H 0.5760 0.7110 0.6013 0.114 Uiso 1 1 calc GR . . . .
H71C H 0.5026 0.6873 0.6039 0.114 Uiso 1 1 calc GR . . . .
C72 C 0.6095(6) 0.6836(2) 0.7057(6) 0.063(2) Uani 1 1 d . . . . .
H72 H 0.5864 0.6977 0.7413 0.076 Uiso 1 1 calc R . . . .
C73 C 0.7052(5) 0.6885(2) 0.7245(6) 0.069(3) Uani 1 1 d . . . . .
H73A H 0.7324 0.6833 0.7834 0.104 Uiso 1 1 calc GR . . . .
H73B H 0.7167 0.7094 0.7151 0.104 Uiso 1 1 calc GR . . . .
H73C H 0.7290 0.6760 0.6875 0.104 Uiso 1 1 calc GR . . . .
C74 C 0.5092(7) 0.6698(3) 0.8686(8) 0.091(3) Uani 1 1 d . . . . .
H74A H 0.4853 0.6781 0.8122 0.136 Uiso 1 1 calc GR . . . .
H74B H 0.5005 0.6840 0.9109 0.136 Uiso 1 1 calc GR . . . .
H74C H 0.4801 0.6511 0.8740 0.136 Uiso 1 1 calc GR . . . .
C75 C 0.6059(7) 0.6641(2) 0.8825(7) 0.081(3) Uani 1 1 d . . . . .
H75 H 0.6337 0.6834 0.8750 0.097 Uiso 1 1 calc R . . . .
C76 C 0.6492(8) 0.6526(3) 0.9748(7) 0.094(4) Uani 1 1 d . . . . .
H76A H 0.6172 0.6354 0.9869 0.142 Uiso 1 1 calc GR . . . .
H76B H 0.6481 0.6685 1.0153 0.142 Uiso 1 1 calc GR . . . .
H76C H 0.7090 0.6469 0.9794 0.142 Uiso 1 1 calc GR . . . .
C77 C 0.3371(6) 0.5467(3) 0.2739(7) 0.080(3) Uani 1 1 d . . . . .
H77 H 0.3674 0.5312 0.2489 0.096 Uiso 1 1 calc R . . . .
C78 C 0.2709(8) 0.5330(3) 0.3095(7) 0.101(4) Uani 1 1 d . . . . .
H78 H 0.2472 0.5474 0.3437 0.121 Uiso 1 1 calc R . . . .
C79 C 0.3654(9) 0.5834(4) 0.1727(9) 0.118(5) Uani 1 1 d . . . . .
H79A H 0.4157 0.5877 0.2197 0.176 Uiso 1 1 calc GR . . . .
H79B H 0.3445 0.6018 0.1424 0.176 Uiso 1 1 calc GR . . . .
H79C H 0.3816 0.5693 0.1343 0.176 Uiso 1 1 calc GR . . . .
C80 C 0.2941(10) 0.5699(4) 0.2069(8) 0.130(6) Uani 1 1 d . . . . .
H80 H 0.2541 0.5590 0.1595 0.156 Uiso 1 1 calc R . . . .
C81 C 0.2358(11) 0.5938(4) 0.2439(12) 0.148(6) Uani 1 1 d . . . . .
H81A H 0.1825 0.5843 0.2482 0.222 Uiso 1 1 calc GR . . . .
H81B H 0.2218 0.6109 0.2058 0.222 Uiso 1 1 calc GR . . . .
H81C H 0.2686 0.6006 0.2998 0.222 Uiso 1 1 calc GR . . . .
C82 C 0.2292(9) 0.4929(5) 0.1904(9) 0.158(8) Uani 1 1 d . . . . .
H82A H 0.2838 0.4999 0.1815 0.237 Uiso 1 1 calc GR . . . .
H82B H 0.1873 0.4899 0.1359 0.237 Uiso 1 1 calc GR . . . .
H82C H 0.2386 0.4741 0.2215 0.237 Uiso 1 1 calc GR . . . .
C83 C 0.1950(6) 0.5158(4) 0.2405(7) 0.103(4) Uani 1 1 d . . . . .
H83 H 0.1607 0.5308 0.2006 0.124 Uiso 1 1 calc R . . . .
C84 C 0.1363(9) 0.5006(4) 0.2854(8) 0.146(7) Uani 1 1 d . . . . .
H84A H 0.1637 0.4824 0.3119 0.218 Uiso 1 1 calc GR . . . .
H84B H 0.0815 0.4958 0.2448 0.218 Uiso 1 1 calc GR . . . .
H84C H 0.1256 0.5139 0.3287 0.218 Uiso 1 1 calc GR . . . .
C85 C 0.8788(6) 0.7378(2) 0.9840(6) 0.066(3) Uani 1 1 d . . . . .
C86 C 0.9665(6) 0.7461(2) 1.0123(6) 0.071(3) Uani 1 1 d . . . . .
H86 H 0.9807 0.7657 1.0327 0.085 Uiso 1 1 calc R . . . .
C87 C 1.0325(5) 0.7262(3) 1.0110(6) 0.064(2) Uani 1 1 d . . . . .
C88 C 1.0134(6) 0.6987(2) 0.9802(6) 0.071(3) Uani 1 1 d . . . . .
H88 H 1.0588 0.6852 0.9796 0.085 Uiso 1 1 calc R . . . .
C89 C 0.9284(6) 0.6895(2) 0.9493(6) 0.067(3) Uani 1 1 d . . . . .
C90 C 0.8608(7) 0.7084(2) 0.9516(6) 0.077(3) Uani 1 1 d . . . . .
H90 H 0.8028 0.7019 0.9317 0.093 Uiso 1 1 calc R . . . .
C91 C 0.8128(7) 0.7585(2) 0.9891(6) 0.072(3) Uani 1 1 d . . . . .
H91 H 0.8287 0.7784 1.0059 0.086 Uiso 1 1 calc R . . . .
C92 C 1.1253(6) 0.7346(3) 1.0438(6) 0.072(3) Uani 1 1 d . . . . .
H92 H 1.1684 0.7204 1.0424 0.086 Uiso 1 1 calc R . . . .
C93 C 0.9049(7) 0.6582(2) 0.9235(6) 0.072(3) Uani 1 1 d . . . . .
H93 H 0.8463 0.6531 0.8989 0.086 Uiso 1 1 calc R . . . .
C94 C 0.7066(5) 0.7834(2) 0.7182(7) 0.063(2) Uani 1 1 d . . . . .
C95 C 0.6926(5) 0.7686(2) 0.6416(7) 0.065(3) Uani 1 1 d . . . . .
H95 H 0.6552 0.7519 0.6312 0.078 Uiso 1 1 calc R . . . .
C96 C 0.7316(6) 0.7776(2) 0.5797(7) 0.072(3) Uani 1 1 d . . . . .
C97 C 0.7880(6) 0.8030(2) 0.5964(7) 0.069(3) Uani 1 1 d . . . . .
H97 H 0.8173 0.8092 0.5562 0.083 Uiso 1 1 calc R . . . .
C98 C 0.7995(6) 0.8189(2) 0.6735(7) 0.069(3) Uani 1 1 d . . . . .
C99 C 0.7610(6) 0.8079(2) 0.7345(7) 0.068(3) Uani 1 1 d . . . . .
H99 H 0.7723 0.8174 0.7879 0.082 Uiso 1 1 calc R . . . .
C100 C 0.6584(5) 0.7754(2) 0.7799(7) 0.072(3) Uani 1 1 d . . . . .
H100 H 0.6290 0.7569 0.7723 0.087 Uiso 1 1 calc R . . . .
C101 C 0.7175(6) 0.7618(2) 0.4989(7) 0.069(3) Uani 1 1 d . . . . .
H101 H 0.7510 0.7668 0.4614 0.082 Uiso 1 1 calc R . . . .
C102 C 0.8493(6) 0.8462(2) 0.6907(8) 0.077(3) Uani 1 1 d . . . . .
H102 H 0.8662 0.8537 0.7466 0.092 Uiso 1 1 calc R . . . .
C103 C 1.1297(5) 0.81872(19) 0.7087(5) 0.052(2) Uani 1 1 d . . . . .
C104 C 1.1481(6) 0.8213(2) 0.7979(6) 0.061(2) Uani 1 1 d . . . . .
H104 H 1.1253 0.8370 0.8237 0.074 Uiso 1 1 calc R . . . .
C105 C 1.2025(6) 0.7991(3) 0.8465(6) 0.075(3) Uani 1 1 d . . . . .
C106 C 1.2350(6) 0.7767(2) 0.8110(6) 0.059(2) Uani 1 1 d . . . . .
H106 H 1.2711 0.7626 0.8465 0.071 Uiso 1 1 calc R . . . .
C107 C 1.2185(6) 0.7732(2) 0.7255(7) 0.065(2) Uani 1 1 d . . . . .
C108 C 1.1632(5) 0.7950(2) 0.6738(6) 0.060(2) Uani 1 1 d . . . . .
H108 H 1.1493 0.7931 0.6143 0.071 Uiso 1 1 calc R . . . .
C109 C 1.0756(6) 0.8413(2) 0.6567(7) 0.067(3) Uani 1 1 d . . . . .
H109 H 1.0553 0.8379 0.5978 0.080 Uiso 1 1 calc R . . . .
C110 C 1.2192(7) 0.8027(3) 0.9392(7) 0.075(3) Uani 1 1 d . . . . .
H110 H 1.1946 0.8191 0.9604 0.090 Uiso 1 1 calc R . . . .
C111 C 1.2569(5) 0.7498(2) 0.6880(7) 0.058(2) Uani 1 1 d . . . . .
H111 H 1.2930 0.7358 0.7239 0.069 Uiso 1 1 calc R . . . .
C112 C 1.0273(6) 0.6792(2) 0.5642(7) 0.068(3) Uani 1 1 d . . . . .
C113 C 0.9387(5) 0.6840(2) 0.5199(6) 0.065(3) Uani 1 1 d . . . . .
H113 H 0.9235 0.6954 0.4697 0.078 Uiso 1 1 calc R . . . .
C114 C 0.8733(5) 0.6707(2) 0.5542(5) 0.055(2) Uani 1 1 d . . . . .
C115 C 0.8976(5) 0.6539(2) 0.6251(6) 0.061(2) Uani 1 1 d . . . . .
H115 H 0.8546 0.6451 0.6473 0.074 Uiso 1 1 calc R . . . .
C116 C 0.9862(6) 0.6491(2) 0.6669(7) 0.068(3) Uani 1 1 d . . . . .
C117 C 1.0474(6) 0.6618(2) 0.6348(7) 0.075(3) Uani 1 1 d . . . . .
H117 H 1.1064 0.6585 0.6625 0.090 Uiso 1 1 calc R . . . .
C118 C 1.0898(6) 0.6936(2) 0.5257(7) 0.071(3) Uani 1 1 d . . . . .
H118 H 1.0692 0.7053 0.4765 0.085 Uiso 1 1 calc R . . . .
C119 C 0.7836(5) 0.6766(2) 0.5140(6) 0.058(2) Uani 1 1 d . . . . .
H119 H 0.7411 0.6692 0.5394 0.070 Uiso 1 1 calc R . . . .
C120 C 1.0085(6) 0.6306(2) 0.7442(6) 0.065(2) Uani 1 1 d . . . . .
H120 H 1.0672 0.6291 0.7751 0.078 Uiso 1 1 calc R . . . .
C121 C 1.2424(6) 0.7624(2) 1.1208(6) 0.072(3) Uani 1 1 d . . . . .
H121 H 1.2731 0.7445 1.1074 0.087 Uiso 1 1 calc R . . . .
C122 C 1.2195(12) 0.7339(3) 1.2379(7) 0.143(7) Uani 1 1 d . . . . .
H12A H 1.1567 0.7330 1.2161 0.214 Uiso 1 1 calc GR . . . .
H12B H 1.2351 0.7328 1.2995 0.214 Uiso 1 1 calc GR . . . .
H12C H 1.2456 0.7172 1.2155 0.214 Uiso 1 1 calc GR . . . .
C123 C 1.2531(7) 0.7636(3) 1.2104(6) 0.090(4) Uani 1 1 d . . . . .
H123 H 1.3165 0.7642 1.2373 0.108 Uiso 1 1 calc R . . . .
C124 C 1.2145(9) 0.7908(3) 1.2419(6) 0.102(4) Uani 1 1 d . . . . .
H12D H 1.2417 0.8088 1.2275 0.153 Uiso 1 1 calc GR . . . .
H12E H 1.2245 0.7895 1.3032 0.153 Uiso 1 1 calc GR . . . .
H12F H 1.1523 0.7915 1.2154 0.153 Uiso 1 1 calc GR . . . .
C125 C 1.2770(6) 0.7911(2) 1.0828(6) 0.065(2) Uani 1 1 d . . . . .
H125 H 1.2433 0.8091 1.0900 0.078 Uiso 1 1 calc R . . . .
C126 C 1.4301(7) 0.7674(4) 1.1184(8) 0.123(5) Uani 1 1 d . . . . .
H12G H 1.4002 0.7492 1.1265 0.185 Uiso 1 1 calc GR . . . .
H12H H 1.4837 0.7692 1.1633 0.185 Uiso 1 1 calc GR . . . .
H12I H 1.4435 0.7667 1.0637 0.185 Uiso 1 1 calc GR . . . .
C127 C 1.3690(6) 0.7957(3) 1.1211(6) 0.085(3) Uani 1 1 d . . . . .
H127 H 1.3755 0.8003 1.1819 0.103 Uiso 1 1 calc R . . . .
C128 C 1.4019(8) 0.8228(4) 1.0832(8) 0.114(4) Uani 1 1 d . . . . .
H12J H 1.4107 0.8175 1.0284 0.171 Uiso 1 1 calc GR . . . .
H12K H 1.4565 0.8294 1.1210 0.171 Uiso 1 1 calc GR . . . .
H12L H 1.3594 0.8388 1.0760 0.171 Uiso 1 1 calc GR . . . .
C129 C 0.9994(6) 0.88682(18) 0.6264(6) 0.062(2) Uani 1 1 d . . . . .
H129 H 0.9877 0.8796 0.5670 0.074 Uiso 1 1 calc R . . . .
C130 C 0.9151(6) 0.8889(2) 0.6547(7) 0.073(3) Uani 1 1 d . . . . .
H130 H 0.9307 0.8907 0.7175 0.087 Uiso 1 1 calc R . . . .
C131 C 1.1366(7) 0.9113(2) 0.6102(9) 0.095(4) Uani 1 1 d . . . . .
H13A H 1.1710 0.8959 0.6455 0.143 Uiso 1 1 calc GR . . . .
H13B H 1.1693 0.9299 0.6176 0.143 Uiso 1 1 calc GR . . . .
H13C H 1.1233 0.9052 0.5510 0.143 Uiso 1 1 calc GR . . . .
C132 C 1.0467(6) 0.9163(2) 0.6375(7) 0.074(3) Uani 1 1 d . . . . .
H132 H 1.0107 0.9304 0.5961 0.088 Uiso 1 1 calc R . . . .
C133 C 1.0638(6) 0.9304(2) 0.7225(7) 0.073(3) Uani 1 1 d . . . . .
H13D H 1.0091 0.9365 0.7331 0.109 Uiso 1 1 calc GR . . . .
H13E H 1.1006 0.9479 0.7244 0.109 Uiso 1 1 calc GR . . . .
H13F H 1.0929 0.9162 0.7657 0.109 Uiso 1 1 calc GR . . . .
C134 C 0.8206(14) 0.9116(4) 0.5244(10) 0.176(9) Uani 1 1 d . . . . .
H13G H 0.8677 0.9126 0.4971 0.264 Uiso 1 1 calc GR . . . .
H13H H 0.7794 0.9276 0.5032 0.264 Uiso 1 1 calc GR . . . .
H13I H 0.7914 0.8924 0.5119 0.264 Uiso 1 1 calc GR . . . .
C135 C 0.8560(7) 0.9148(2) 0.6170(9) 0.097(4) Uani 1 1 d . . . . .
H135 H 0.8887 0.9338 0.6295 0.117 Uiso 1 1 calc R . . . .
C136 C 0.7800(8) 0.9161(3) 0.6507(13) 0.151(7) Uani 1 1 d . . . . .
H13J H 0.7472 0.8976 0.6374 0.227 Uiso 1 1 calc GR . . . .
H13K H 0.7435 0.9328 0.6253 0.227 Uiso 1 1 calc GR . . . .
H13L H 0.7987 0.9187 0.7119 0.227 Uiso 1 1 calc GR . . . .
C137 C 0.6474(5) 0.7276(2) 0.3951(5) 0.059(2) Uani 1 1 d . . . . .
H137 H 0.6895 0.7364 0.3669 0.070 Uiso 1 1 calc R . . . .
C138 C 0.6670(5) 0.6944(2) 0.4070(5) 0.060(2) Uani 1 1 d . . . . .
H138 H 0.6361 0.6866 0.4478 0.071 Uiso 1 1 calc R . . . .
C139 C 0.5476(8) 0.7696(3) 0.3349(7) 0.099(4) Uani 1 1 d . . . . .
H13M H 0.5562 0.7786 0.3907 0.148 Uiso 1 1 calc GR . . . .
H13N H 0.4900 0.7747 0.2999 0.148 Uiso 1 1 calc GR . . . .
H13O H 0.5912 0.7771 0.3084 0.148 Uiso 1 1 calc GR . . . .
C140 C 0.5555(5) 0.7366(3) 0.3437(7) 0.081(3) Uani 1 1 d . . . . .
H140 H 0.5464 0.7281 0.2859 0.097 Uiso 1 1 calc R . . . .
C141 C 0.4890(6) 0.7237(3) 0.3804(6) 0.090(3) Uani 1 1 d . . . . .
H14A H 0.4970 0.7022 0.3858 0.135 Uiso 1 1 calc GR . . . .
H14B H 0.4317 0.7280 0.3435 0.135 Uiso 1 1 calc GR . . . .
H14C H 0.4942 0.7324 0.4361 0.135 Uiso 1 1 calc GR . . . .
C142 C 0.6897(7) 0.6852(3) 0.2629(6) 0.079(3) Uani 1 1 d . . . . .
H14D H 0.6674 0.7041 0.2367 0.118 Uiso 1 1 calc GR . . . .
H14E H 0.6824 0.6698 0.2195 0.118 Uiso 1 1 calc GR . . . .
H14F H 0.7510 0.6873 0.2918 0.118 Uiso 1 1 calc GR . . . .
C143 C 0.6397(6) 0.6762(2) 0.3273(6) 0.067(3) Uani 1 1 d . . . . .
H143 H 0.5772 0.6802 0.3011 0.081 Uiso 1 1 calc R . . . .
C144 C 0.6498(7) 0.6435(3) 0.3447(8) 0.092(3) Uani 1 1 d . . . . .
H14G H 0.7112 0.6384 0.3620 0.139 Uiso 1 1 calc GR . . . .
H14H H 0.6216 0.6324 0.2936 0.139 Uiso 1 1 calc GR . . . .
H14I H 0.6231 0.6383 0.3899 0.139 Uiso 1 1 calc GR . . . .
C145 C 0.9846(6) 0.5974(2) 0.8466(6) 0.060(2) Uani 1 1 d . . . . .
H145 H 1.0479 0.6005 0.8708 0.071 Uiso 1 1 calc R . . . .
C146 C 0.9365(6) 0.6081(2) 0.9078(6) 0.068(3) Uani 1 1 d . . . . .
H146 H 0.8736 0.6082 0.8784 0.082 Uiso 1 1 calc R . . . .
C147 C 1.0222(7) 0.5571(3) 0.7567(8) 0.097(4) Uani 1 1 d . . . . .
H14J H 1.0026 0.5692 0.7056 0.146 Uiso 1 1 calc GR . . . .
H14K H 1.0155 0.5360 0.7418 0.146 Uiso 1 1 calc GR . . . .
H14L H 1.0830 0.5614 0.7834 0.146 Uiso 1 1 calc GR . . . .
C148 C 0.9668(6) 0.5648(2) 0.8195(7) 0.076(3) Uani 1 1 d . . . . .
H148 H 0.9867 0.5520 0.8705 0.091 Uiso 1 1 calc R . . . .
C149 C 0.8742(6) 0.5591(2) 0.7817(8) 0.084(3) Uani 1 1 d . . . . .
H14M H 0.8464 0.5542 0.8263 0.127 Uiso 1 1 calc GR . . . .
H14N H 0.8677 0.5423 0.7425 0.127 Uiso 1 1 calc GR . . . .
H14O H 0.8472 0.5768 0.7514 0.127 Uiso 1 1 calc GR . . . .
C150 C 1.0479(7) 0.5864(3) 1.0377(7) 0.099(4) Uani 1 1 d . . . . .
H15A H 1.0793 0.5767 1.0015 0.148 Uiso 1 1 calc GR . . . .
H15B H 1.0544 0.5748 1.0893 0.148 Uiso 1 1 calc GR . . . .
H15C H 1.0711 0.6064 1.0521 0.148 Uiso 1 1 calc GR . . . .
C151 C 0.9502(8) 0.5886(3) 0.9898(7) 0.097(4) Uani 1 1 d . . . . .
H151 H 0.9304 0.5680 0.9713 0.117 Uiso 1 1 calc R . . . .
C152 C 0.8957(8) 0.5993(2) 1.0465(7) 0.091(3) Uani 1 1 d . . . . .
H15D H 0.9067 0.6204 1.0588 0.136 Uiso 1 1 calc GR . . . .
H15E H 0.9106 0.5880 1.0992 0.136 Uiso 1 1 calc GR . . . .
H15F H 0.8346 0.5964 1.0180 0.136 Uiso 1 1 calc GR . . . .
C153 C 0.6738(6) 0.7738(2) 0.9845(6) 0.071(3) Uani 1 1 d . . . . .
H153 H 0.7047 0.7931 1.0005 0.086 Uiso 1 1 calc R . . . .
C154 C 0.6030(6) 0.7773(2) 0.8936(6) 0.068(3) Uani 1 1 d . . . . .
H154 H 0.5793 0.7577 0.8704 0.082 Uiso 1 1 calc R . . . .
C155 C 0.5876(8) 0.7351(3) 1.0419(9) 0.104(4) Uani 1 1 d . . . . .
H15G H 0.5417 0.7356 0.9892 0.156 Uiso 1 1 calc GR . . . .
H15H H 0.5624 0.7316 1.0891 0.156 Uiso 1 1 calc GR . . . .
H15I H 0.6281 0.7191 1.0395 0.156 Uiso 1 1 calc GR . . . .
C156 C 0.6338(6) 0.7639(2) 1.0538(7) 0.075(3) Uani 1 1 d . . . . .
H156 H 0.5910 0.7795 1.0587 0.090 Uiso 1 1 calc R . . . .
C157 C 0.7054(7) 0.7633(3) 1.1403(8) 0.103(4) Uani 1 1 d . . . . .
H15J H 0.7478 0.7479 1.1385 0.154 Uiso 1 1 calc GR . . . .
H15K H 0.6787 0.7591 1.1861 0.154 Uiso 1 1 calc GR . . . .
H15L H 0.7343 0.7827 1.1499 0.154 Uiso 1 1 calc GR . . . .
C158 C 0.4647(7) 0.8000(3) 0.8125(7) 0.099(4) Uani 1 1 d . . . . .
H15M H 0.4922 0.8082 0.7710 0.148 Uiso 1 1 calc GR . . . .
H15N H 0.4158 0.8126 0.8154 0.148 Uiso 1 1 calc GR . . . .
H15O H 0.4441 0.7799 0.7958 0.148 Uiso 1 1 calc GR . . . .
C159 C 0.5305(6) 0.7990(3) 0.8996(6) 0.077(3) Uani 1 1 d . . . . .
H159 H 0.5005 0.7902 0.9398 0.092 Uiso 1 1 calc R . . . .
C160 C 0.5571(8) 0.8302(3) 0.9301(8) 0.098(4) Uani 1 1 d . . . . .
H16A H 0.5908 0.8295 0.9891 0.147 Uiso 1 1 calc GR . . . .
H16B H 0.5055 0.8424 0.9252 0.147 Uiso 1 1 calc GR . . . .
H16C H 0.5921 0.8389 0.8957 0.147 Uiso 1 1 calc GR . . . .
C161 C 1.2278(5) 0.7051(2) 0.5135(5) 0.052(2) Uani 1 1 d . . . . .
H161 H 1.1914 0.7185 0.4701 0.063 Uiso 1 1 calc R . . . .
C162 C 1.2923(6) 0.7249(2) 0.5805(6) 0.064(2) Uani 1 1 d . . . . .
H162 H 1.3209 0.7123 0.6300 0.076 Uiso 1 1 calc R . . . .
C163 C 1.3220(8) 0.6586(3) 0.5256(9) 0.122(5) Uani 1 1 d . . . . .
H16D H 1.3636 0.6684 0.5722 0.182 Uiso 1 1 calc GR . . . .
H16E H 1.3529 0.6468 0.4930 0.182 Uiso 1 1 calc GR . . . .
H16F H 1.2846 0.6456 0.5480 0.182 Uiso 1 1 calc GR . . . .
C164 C 1.2674(6) 0.6820(2) 0.4688(7) 0.079(3) Uani 1 1 d . . . . .
H164 H 1.3072 0.6930 0.4420 0.094 Uiso 1 1 calc R . . . .
C165 C 1.1977(7) 0.6677(3) 0.3957(7) 0.092(3) Uani 1 1 d . . . . .
H16G H 1.1681 0.6519 0.4181 0.137 Uiso 1 1 calc GR . . . .
H16H H 1.2250 0.6593 0.3544 0.137 Uiso 1 1 calc GR . . . .
H16I H 1.1558 0.6829 0.3686 0.137 Uiso 1 1 calc GR . . . .
C166 C 1.4270(5) 0.7562(2) 0.6134(6) 0.067(3) Uani 1 1 d . . . . .
H16J H 1.4006 0.7749 0.6237 0.100 Uiso 1 1 calc GR . . . .
H16K H 1.4792 0.7604 0.5955 0.100 Uiso 1 1 calc GR . . . .
H16L H 1.4419 0.7444 0.6652 0.100 Uiso 1 1 calc GR . . . .
C167 C 1.3623(5) 0.7386(2) 0.5431(5) 0.057(2) Uani 1 1 d . . . . .
H167 H 1.3936 0.7223 0.5224 0.069 Uiso 1 1 calc R . . . .
C168 C 1.3208(6) 0.7598(2) 0.4687(6) 0.074(3) Uani 1 1 d . . . . .
H16M H 1.2726 0.7497 0.4296 0.111 Uiso 1 1 calc GR . . . .
H16N H 1.3640 0.7653 0.4391 0.111 Uiso 1 1 calc GR . . . .
H16O H 1.2998 0.7777 0.4906 0.111 Uiso 1 1 calc GR . . . .
C169 C 0.6604(14) 0.4868(4) 0.6311(8) 0.28(6) Uiso 0.25 1 d D U P A 2
H169 H 0.7104 0.4729 0.6381 0.338 Uiso 0.25 1 calc R . P A 2
C170 C 0.6053(6) 0.5198(3) 0.5960(8) 0.113(5) Uani 0.75 1 d D U P B 1
H170 H 0.6033 0.5389 0.5649 0.135 Uiso 0.75 1 calc R . P B 1
C171 C 0.5348(10) 0.4415(4) 0.2420(12) 0.195(8) Uani 0.75 1 d D U P . .
H171 H 0.5614 0.4497 0.1983 0.233 Uiso 0.75 1 calc R . P C .
C172 C 0.9898(8) 0.7429(3) 0.7309(10) 0.333(19) Uiso 1 1 d D . . . .
H17B H 0.9365 0.7318 0.7325 0.399 Uiso 0.3333 1 calc R . P D 3
H17A H 1.0170 0.7621 0.7544 0.399 Uiso 0.3333 1 calc R . P D 2
H172 H 0.9822 0.7605 0.7655 0.399 Uiso 0.3333 1 calc R . P D 1
C173 C 0.9592(7) 0.6858(4) 1.1754(13) 0.116(7) Uani 0.5 1 d D U P E 1
H173 H 0.9631 0.6983 1.1263 0.139 Uiso 0.5 1 calc R . P E 1
C174 C 0.7057(9) 0.4983(3) 0.3244(9) 0.094(5) Uani 0.75 1 d D . P . .
H17L H 0.6434 0.4971 0.2993 0.141 Uiso 0.75 1 calc GR . P . .
H17M H 0.7179 0.4963 0.3857 0.141 Uiso 0.75 1 calc GR . P . .
H17N H 0.7344 0.4823 0.3021 0.141 Uiso 0.75 1 calc GR . P . .
C175 C 0.6037(14) 0.4462(5) 0.7545(13) 0.090(6) Uani 0.5 1 d D U P H 1
H17F H 0.5992 0.4413 0.6955 0.135 Uiso 0.5 1 calc GR . P H 1
H17G H 0.6538 0.4590 0.7764 0.135 Uiso 0.5 1 calc GR . P H 1
H17H H 0.5514 0.4566 0.7585 0.135 Uiso 0.5 1 calc GR . P H 1
C176 C 0.9945(12) 0.3219(6) 1.0366(11) 0.189(8) Uani 1 1 d D U . . .
H17I H 1.0554 0.3223 1.0368 0.284 Uiso 1 1 calc GR . . . .
H17J H 0.9845 0.3057 1.0723 0.284 Uiso 1 1 calc GR . . . .
H17K H 0.9792 0.3408 1.0583 0.284 Uiso 1 1 calc GR . . . .
C177 C 0.562(2) 0.4364(7) 1.0270(19) 0.153(11) Uani 0.5 1 d D U P . .
H17C H 0.5914 0.4506 0.9991 0.230 Uiso 0.5 1 calc GR . P . .
H17D H 0.6044 0.4237 1.0648 0.230 Uiso 0.5 1 calc GR . P . .
H17E H 0.5289 0.4473 1.0597 0.230 Uiso 0.5 1 calc GR . P . .
C178 C 0.5726(15) 0.5409(6) 1.1790(14) 0.094(7) Uiso 0.5 1 d D . P K 1
H17R H 0.5208 0.5529 1.1748 0.141 Uiso 0.5 1 calc GR . P K 1
H17S H 0.6235 0.5537 1.1928 0.141 Uiso 0.5 1 calc GR . P K 1
H17T H 0.5776 0.5260 1.2233 0.141 Uiso 0.5 1 calc GR . P K 1
C179 C 0.2814(9) 0.6641(4) 0.7116(9) 0.103(5) Uani 0.75 1 d D U P J 3
H17O H 0.2540 0.6789 0.6693 0.155 Uiso 0.75 1 calc GR . P J 3
H17P H 0.2541 0.6447 0.6961 0.155 Uiso 0.75 1 calc GR . P J 3
H17Q H 0.3428 0.6628 0.7144 0.155 Uiso 0.75 1 calc GR . P J 3
C180 C 0.2742(10) 0.5947(6) 0.6427(9) 0.166(9) Uani 0.5 1 d D U P F 1
H180 H 0.3033 0.6143 0.6559 0.200 Uiso 0.5 1 calc R . P F 1
C181 C 0.2476(8) 0.5833(3) 0.7343(7) 0.204(4) Uani 0.25 1 d D U P G 2
H181 H 0.2383 0.5618 0.7187 0.245 Uiso 0.25 1 calc R . P G 2
C182 C 0.4641(15) 0.6220(5) 1.0343(14) 0.100(7) Uiso 0.5 1 d D U P I 2
H18A H 0.4823 0.6397 1.0091 0.150 Uiso 0.5 1 calc GR . P I 2
H18B H 0.5139 0.6134 1.0751 0.150 Uiso 0.5 1 calc GR . P I 2
H18C H 0.4202 0.6275 1.0630 0.150 Uiso 0.5 1 calc GR . P I 2
O8 O 0.581(2) 0.5762(8) 1.179(2) 0.205(11) Uiso 0.5 1 d . . P L 2
O9 O 0.9470(18) 0.6696(7) 1.3062(18) 0.090(8) Uani 0.25 1 d . U P M 2
O10 O 0.307(2) 0.5827(9) 0.461(2) 0.123(11) Uiso 0.25 1 d . . P . .

loop_
_atom_site_aniso_label
_atom_site_aniso_U_11
_atom_site_aniso_U_22
_atom_site_aniso_U_33
_atom_site_aniso_U_23
_atom_site_aniso_U_13
_atom_site_aniso_U_12
Cl1 0.103(7) 0.096(8) 0.092(7) -0.023(7) 0.058(6) -0.051(7)
Cl2 0.106(2) 0.112(3) 0.138(3) -0.017(2) 0.039(2) -0.0135(19)
Cl3 0.155(4) 0.248(7) 0.197(5) -0.048(5) 0.004(4) -0.073(4)
Cl4 0.104(3) 0.212(6) 0.121(4) -0.024(4) 0.048(3) -0.063(4)
Cl5 0.180(6) 0.235(8) 0.164(5) 0.039(5) 0.063(5) 0.050(5)
Cl6 0.46(2) 0.268(12) 0.273(12) 0.008(10) 0.114(12) -0.114(13)
Cl7 0.149(5) 0.143(5) 0.331(10) 0.058(6) 0.112(6) 0.018(4)
Cl8 0.077(5) 0.065(5) 0.111(6) 0.004(4) 0.017(4) -0.010(4)
Cl9 0.125(3) 0.142(3) 0.143(3) 0.001(3) 0.045(2) -0.002(2)
Cl10 0.112(3) 0.147(4) 0.161(3) 0.002(3) 0.036(2) 0.005(2)
Cl11 0.070(4) 0.101(6) 0.070(4) 0.013(4) 0.032(4) 0.028(4)
Cl12 0.113(8) 0.164(12) 0.264(17) -0.090(13) 0.089(10) -0.047(8)
Cl13 0.156(8) 0.312(17) 0.305(16) -0.226(15) 0.007(9) 0.032(9)
Cl14 0.103(4) 0.227(9) 0.111(5) -0.068(6) 0.057(4) -0.037(5)
Cl15 0.125(5) 0.177(7) 0.081(4) -0.031(4) 0.017(4) 0.000(5)
Cl16 0.134(6) 0.217(11) 0.159(8) 0.016(7) 0.022(6) 0.016(6)
Cl17 0.164(8) 0.155(9) 0.244(12) 0.028(8) 0.028(8) -0.006(7)
Cl18 0.212(9) 0.186(9) 0.216(9) 0.021(7) 0.060(7) 0.039(7)
Cl19 0.164(12) 0.101(10) 0.156(12) -0.021(9) 0.048(10) -0.014(9)
Cl20 0.235(16) 0.37(4) 0.26(3) -0.01(3) 0.055(16) 0.020(17)
Cl21 0.31(3) 0.37(4) 0.220(16) 0.003(17) 0.071(17) 0.00(3)
O1 0.143(19) 0.27(3) 0.16(2) 0.012(19) 0.016(15) 0.064(19)
O2 0.144(16) 0.155(17) 0.146(17) 0.006(13) 0.020(15) -0.033(14)
O3 0.143(9) 0.129(9) 0.203(11) 0.002(9) 0.029(8) -0.009(7)
O4 0.125(9) 0.105(9) 0.108(8) -0.020(7) 0.042(7) -0.013(7)
O6 0.046(4) 0.088(7) 0.116(7) -0.024(6) 0.019(5) -0.006(5)
N1 0.059(4) 0.049(4) 0.083(5) 0.001(4) 0.036(4) 0.003(4)
N2 0.057(4) 0.064(5) 0.085(6) -0.004(4) 0.030(4) -0.013(4)
N3 0.074(5) 0.084(6) 0.062(5) 0.008(4) 0.032(4) -0.021(5)
N4 0.068(5) 0.066(5) 0.094(6) -0.006(5) 0.042(5) -0.001(4)
N5 0.092(6) 0.064(6) 0.098(6) 0.032(5) 0.034(5) 0.001(5)
N6 0.084(6) 0.080(6) 0.070(6) -0.004(5) 0.008(5) 0.001(5)
N7 0.077(5) 0.058(5) 0.083(6) -0.025(4) 0.048(5) -0.021(4)
N8 0.058(4) 0.076(6) 0.092(6) -0.022(5) 0.032(4) -0.011(4)
N9 0.063(5) 0.089(6) 0.083(6) -0.004(5) 0.025(4) -0.012(4)
N10 0.074(6) 0.084(6) 0.083(6) 0.008(5) 0.032(5) 0.017(5)
N11 0.094(6) 0.041(4) 0.092(6) 0.004(4) 0.046(5) -0.008(4)
N12 0.069(4) 0.065(5) 0.079(5) -0.016(4) 0.045(4) -0.021(4)
N13 0.049(4) 0.079(6) 0.066(5) 0.017(4) 0.033(4) 0.007(4)
N14 0.044(4) 0.073(5) 0.076(5) 0.004(4) 0.037(4) -0.003(4)
N15 0.055(4) 0.061(5) 0.085(6) -0.006(4) 0.042(4) 0.002(4)
N16 0.056(4) 0.059(5) 0.078(5) -0.006(4) 0.036(4) 0.008(4)
N17 0.046(4) 0.070(6) 0.108(7) 0.000(5) 0.003(4) -0.010(4)
N18 0.057(4) 0.059(5) 0.064(5) 0.005(4) 0.025(4) -0.003(4)
N19 0.067(5) 0.059(5) 0.074(5) -0.013(4) 0.027(4) 0.004(4)
N20 0.072(5) 0.063(5) 0.086(6) -0.006(4) 0.035(4) 0.008(4)
N21 0.073(5) 0.074(6) 0.061(5) 0.001(4) 0.009(4) -0.014(5)
N22 0.076(5) 0.054(5) 0.070(5) 0.017(4) 0.021(4) 0.011(4)
N23 0.055(4) 0.070(6) 0.062(5) -0.003(4) 0.014(4) -0.005(4)
N24 0.063(4) 0.075(5) 0.065(5) 0.007(4) 0.025(4) 0.007(4)
C1 0.078(7) 0.071(7) 0.083(7) 0.010(5) 0.041(6) 0.002(6)
C2 0.082(7) 0.070(7) 0.082(7) 0.012(5) 0.045(6) -0.003(6)
C3 0.077(7) 0.089(9) 0.087(7) -0.001(6) 0.027(6) 0.009(6)
C4 0.096(8) 0.070(8) 0.088(7) 0.011(6) 0.054(6) -0.020(6)
C5 0.076(7) 0.061(6) 0.083(7) 0.009(5) 0.042(5) -0.010(6)
C6 0.078(7) 0.072(7) 0.093(8) 0.023(6) 0.009(6) -0.006(6)
C7 0.069(6) 0.056(6) 0.095(7) 0.010(5) 0.033(5) 0.004(5)
C8 0.061(6) 0.081(8) 0.084(7) -0.006(6) 0.014(5) 0.002(5)
C9 0.077(6) 0.078(8) 0.065(6) -0.010(5) 0.016(5) -0.009(6)
C10 0.054(5) 0.052(6) 0.095(8) 0.003(5) 0.038(5) 0.000(4)
C11 0.041(4) 0.093(7) 0.065(6) 0.008(6) 0.033(4) 0.004(5)
C12 0.064(5) 0.055(6) 0.087(8) -0.014(5) 0.035(5) -0.005(5)
C13 0.061(5) 0.040(5) 0.090(7) -0.018(5) 0.043(5) -0.009(4)
C14 0.047(5) 0.052(5) 0.075(7) -0.003(5) 0.031(5) -0.014(4)
C15 0.054(5) 0.048(6) 0.109(9) 0.019(6) 0.033(6) 0.008(5)
C16 0.047(5) 0.086(7) 0.060(6) 0.003(6) 0.014(5) 0.002(5)
C17 0.074(6) 0.067(7) 0.073(6) -0.008(5) 0.031(5) 0.000(5)
C18 0.046(5) 0.066(6) 0.105(9) 0.007(6) 0.041(6) -0.010(5)
C23 0.086(8) 0.078(7) 0.084(8) 0.005(6) 0.017(6) 0.005(6)
C22 0.073(6) 0.063(6) 0.067(6) -0.007(5) 0.014(5) -0.009(5)
C21 0.065(6) 0.057(6) 0.084(7) -0.008(5) 0.040(5) -0.004(5)
C20 0.065(6) 0.067(6) 0.069(6) 0.001(5) 0.032(5) -0.012(5)
C19 0.068(6) 0.066(6) 0.081(7) 0.026(5) 0.040(6) 0.004(5)
C24 0.105(8) 0.062(6) 0.072(7) 0.005(5) 0.032(6) -0.007(6)
C25 0.082(6) 0.048(6) 0.103(8) 0.012(6) 0.063(6) 0.013(5)
C26 0.071(6) 0.061(6) 0.070(6) 0.002(5) 0.029(5) 0.003(5)
C27 0.103(8) 0.068(7) 0.061(6) -0.008(5) 0.040(6) -0.016(6)
C28 0.056(5) 0.073(7) 0.070(6) -0.015(6) 0.032(5) -0.011(5)
C29 0.088(7) 0.072(7) 0.104(8) -0.011(7) 0.042(7) 0.004(6)
C30 0.058(5) 0.093(8) 0.073(7) -0.022(6) 0.026(5) -0.014(6)
C31 0.066(6) 0.078(7) 0.081(7) -0.002(6) 0.044(5) -0.017(5)
C32 0.043(5) 0.066(6) 0.085(7) -0.004(6) 0.026(5) -0.023(5)
C33 0.053(5) 0.057(6) 0.116(9) -0.017(6) 0.045(6) 0.000(5)
C34 0.071(6) 0.078(8) 0.097(8) -0.030(7) 0.033(6) -0.002(6)
C35 0.056(5) 0.076(7) 0.065(6) -0.006(5) 0.022(5) -0.003(5)
C36 0.072(6) 0.066(7) 0.089(8) 0.014(6) 0.026(6) -0.009(5)
C37 0.065(6) 0.074(7) 0.075(6) -0.005(5) 0.025(5) 0.006(5)
C38 0.073(6) 0.097(9) 0.071(7) 0.010(6) 0.015(5) 0.018(6)
C39 0.117(9) 0.113(10) 0.075(7) -0.004(7) 0.042(7) 0.018(8)
C40 0.156(11) 0.061(7) 0.088(8) -0.002(6) 0.022(8) -0.002(8)
C41 0.073(6) 0.062(6) 0.091(8) 0.008(6) 0.017(6) -0.011(5)
C42 0.058(5) 0.106(9) 0.105(8) 0.016(7) 0.041(6) 0.025(6)
C43 0.133(10) 0.059(7) 0.114(9) 0.016(6) 0.055(8) 0.017(7)
C44 0.109(10) 0.187(16) 0.088(8) 0.023(9) 0.038(7) 0.011(10)
C45 0.090(7) 0.073(8) 0.124(10) -0.006(7) 0.068(7) 0.001(6)
C46 0.125(9) 0.061(7) 0.135(10) 0.001(7) 0.077(8) -0.015(7)
C47 0.155(11) 0.095(9) 0.075(7) 0.001(7) 0.060(8) -0.002(8)
C48 0.086(7) 0.057(6) 0.107(8) -0.012(6) 0.069(6) -0.015(5)
C49 0.072(6) 0.056(6) 0.109(8) -0.006(5) 0.064(6) -0.018(5)
C50 0.073(7) 0.142(12) 0.138(11) -0.057(10) 0.037(7) -0.035(7)
C51 0.094(7) 0.062(7) 0.129(9) -0.023(6) 0.086(7) 0.009(6)
C52 0.088(6) 0.062(6) 0.088(7) -0.002(5) 0.047(6) 0.002(5)
C53 0.075(7) 0.054(6) 0.159(11) -0.023(7) 0.063(7) -0.003(5)
C54 0.053(6) 0.066(7) 0.121(9) -0.015(6) 0.050(6) -0.006(5)
C55 0.100(8) 0.065(7) 0.130(10) 0.002(7) 0.057(8) -0.025(6)
C56 0.073(7) 0.089(8) 0.144(11) -0.014(8) 0.072(7) 0.017(6)
C57 0.065(6) 0.088(8) 0.134(10) -0.046(7) 0.039(7) -0.025(6)
C58 0.079(7) 0.066(7) 0.136(10) -0.026(7) 0.042(7) -0.013(6)
C59 0.108(10) 0.106(11) 0.174(14) -0.045(10) 0.066(10) -0.048(8)
C60 0.094(9) 0.112(11) 0.193(15) -0.053(11) -0.007(10) -0.035(8)
C61 0.053(5) 0.092(8) 0.087(7) 0.014(6) 0.042(5) 0.006(5)
C62 0.064(6) 0.079(7) 0.078(6) 0.002(6) 0.047(5) -0.009(5)
C63 0.080(8) 0.120(12) 0.177(14) 0.023(10) 0.006(8) -0.048(8)
C64 0.075(7) 0.088(8) 0.096(8) -0.014(7) 0.031(6) -0.011(6)
C65 0.063(7) 0.206(17) 0.153(12) 0.059(12) 0.037(8) 0.024(9)
C66 0.135(11) 0.132(13) 0.110(10) -0.013(9) 0.063(9) -0.033(9)
C67 0.138(11) 0.114(11) 0.100(9) 0.018(9) 0.072(8) 0.004(9)
C68 0.220(18) 0.127(13) 0.125(12) -0.030(10) 0.101(12) 0.020(12)
C69 0.036(4) 0.064(6) 0.079(6) 0.012(5) 0.030(4) 0.005(4)
C70 0.058(5) 0.051(6) 0.079(6) -0.001(5) 0.041(5) -0.001(4)
C71 0.080(6) 0.070(7) 0.073(7) 0.024(5) 0.011(5) -0.025(5)
C72 0.071(6) 0.054(6) 0.075(6) 0.006(5) 0.037(5) -0.006(5)
C73 0.050(5) 0.087(7) 0.074(6) 0.004(5) 0.022(5) 0.002(5)
C74 0.087(7) 0.091(8) 0.100(8) -0.023(7) 0.036(6) -0.015(6)
C75 0.086(7) 0.058(6) 0.108(9) 0.002(6) 0.041(6) 0.005(5)
C76 0.124(9) 0.077(8) 0.082(8) -0.007(6) 0.028(7) -0.022(7)
C77 0.056(5) 0.098(8) 0.079(7) 0.014(6) 0.004(5) -0.005(6)
C78 0.107(9) 0.105(9) 0.068(7) -0.012(7) -0.016(7) 0.005(8)
C79 0.111(9) 0.145(12) 0.097(9) 0.024(9) 0.028(8) 0.025(9)
C80 0.124(11) 0.189(16) 0.069(8) 0.048(9) 0.013(8) -0.013(11)
C81 0.147(13) 0.130(13) 0.176(15) 0.040(11) 0.055(12) 0.052(11)
C82 0.112(10) 0.27(2) 0.094(10) -0.079(12) 0.031(8) 0.006(12)
C83 0.054(6) 0.180(13) 0.070(7) -0.001(8) 0.005(5) -0.029(7)
C84 0.113(10) 0.219(19) 0.094(9) 0.049(10) 0.008(8) -0.057(11)
C85 0.066(6) 0.065(6) 0.069(6) -0.024(5) 0.022(5) 0.013(5)
C86 0.063(6) 0.077(7) 0.070(6) -0.007(5) 0.015(5) -0.007(5)
C87 0.054(5) 0.086(8) 0.059(6) 0.000(5) 0.026(4) 0.005(5)
C88 0.076(7) 0.060(7) 0.088(7) -0.002(6) 0.039(6) 0.013(5)
C89 0.062(6) 0.069(7) 0.069(6) -0.007(5) 0.015(5) 0.005(5)
C90 0.087(7) 0.071(7) 0.072(7) 0.004(6) 0.018(6) -0.011(6)
C91 0.074(7) 0.076(7) 0.069(6) -0.016(5) 0.026(5) -0.003(6)
C92 0.061(6) 0.080(8) 0.078(7) 0.003(6) 0.024(5) 0.020(5)
C93 0.074(6) 0.066(7) 0.079(7) -0.005(5) 0.027(5) 0.019(6)
C94 0.038(4) 0.060(6) 0.094(8) 0.006(6) 0.024(5) 0.003(4)
C95 0.034(4) 0.070(7) 0.093(7) 0.008(6) 0.022(5) 0.006(4)
C96 0.066(6) 0.070(7) 0.081(7) -0.009(6) 0.019(5) -0.005(5)
C97 0.057(5) 0.057(6) 0.100(8) 0.006(6) 0.035(5) 0.005(5)
C98 0.063(6) 0.060(6) 0.087(7) -0.007(6) 0.025(5) 0.016(5)
C99 0.058(5) 0.054(6) 0.104(8) 0.003(5) 0.043(5) 0.009(5)
C100 0.040(5) 0.067(7) 0.102(8) 0.027(7) 0.006(5) -0.003(4)
C101 0.051(5) 0.079(7) 0.091(8) 0.025(6) 0.044(5) 0.012(5)
C102 0.053(5) 0.075(7) 0.119(9) 0.018(7) 0.051(6) 0.000(5)
C103 0.048(4) 0.054(6) 0.064(6) 0.004(5) 0.031(4) -0.005(4)
C104 0.070(6) 0.057(6) 0.062(6) 0.008(5) 0.026(5) 0.003(5)
C105 0.063(6) 0.102(9) 0.058(6) 0.008(6) 0.012(5) -0.010(6)
C106 0.064(5) 0.057(6) 0.062(6) -0.010(5) 0.028(5) 0.007(5)
C107 0.066(5) 0.056(6) 0.083(7) 0.001(5) 0.037(5) -0.004(5)
C108 0.051(5) 0.060(6) 0.083(6) 0.006(5) 0.045(5) -0.007(5)
C109 0.076(6) 0.061(7) 0.082(7) 0.008(6) 0.051(5) -0.006(5)
C110 0.084(7) 0.080(7) 0.072(7) -0.011(6) 0.037(6) -0.008(6)
C111 0.039(4) 0.054(6) 0.093(7) -0.011(5) 0.038(5) -0.005(4)
C112 0.068(6) 0.056(6) 0.090(7) 0.023(5) 0.039(5) 0.010(5)
C113 0.041(4) 0.062(6) 0.090(7) -0.004(5) 0.014(5) 0.003(4)
C114 0.053(5) 0.052(5) 0.065(6) 0.011(5) 0.026(4) 0.005(4)
C115 0.044(5) 0.055(6) 0.096(7) 0.007(5) 0.036(5) 0.001(4)
C116 0.057(6) 0.056(6) 0.092(7) 0.004(5) 0.020(5) -0.001(5)
C117 0.054(5) 0.077(7) 0.097(8) 0.006(6) 0.023(5) 0.014(5)
C118 0.061(6) 0.063(6) 0.097(7) 0.013(5) 0.038(5) 0.008(5)
C119 0.051(5) 0.054(6) 0.083(7) 0.005(5) 0.042(5) -0.010(4)
C120 0.069(6) 0.064(6) 0.072(6) 0.020(5) 0.034(5) -0.003(5)
C121 0.066(6) 0.070(7) 0.085(7) -0.014(5) 0.028(5) 0.022(5)
C122 0.212(16) 0.139(13) 0.058(7) 0.026(7) 0.002(8) -0.092(12)
C123 0.085(7) 0.121(10) 0.051(6) 0.007(6) -0.007(5) -0.001(7)
C124 0.144(10) 0.110(10) 0.050(6) -0.011(6) 0.021(7) -0.013(9)
C125 0.058(5) 0.070(6) 0.068(6) 0.003(5) 0.018(5) -0.010(5)
C126 0.081(7) 0.176(14) 0.104(9) -0.049(9) 0.008(7) 0.058(8)
C127 0.066(6) 0.131(10) 0.058(6) -0.009(6) 0.014(5) 0.005(7)
C128 0.094(8) 0.147(13) 0.094(9) 0.005(8) 0.012(7) -0.029(8)
C129 0.079(6) 0.036(5) 0.077(6) 0.006(4) 0.032(5) 0.016(4)
C130 0.056(5) 0.059(6) 0.108(8) 0.012(6) 0.029(5) -0.004(5)
C131 0.109(8) 0.062(7) 0.149(11) 0.013(7) 0.093(8) -0.007(6)
C132 0.085(6) 0.033(5) 0.121(9) 0.000(5) 0.060(6) -0.003(5)
C133 0.069(6) 0.052(6) 0.116(8) -0.004(6) 0.057(6) -0.003(5)
C134 0.24(2) 0.136(14) 0.097(11) 0.057(10) -0.061(12) -0.033(13)
C135 0.065(6) 0.051(6) 0.167(13) 0.011(7) 0.015(7) 0.003(5)
C136 0.085(8) 0.086(9) 0.30(2) 0.074(12) 0.080(11) 0.008(7)
C137 0.052(5) 0.067(6) 0.061(6) 0.004(5) 0.021(4) -0.008(5)
C138 0.045(5) 0.081(7) 0.052(5) -0.013(5) 0.011(4) 0.010(4)
C139 0.112(8) 0.104(9) 0.065(7) -0.006(6) -0.005(6) 0.057(7)
C140 0.040(5) 0.124(10) 0.084(7) 0.010(7) 0.026(5) 0.017(5)
C141 0.062(6) 0.134(10) 0.070(7) -0.018(7) 0.009(5) 0.022(6)
C142 0.093(7) 0.088(8) 0.069(6) 0.004(6) 0.045(6) 0.001(6)
C143 0.058(5) 0.073(7) 0.075(6) 0.000(5) 0.023(5) 0.009(5)
C144 0.067(6) 0.090(9) 0.125(10) 0.010(7) 0.032(6) 0.013(6)
C145 0.063(5) 0.054(6) 0.068(6) 0.015(5) 0.029(5) 0.007(4)
C146 0.079(6) 0.056(6) 0.067(6) 0.007(5) 0.016(5) 0.002(5)
C147 0.092(7) 0.075(8) 0.146(10) -0.046(7) 0.068(7) -0.005(6)
C148 0.080(7) 0.053(6) 0.092(7) -0.005(5) 0.019(6) 0.004(5)
C149 0.065(6) 0.062(7) 0.132(9) 0.004(6) 0.038(6) -0.010(5)
C150 0.094(8) 0.108(9) 0.082(8) -0.002(7) 0.003(6) 0.004(7)
C151 0.126(10) 0.105(9) 0.070(7) 0.020(6) 0.043(7) -0.002(8)
C152 0.143(10) 0.063(7) 0.093(8) 0.011(6) 0.076(8) -0.002(7)
C153 0.075(6) 0.075(7) 0.069(6) -0.006(5) 0.028(5) 0.002(6)
C154 0.062(5) 0.060(6) 0.089(7) -0.002(5) 0.029(5) -0.003(5)
C155 0.103(8) 0.072(8) 0.140(11) 0.024(7) 0.038(8) 0.010(7)
C156 0.070(6) 0.068(7) 0.092(7) -0.004(6) 0.031(6) 0.007(5)
C157 0.084(7) 0.120(10) 0.107(9) 0.002(8) 0.029(7) -0.013(7)
C158 0.070(6) 0.130(11) 0.100(9) 0.003(8) 0.029(6) 0.003(7)
C159 0.071(6) 0.089(8) 0.079(7) -0.016(6) 0.038(6) 0.009(6)
C160 0.115(9) 0.080(8) 0.107(9) 0.030(7) 0.041(7) 0.000(7)
C161 0.033(4) 0.065(6) 0.067(5) 0.004(5) 0.026(4) 0.007(4)
C162 0.067(5) 0.068(6) 0.057(5) 0.011(5) 0.019(5) -0.002(5)
C163 0.081(7) 0.109(10) 0.152(12) -0.029(9) -0.012(8) 0.032(7)
C164 0.064(6) 0.083(7) 0.093(7) -0.010(6) 0.027(6) -0.016(6)
C165 0.088(7) 0.093(8) 0.094(8) -0.003(6) 0.026(6) -0.017(6)
C166 0.048(5) 0.072(7) 0.087(7) 0.007(5) 0.031(5) 0.003(4)
C167 0.042(4) 0.069(6) 0.069(6) 0.006(5) 0.027(4) 0.002(4)
C168 0.076(6) 0.069(7) 0.079(7) 0.014(5) 0.024(5) 0.002(5)
C170 0.105(9) 0.099(11) 0.146(11) -0.012(9) 0.056(8) -0.031(8)
C171 0.184(15) 0.166(15) 0.262(19) 0.037(13) 0.109(12) 0.040(11)
C173 0.121(11) 0.110(14) 0.129(16) -0.031(12) 0.053(10) -0.019(9)
C174 0.090(10) 0.114(14) 0.071(9) -0.009(9) 0.011(8) 0.023(10)
C175 0.078(13) 0.119(16) 0.079(14) -0.046(11) 0.031(11) -0.021(12)
C176 0.150(14) 0.21(2) 0.203(15) -0.036(14) 0.036(11) 0.008(14)
C177 0.13(2) 0.19(3) 0.13(2) 0.064(18) 0.025(15) 0.069(19)
C179 0.073(9) 0.116(13) 0.141(11) 0.013(9) 0.063(8) 0.025(9)
C180 0.130(14) 0.16(2) 0.209(16) 0.008(14) 0.045(12) -0.001(13)
C181 0.212(9) 0.186(9) 0.216(9) 0.021(7) 0.060(7) 0.039(7)
O9 0.090(8) 0.092(8) 0.089(8) 0.001(3) 0.025(3) 0.001(3)

_geom_special_details            
;
 All esds (except the esd in the dihedral angle between two l.s. planes)
 are estimated using the full covariance matrix.  The cell esds are taken
 into account individually in the estimation of esds in distances, angles
 and torsion angles; correlations between esds in cell parameters are only
 used when they are defined by crystal symmetry.  An approximate (isotropic)
 treatment of cell esds is used for estimating esds involving l.s. planes.
;
loop_
_geom_bond_atom_site_label_1
_geom_bond_atom_site_label_2
_geom_bond_distance
_geom_bond_site_symmetry_2
_geom_bond_publ_flag
Cl1 C169 1.733(14) . ?
Cl2 C169 1.738(14) . ?
Cl2 C170 1.746(11) . ?
Cl3 C169 1.732(14) . ?
Cl3 C170 1.690(11) . ?
Cl4 C170 1.723(10) . ?
Cl5 C171 1.749(12) . ?
Cl6 C171 1.742(12) . ?
Cl7 C171 1.749(12) . ?
Cl8 C172 1.728(12) . ?
Cl9 C172 1.665(16) . ?
Cl10 C172 1.738(13) . ?
Cl11 C172 1.733(12) . ?
Cl12 C172 1.720(12) . ?
Cl13 C173 1.711(12) . ?
Cl14 C173 1.740(12) . ?
Cl15 C173 1.704(12) . ?
Cl16 C180 1.722(12) . ?
Cl17 C180 1.738(12) . ?
Cl18 C180 1.751(13) . ?
Cl19 C181 1.710(12) . ?
Cl20 C181 1.797(13) . ?
Cl21 C181 1.716(13) . ?
O1 C177 1.442(13) . ?
O2 C175 1.412(13) . ?
O3 C176 1.471(12) . ?
O4 C174 1.449(11) . ?
O5 C182 1.448(13) . ?
O6 C179 1.433(11) . ?
O7 C178 1.438(13) . ?
N1 C26 1.297(9) . ?
N1 C69 1.439(11) . ?
N2 C9 1.276(12) . ?
N2 C70 1.437(11) . ?
N3 C8 1.262(13) . ?
N3 C62 1.466(11) . ?
N4 C36 1.283(13) . ?
N4 C61 1.442(12) . ?
N5 C7 1.268(12) . ?
N5 C37 1.455(12) . ?
N6 C16 1.205(12) . ?
N6 C41 1.503(14) . ?
N7 C18 1.211(11) . ?
N7 C53 1.481(12) . ?
N8 C34 1.296(14) . ?
N8 C57 1.513(14) . ?
N9 C35 1.282(9) . ?
N9 C78 1.564(15) . ?
N10 C27 1.256(12) . ?
N10 C77 1.494(13) . ?
N11 C25 1.257(12) . ?
N11 C48 1.484(13) . ?
N12 C17 1.306(12) . ?
N12 C49 1.454(12) . ?
N13 C101 1.260(12) . ?
N13 C137 1.484(12) . ?
N14 C119 1.289(11) . ?
N14 C138 1.460(10) . ?
N15 C111 1.298(11) . ?
N15 C162 1.404(12) . ?
N16 C118 1.305(11) . ?
N16 C161 1.441(11) . ?
N17 C102 1.290(13) . ?
N17 C130 1.467(13) . ?
N18 C109 1.265(11) . ?
N18 C129 1.500(11) . ?
N19 C100 1.259(13) . ?
N19 C154 1.454(12) . ?
N20 C91 1.265(12) . ?
N20 C153 1.456(12) . ?
N21 C93 1.268(12) . ?
N21 C146 1.464(12) . ?
N22 C120 1.259(11) . ?
N22 C145 1.499(11) . ?
N23 C92 1.275(12) . ?
N23 C121 1.507(12) . ?
N24 C110 1.274(13) . ?
N24 C125 1.502(12) . ?
C1 C2 1.352(13) . ?
C1 C6 1.441(15) . ?
C1 C7 1.499(14) . ?
C2 C3 1.455(15) . ?
C3 C4 1.331(15) . ?
C3 C8 1.500(15) . ?
C4 C5 1.323(14) . ?
C5 C6 1.386(14) . ?
C5 C9 1.501(14) . ?
C10 C11 1.404(13) . ?
C10 C15 1.428(13) . ?
C10 C16 1.479(14) . ?
C11 C12 1.390(13) . ?
C12 C13 1.454(12) . ?
C12 C17 1.442(14) . ?
C13 C14 1.366(12) . ?
C14 C15 1.359(13) . ?
C14 C18 1.517(10) . ?
C23 C22 1.3900 . ?
C23 C24 1.3900 . ?
C23 C27 1.539(9) . ?
C22 C21 1.3900 . ?
C21 C20 1.3900 . ?
C21 C26 1.456(10) . ?
C20 C19 1.3900 . ?
C19 C24 1.3900 . ?
C19 C25 1.538(11) . ?
C28 C29 1.454(15) . ?
C28 C33 1.376(13) . ?
C28 C34 1.402(14) . ?
C29 C30 1.404(14) . ?
C30 C31 1.385(13) . ?
C30 C35 1.471(14) . ?
C31 C32 1.409(14) . ?
C32 C33 1.404(13) . ?
C32 C36 1.486(14) . ?
C37 C38 1.608(15) . ?
C37 C41 1.470(14) . ?
C38 C39 1.549(15) . ?
C38 C40 1.487(16) . ?
C41 C42 1.595(14) . ?
C42 C43 1.487(16) . ?
C42 C44 1.546(16) . ?
C45 C46 1.450(15) . ?
C45 C47 1.472(16) . ?
C45 C48 1.560(15) . ?
C48 C49 1.554(14) . ?
C49 C51 1.557(14) . ?
C50 C51 1.447(16) . ?
C51 C52 1.494(14) . ?
C53 C54 1.537(14) . ?
C53 C57 1.540(16) . ?
C54 C55 1.477(15) . ?
C54 C56 1.508(16) . ?
C57 C58 1.576(15) . ?
C58 C59 1.483(19) . ?
C58 C60 1.605(19) . ?
C61 C62 1.539(14) . ?
C61 C64 1.529(14) . ?
C62 C67 1.532(15) . ?
C63 C64 1.550(19) . ?
C64 C65 1.466(17) . ?
C66 C67 1.64(2) . ?
C67 C68 1.52(2) . ?
C69 C70 1.545(13) . ?
C69 C72 1.561(12) . ?
C70 C75 1.512(14) . ?
C71 C72 1.522(13) . ?
C72 C73 1.505(12) . ?
C74 C75 1.533(15) . ?
C75 C76 1.583(16) . ?
C77 C78 1.479(16) . ?
C77 C80 1.546(17) . ?
C78 C83 1.628(16) . ?
C79 C80 1.531(19) . ?
C80 C81 1.65(2) . ?
C82 C83 1.51(2) . ?
C83 C84 1.509(17) . ?
C85 C86 1.413(13) . ?
C85 C90 1.427(14) . ?
C85 C91 1.433(13) . ?
C86 C87 1.396(13) . ?
C87 C88 1.342(14) . ?
C87 C92 1.497(13) . ?
C88 C89 1.390(13) . ?
C89 C90 1.391(14) . ?
C89 C93 1.493(14) . ?
C94 C95 1.390(13) . ?
C94 C99 1.393(13) . ?
C94 C100 1.477(14) . ?
C95 C96 1.389(13) . ?
C96 C97 1.443(14) . ?
C96 C101 1.472(14) . ?
C97 C98 1.427(14) . ?
C98 C99 1.402(14) . ?
C98 C102 1.453(15) . ?
C103 C104 1.424(12) . ?
C103 C108 1.387(12) . ?
C103 C109 1.460(13) . ?
C104 C105 1.427(14) . ?
C105 C106 1.342(13) . ?
C105 C110 1.486(14) . ?
C106 C107 1.369(13) . ?
C107 C108 1.442(13) . ?
C107 C111 1.442(13) . ?
C112 C113 1.436(12) . ?
C112 C117 1.368(14) . ?
C112 C118 1.473(13) . ?
C113 C114 1.449(12) . ?
C114 C115 1.360(12) . ?
C114 C119 1.444(12) . ?
C115 C116 1.426(12) . ?
C116 C117 1.362(14) . ?
C116 C120 1.485(13) . ?
C121 C123 1.440(14) . ?
C121 C125 1.597(14) . ?
C122 C123 1.554(17) . ?
C123 C124 1.526(17) . ?
C125 C127 1.463(13) . ?
C126 C127 1.617(17) . ?
C127 C128 1.528(18) . ?
C129 C130 1.550(13) . ?
C129 C132 1.516(13) . ?
C130 C135 1.530(14) . ?
C131 C132 1.640(14) . ?
C132 C133 1.497(14) . ?
C134 C135 1.487(19) . ?
C135 C136 1.471(18) . ?
C137 C138 1.528(13) . ?
C137 C140 1.550(12) . ?
C138 C143 1.512(13) . ?
C139 C140 1.495(16) . ?
C140 C141 1.480(15) . ?
C142 C143 1.544(13) . ?
C143 C144 1.502(15) . ?
C145 C146 1.502(13) . ?
C145 C148 1.538(13) . ?
C146 C151 1.578(14) . ?
C147 C148 1.573(15) . ?
C148 C149 1.478(14) . ?
C150 C151 1.565(16) . ?
C151 C152 1.518(15) . ?
C153 C154 1.632(13) . ?
C153 C156 1.518(14) . ?
C154 C159 1.546(13) . ?
C155 C156 1.483(16) . ?
C156 C157 1.578(15) . ?
C158 C159 1.542(15) . ?
C159 C160 1.513(16) . ?
C161 C162 1.577(12) . ?
C161 C164 1.509(13) . ?
C162 C167 1.548(12) . ?
C163 C164 1.525(17) . ?
C164 C165 1.551(14) . ?
C166 C167 1.553(13) . ?
C167 C168 1.557(13) . ?

loop_
_geom_angle_atom_site_label_1
_geom_angle_atom_site_label_2
_geom_angle_atom_site_label_3
_geom_angle
_geom_angle_site_symmetry_1
_geom_angle_site_symmetry_3
_geom_angle_publ_flag
C26 N1 C69 118.7(7) . . ?
C9 N2 C70 117.9(8) . . ?
C8 N3 C62 114.4(9) . . ?
C36 N4 C61 118.1(9) . . ?
C7 N5 C37 115.9(8) . . ?
C16 N6 C41 117.2(9) . . ?
C18 N7 C53 121.6(9) . . ?
C34 N8 C57 112.3(10) . . ?
C35 N9 C78 113.1(9) . . ?
C27 N10 C77 115.0(9) . . ?
C25 N11 C48 113.1(9) . . ?
C17 N12 C49 118.8(8) . . ?
C101 N13 C137 118.1(8) . . ?
C119 N14 C138 117.5(7) . . ?
C111 N15 C162 115.9(8) . . ?
C118 N16 C161 116.9(7) . . ?
C102 N17 C130 116.4(10) . . ?
C109 N18 C129 118.0(8) . . ?
C100 N19 C154 114.0(8) . . ?
C91 N20 C153 117.1(8) . . ?
C93 N21 C146 118.1(8) . . ?
C120 N22 C145 117.3(8) . . ?
C92 N23 C121 114.0(8) . . ?
C110 N24 C125 116.2(8) . . ?
C2 C1 C6 120.9(10) . . ?
C2 C1 C7 119.5(10) . . ?
C6 C1 C7 118.7(9) . . ?
C1 C2 C3 118.2(10) . . ?
C2 C3 C8 117.7(11) . . ?
C4 C3 C2 118.2(10) . . ?
C4 C3 C8 124.0(11) . . ?
C5 C4 C3 124.6(11) . . ?
C4 C5 C6 120.4(10) . . ?
C4 C5 C9 125.3(10) . . ?
C6 C5 C9 114.2(9) . . ?
C5 C6 C1 117.5(9) . . ?
N5 C7 C1 123.2(9) . . ?
N3 C8 C3 122.3(10) . . ?
N2 C9 C5 121.4(9) . . ?
C11 C10 C15 117.0(10) . . ?
C11 C10 C16 120.0(9) . . ?
C15 C10 C16 123.0(9) . . ?
C12 C11 C10 122.3(9) . . ?
C11 C12 C13 118.7(9) . . ?
C11 C12 C17 122.5(9) . . ?
C17 C12 C13 118.8(9) . . ?
C14 C13 C12 117.9(9) . . ?
C13 C14 C18 117.0(9) . . ?
C15 C14 C13 123.3(8) . . ?
C15 C14 C18 119.5(9) . . ?
C14 C15 C10 120.7(9) . . ?
N6 C16 C10 124.5(10) . . ?
N12 C17 C12 121.9(9) . . ?
N7 C18 C14 124.6(10) . . ?
C22 C23 C24 120.0 . . ?
C22 C23 C27 120.8(6) . . ?
C24 C23 C27 119.2(6) . . ?
C23 C22 C21 120.0 . . ?
C22 C21 C26 118.1(5) . . ?
C20 C21 C22 120.0 . . ?
C20 C21 C26 121.8(5) . . ?
C19 C20 C21 120.0 . . ?
C20 C19 C24 120.0 . . ?
C20 C19 C25 115.4(6) . . ?
C24 C19 C25 124.6(6) . . ?
C19 C24 C23 120.0 . . ?
N11 C25 C19 121.4(10) . . ?
N1 C26 C21 122.1(8) . . ?
N10 C27 C23 119.8(9) . . ?
C33 C28 C29 117.0(9) . . ?
C33 C28 C34 126.2(10) . . ?
C34 C28 C29 116.8(10) . . ?
C30 C29 C28 121.3(10) . . ?
C29 C30 C35 121.0(9) . . ?
C31 C30 C29 119.2(11) . . ?
C31 C30 C35 119.9(9) . . ?
C30 C31 C32 120.6(10) . . ?
C31 C32 C36 120.3(9) . . ?
C33 C32 C31 119.7(9) . . ?
C33 C32 C36 120.0(10) . . ?
C28 C33 C32 122.1(10) . . ?
N8 C34 C28 123.9(11) . . ?
N9 C35 C30 116.0(9) . . ?
N4 C36 C32 121.2(9) . . ?
N5 C37 C38 104.8(8) . . ?
N5 C37 C41 108.2(9) . . ?
C41 C37 C38 112.9(8) . . ?
C39 C38 C37 109.5(8) . . ?
C40 C38 C37 114.7(9) . . ?
C40 C38 C39 112.6(10) . . ?
N6 C41 C42 108.0(9) . . ?
C37 C41 N6 111.3(8) . . ?
C37 C41 C42 114.3(9) . . ?
C43 C42 C41 111.8(9) . . ?
C43 C42 C44 113.9(11) . . ?
C44 C42 C41 108.5(10) . . ?
C46 C45 C47 115.3(11) . . ?
C46 C45 C48 112.4(9) . . ?
C47 C45 C48 116.3(10) . . ?
N11 C48 C45 107.7(9) . . ?
N11 C48 C49 109.0(7) . . ?
C49 C48 C45 112.0(8) . . ?
N12 C49 C48 103.3(7) . . ?
N12 C49 C51 108.7(9) . . ?
C48 C49 C51 115.9(8) . . ?
C50 C51 C49 114.5(9) . . ?
C50 C51 C52 113.0(11) . . ?
C52 C51 C49 108.8(9) . . ?
N7 C53 C54 109.8(8) . . ?
N7 C53 C57 105.1(9) . . ?
C54 C53 C57 113.7(10) . . ?
C55 C54 C53 110.1(9) . . ?
C55 C54 C56 112.8(8) . . ?
C56 C54 C53 110.9(9) . . ?
N8 C57 C53 108.0(9) . . ?
N8 C57 C58 104.4(8) . . ?
C53 C57 C58 113.3(10) . . ?
C57 C58 C60 108.4(10) . . ?
C59 C58 C57 114.8(11) . . ?
C59 C58 C60 111.3(11) . . ?
N4 C61 C62 106.7(8) . . ?
N4 C61 C64 107.8(8) . . ?
C64 C61 C62 117.8(8) . . ?
N3 C62 C61 107.5(8) . . ?
N3 C62 C67 107.9(9) . . ?
C67 C62 C61 116.4(9) . . ?
C61 C64 C63 108.2(9) . . ?
C65 C64 C61 110.8(11) . . ?
C65 C64 C63 119.2(12) . . ?
C62 C67 C66 111.9(11) . . ?
C68 C67 C62 112.1(11) . . ?
C68 C67 C66 114.7(12) . . ?
N1 C69 C70 109.2(7) . . ?
N1 C69 C72 106.4(7) . . ?
C70 C69 C72 114.0(7) . . ?
N2 C70 C69 106.1(7) . . ?
N2 C70 C75 111.7(8) . . ?
C75 C70 C69 113.9(8) . . ?
C71 C72 C69 108.9(7) . . ?
C73 C72 C69 113.1(8) . . ?
C73 C72 C71 111.4(8) . . ?
C70 C75 C74 112.2(9) . . ?
C70 C75 C76 109.4(8) . . ?
C74 C75 C76 111.7(9) . . ?
N10 C77 C80 108.7(10) . . ?
C78 C77 N10 106.7(9) . . ?
C78 C77 C80 109.4(9) . . ?
N9 C78 C83 100.9(10) . . ?
C77 C78 N9 105.3(9) . . ?
C77 C78 C83 114.1(10) . . ?
C77 C80 C81 111.7(11) . . ?
C79 C80 C77 107.1(11) . . ?
C79 C80 C81 115.6(14) . . ?
C82 C83 C78 112.9(10) . . ?
C84 C83 C78 108.9(10) . . ?
C84 C83 C82 108.9(14) . . ?
C86 C85 C90 117.0(9) . . ?
C86 C85 C91 120.0(9) . . ?
C90 C85 C91 123.0(9) . . ?
C87 C86 C85 121.5(9) . . ?
C86 C87 C92 121.4(10) . . ?
C88 C87 C86 120.0(9) . . ?
C88 C87 C92 118.6(9) . . ?
C87 C88 C89 121.1(9) . . ?
C88 C89 C90 120.7(9) . . ?
C88 C89 C93 122.4(9) . . ?
C90 C89 C93 116.4(9) . . ?
C89 C90 C85 119.6(9) . . ?
N20 C91 C85 122.2(9) . . ?
N23 C92 C87 122.3(9) . . ?
N21 C93 C89 120.2(9) . . ?
C95 C94 C99 119.8(9) . . ?
C95 C94 C100 121.4(9) . . ?
C99 C94 C100 118.5(10) . . ?
C96 C95 C94 122.1(9) . . ?
C95 C96 C97 118.3(10) . . ?
C95 C96 C101 122.1(9) . . ?
C97 C96 C101 119.6(10) . . ?
C98 C97 C96 119.7(9) . . ?
C97 C98 C102 122.2(10) . . ?
C99 C98 C97 118.9(9) . . ?
C99 C98 C102 118.9(10) . . ?
C94 C99 C98 121.0(10) . . ?
N19 C100 C94 125.7(10) . . ?
N13 C101 C96 120.7(9) . . ?
N17 C102 C98 121.2(11) . . ?
C104 C103 C109 118.5(8) . . ?
C108 C103 C104 119.5(8) . . ?
C108 C103 C109 122.0(9) . . ?
C103 C104 C105 116.9(9) . . ?
C104 C105 C110 114.7(10) . . ?
C106 C105 C104 122.3(9) . . ?
C106 C105 C110 123.0(10) . . ?
C105 C106 C107 122.7(9) . . ?
C106 C107 C108 116.9(9) . . ?
C106 C107 C111 122.3(9) . . ?
C111 C107 C108 120.8(9) . . ?
C103 C108 C107 121.7(9) . . ?
N18 C109 C103 123.0(9) . . ?
N24 C110 C105 122.3(10) . . ?
N15 C111 C107 122.6(9) . . ?
C113 C112 C118 114.5(8) . . ?
C117 C112 C113 119.9(9) . . ?
C117 C112 C118 125.6(9) . . ?
C112 C113 C114 117.8(8) . . ?
C115 C114 C113 119.4(7) . . ?
C115 C114 C119 121.4(8) . . ?
C119 C114 C113 119.1(8) . . ?
C114 C115 C116 121.5(8) . . ?
C115 C116 C120 118.9(9) . . ?
C117 C116 C115 118.8(9) . . ?
C117 C116 C120 122.3(9) . . ?
C116 C117 C112 122.6(9) . . ?
N16 C118 C112 121.6(9) . . ?
N14 C119 C114 122.1(7) . . ?
N22 C120 C116 122.8(9) . . ?
N23 C121 C125 104.8(7) . . ?
C123 C121 N23 111.2(8) . . ?
C123 C121 C125 114.4(9) . . ?
C121 C123 C122 108.2(10) . . ?
C121 C123 C124 115.4(9) . . ?
C124 C123 C122 112.8(12) . . ?
N24 C125 C121 105.5(7) . . ?
C127 C125 N24 107.8(8) . . ?
C127 C125 C121 111.4(8) . . ?
C125 C127 C126 115.5(10) . . ?
C125 C127 C128 111.0(9) . . ?
C128 C127 C126 109.8(10) . . ?
N18 C129 C130 104.6(7) . . ?
N18 C129 C132 107.4(8) . . ?
C132 C129 C130 111.3(7) . . ?
N17 C130 C129 105.7(8) . . ?
N17 C130 C135 110.8(8) . . ?
C135 C130 C129 115.0(9) . . ?
C129 C132 C131 107.5(8) . . ?
C133 C132 C129 116.6(8) . . ?
C133 C132 C131 110.9(9) . . ?
C134 C135 C130 111.8(12) . . ?
C136 C135 C130 111.5(11) . . ?
C136 C135 C134 105.1(14) . . ?
N13 C137 C138 108.8(7) . . ?
N13 C137 C140 106.5(7) . . ?
C138 C137 C140 117.4(8) . . ?
N14 C138 C137 107.3(7) . . ?
N14 C138 C143 110.5(7) . . ?
C143 C138 C137 114.7(7) . . ?
C139 C140 C137 110.9(9) . . ?
C141 C140 C137 111.4(8) . . ?
C141 C140 C139 112.1(10) . . ?
C138 C143 C142 111.7(8) . . ?
C144 C143 C138 112.0(9) . . ?
C144 C143 C142 109.8(9) . . ?
N22 C145 C146 104.5(7) . . ?
N22 C145 C148 108.5(8) . . ?
C146 C145 C148 114.2(8) . . ?
N21 C146 C145 109.9(8) . . ?
N21 C146 C151 107.5(8) . . ?
C145 C146 C151 114.7(8) . . ?
C145 C148 C147 107.9(8) . . ?
C149 C148 C145 112.3(8) . . ?
C149 C148 C147 111.6(9) . . ?
C150 C151 C146 111.1(9) . . ?
C152 C151 C146 112.2(10) . . ?
C152 C151 C150 112.2(10) . . ?
N20 C153 C154 105.6(7) . . ?
N20 C153 C156 109.4(8) . . ?
C156 C153 C154 112.8(8) . . ?
N19 C154 C153 102.7(7) . . ?
N19 C154 C159 108.3(8) . . ?
C159 C154 C153 111.0(8) . . ?
C153 C156 C157 109.2(8) . . ?
C155 C156 C153 117.1(10) . . ?
C155 C156 C157 109.0(10) . . ?
C158 C159 C154 107.6(8) . . ?
C160 C159 C154 117.1(9) . . ?
C160 C159 C158 110.3(10) . . ?
N16 C161 C162 106.6(7) . . ?
N16 C161 C164 109.1(7) . . ?
C164 C161 C162 116.6(7) . . ?
N15 C162 C161 107.8(7) . . ?
N15 C162 C167 111.2(8) . . ?
C167 C162 C161 111.1(7) . . ?
C161 C164 C163 115.2(10) . . ?
C161 C164 C165 110.6(8) . . ?
C163 C164 C165 111.7(10) . . ?
C162 C167 C166 108.8(7) . . ?
C162 C167 C168 110.6(7) . . ?
C166 C167 C168 109.7(8) . . ?
Cl1 C169 Cl2 113.5(12) . . ?
Cl3 C169 Cl1 100.9(10) . . ?
Cl3 C169 Cl2 110.9(10) . . ?
Cl3 C170 Cl2 112.6(7) . . ?
Cl3 C170 Cl4 108.0(7) . . ?
Cl4 C170 Cl2 114.5(7) . . ?
Cl6 C171 Cl5 115.3(13) . . ?
Cl6 C171 Cl7 106.8(11) . . ?
Cl7 C171 Cl5 114.4(9) . . ?
Cl8 C172 Cl10 104.2(9) . . ?
Cl9 C172 Cl8 109.7(9) . . ?
Cl9 C172 Cl10 128.8(8) . . ?
Cl9 C172 Cl11 116.9(8) . . ?
Cl9 C172 Cl12 102.3(11) . . ?
Cl11 C172 Cl10 112.3(9) . . ?
Cl12 C172 Cl10 97.4(9) . . ?
Cl13 C173 Cl14 109.8(9) . . ?
Cl15 C173 Cl13 112.2(9) . . ?
Cl15 C173 Cl14 122.5(10) . . ?
Cl16 C180 Cl17 121.3(12) . . ?
Cl16 C180 Cl18 110.6(12) . . ?
Cl17 C180 Cl18 105.3(10) . . ?
Cl19 C181 Cl20 101.0(12) . . ?
Cl19 C181 Cl21 107.9(13) . . ?
Cl21 C181 Cl20 99.6(13) . . ?

loop_
_geom_hbond_atom_site_label_D
_geom_hbond_atom_site_label_H
_geom_hbond_atom_site_label_A
_geom_hbond_distance_DH
_geom_hbond_distance_HA
_geom_hbond_distance_DA
_geom_hbond_angle_DHA
_geom_hbond_site_symmetry_A
C179 H17O N16 0.98 2.03 2.930(17) 152.1 1_455

loop_
_refln_index_h
_refln_index_k
_refln_index_l
_refln_F_squared_meas
_refln_F_squared_sigma
_refln_scale_group_code
2 0 -1 5893 71 1
2 0 -1 5575 71 1
-2 0 1 6134 72 1
-2 0 1 5577 71 1
2 0 -1 6187 72 1
-2 0 1 6170 74 1
-2 0 1 5853 71 1
4 0 -2 9277 541 1
-4 0 2 9894 542 1
-4 0 2 10297 547 1
4 0 -2 9841 542 1
-4 0 2 8861 541 1
4 0 -2 11449 544 1
6 0 -3 142 8 1
-6 0 3 183 38 1
-6 0 3 173 8 1
-6 0 3 183 23 1
6 0 -3 232 24 1
-6 0 3 142 8 1
8 0 -4 434 72 1
-8 0 4 451 80 1
8 0 -4 508 81 1
-8 0 4 469 73 1
-8 0 4 437 91 1
-8 0 4 414 73 1
8 0 -4 552 74 1
-10 0 5 1660 125 1
10 0 -5 1715 108 1
10 0 -5 1731 115 1
-10 0 5 1683 107 1
-12 0 6 12 12 1
12 0 -6 20 12 1
12 0 -6 5 39 1
-12 0 6 20 62 1
-14 0 7 253 19 1
14 0 -7 369 52 1
14 0 -7 237 19 1
-16 0 8 56 80 1
16 0 -8 11 54 1
2 1 -1 16698 105 1
2 1 -1 16549 103 1
-2 1 1 17238 104 1
-2 1 1 16456 107 1
-2 1 1 16646 103 1
-2 1 1 16853 103 1
2 1 -1 16613 104 1
-2 -1 1 16690 104 1
-2 -1 1 16743 105 1
2 -1 -1 16825 103 1
2 -1 -1 16871 103 1
2 -1 -1 17241 104 1
-2 -1 1 16575 103 1
-2 -1 1 16405 106 1
-4 1 2 3588 487 1
4 1 -2 3672 485 1
4 1 -2 3982 487 1
-4 1 2 3271 490 1
-4 1 2 3684 485 1
4 1 -2 4345 486 1
-4 1 2 3746 485 1
4 -1 -2 3752 485 1
4 -1 -2 3518 487 1
-4 -1 2 3246 489 1
-4 -1 2 3735 487 1
-4 -1 2 3591 485 1
-4 -1 2 3840 486 1
4 -1 -2 3644 485 1
-6 1 3 1800 220 1
6 1 -3 1510 210 1
6 1 -3 2022 215 1
6 1 -3 1607 211 1
-6 1 3 2034 214 1
-6 1 3 1616 211 1
-6 1 3 1561 210 1
6 -1 -3 1528 211 1
-6 -1 3 1418 210 1
-6 -1 3 1931 215 1
6 -1 -3 1907 214 1
-6 -1 3 1606 211 1
-6 -1 3 1674 218 1
6 -1 -3 1477 210 1
8 1 -4 1219 134 1
-8 1 4 1431 140 1
-8 1 4 1355 134 1
-8 1 4 1380 135 1
-8 1 4 1260 149 1
8 1 -4 1276 135 1
8 1 -4 1229 140 1
-8 -1 4 1182 147 1
-8 -1 4 1160 135 1
8 -1 -4 1365 135 1
-8 -1 4 1312 134 1
8 -1 -4 1299 134 1
8 -1 -4 1446 140 1
-8 -1 4 1158 140 1
10 1 -5 1009 53 1
-10 1 5 969 51 1
-10 1 5 875 78 1
10 1 -5 925 63 1
10 -1 -5 983 52 1
10 -1 -5 906 62 1
-10 -1 5 1003 51 1
-10 -1 5 850 74 1
-12 1 6 89 68 1
-12 1 6 52 14 1
12 1 -6 31 14 1
12 1 -6 32 41 1
12 -1 -6 48 40 1
-12 -1 6 45 14 1
12 -1 -6 32 14 1
-12 -1 6 111 66 1
-14 1 7 237 77 1
-14 1 7 110 17 1
14 1 -7 186 50 1
14 1 -7 109 17 1
-14 -1 7 109 16 1
14 -1 -7 182 49 1
-14 -1 7 257 76 1
14 -1 -7 101 17 1
-16 1 8 48 16 1
-16 1 8 242 82 1
16 1 -8 49 16 1
16 1 -8 108 53 1
16 -1 -8 107 52 1
16 -1 -8 59 16 1
2 2 -1 6023 126 1
2 2 -1 5984 127 1
-2 2 1 6034 126 1
-2 2 1 6096 126 1
-2 2 1 5765 129 1
-2 2 1 5837 126 1
2 2 -1 6270 126 1
-2 -2 1 5985 126 1
-2 -2 1 5903 126 1
2 -2 -1 5918 126 1
-2 -2 1 5649 127 1
2 -2 -1 5755 126 1
2 -2 -1 6015 126 1
-2 -2 1 5851 127 1
-4 2 2 2492 207 1
-4 2 2 2022 198 1
-4 2 2 2571 198 1
4 2 -2 2089 198 1
4 2 -2 2325 199 1
4 -2 -2 2576 198 1
-4 -2 2 2216 203 1
-4 -2 2 2277 199 1
-4 -2 2 2062 198 1
4 -2 -2 2244 198 1
-4 -2 2 2762 202 1
-6 2 3 1887 122 1
-6 2 3 2067 126 1
-6 2 3 1912 133 1
6 2 -3 1942 123 1
-6 2 3 1934 122 1
6 2 -3 1760 122 1
6 2 -3 2020 128 1
-6 -2 3 1914 123 1
-6 -2 3 1899 131 1
6 -2 -3 1922 122 1
6 -2 -3 2028 123 1
6 -2 -3 2139 126 1
-6 -2 3 2094 127 1
-6 -2 3 1769 122 1
-8 2 4 1302 68 1
8 2 -4 1269 71 1
-8 2 4 1186 60 1
8 2 -4 1234 61 1
-8 2 4 1189 82 1
8 2 -4 1129 59 1
-8 2 4 1219 60 1
-8 -2 4 1135 69 1
8 -2 -4 1299 60 1
-8 -2 4 1093 79 1
8 -2 -4 1247 68 1
8 -2 -4 1149 59 1
-8 -2 4 1080 60 1
-8 -2 4 1113 60 1
10 2 -5 73 13 1
10 2 -5 122 35 1
-10 2 5 89 14 1
-10 -2 5 176 57 1
-10 -2 5 85 14 1
12 2 -6 332 46 1
12 2 -6 372 53 1
-12 2 6 310 42 1
-12 2 6 480 83 1
-12 -2 6 382 77 1
12 -2 -6 386 59 1
12 -2 -6 342 44 1
-14 2 7 182 19 1
14 2 -7 154 19 1
14 2 -7 295 52 1
14 -2 -7 158 18 1
14 -2 -7 356 51 1
-14 -2 7 176 19 1
16 2 -8 252 62 1
-16 2 8 399 90 1
-16 -2 8 382 85 1
16 -2 -8 296 59 1
-2 3 1 6497 763 1
-2 3 1 6703 763 1
-2 3 1 6189 766 1
2 3 -1 6232 763 1
-2 3 1 6278 763 1
2 3 -1 6571 763 1
2 -3 -1 6850 763 1
-2 -3 1 6846 764 1
-2 -3 1 6066 763 1
-2 -3 1 6510 763 1
2 -3 -1 6448 763 1
2 -3 -1 6290 763 1
-4 3 2 10534 1270 1
-4 3 2 10900 1264 1
4 3 -2 11385 1266 1
4 3 -2 11385 1265 1
-4 3 2 11860 1264 1
-4 3 2 10935 1265 1
4 3 -2 11182 1265 1
-4 -3 2 11382 1266 1
-4 -3 2 11201 1265 1
4 -3 -2 11862 1264 1
-4 -3 2 10414 1267 1
-4 -3 2 11346 1265 1
4 -3 -2 10683 1264 1
4 -3 -2 11062 1265 1
-6 3 3 3416 134 1
-6 3 3 3734 126 1
6 3 -3 3348 123 1
6 3 -3 3168 121 1
6 3 -3 3703 128 1
-6 3 3 3288 121 1
-6 3 3 3351 122 1
6 -3 -3 3714 125 1
-6 -3 3 3169 122 1
-6 -3 3 3324 130 1
-6 -3 3 3266 122 1
6 -3 -3 3391 122 1
-6 -3 3 3599 127 1
6 -3 -3 3260 121 1
8 3 -4 3909 255 1
-8 3 4 3635 255 1
8 3 -4 3978 256 1
-8 3 4 4017 254 1
8 3 -4 4003 260 1
-8 3 4 3668 258 1
-8 3 4 3711 267 1
8 -3 -4 3833 254 1
8 -3 -4 3799 255 1
-8 -3 4 3737 264 1
-8 -3 4 3724 255 1
8 -3 -4 3828 257 1
-8 -3 4 3969 255 1
-8 -3 4 3596 259 1
10 3 -5 216 38 1
10 3 -5 143 15 1
10 -3 -5 238 34 1
-10 -3 5 181 16 1
-12 3 6 511 69 1
-12 3 6 428 100 1
12 3 -6 439 84 1
12 3 -6 513 72 1
-12 -3 6 478 96 1
-12 -3 6 548 70 1
12 -3 -6 468 80 1
12 -3 -6 524 70 1
-14 3 7 252 20 1
14 3 -7 259 21 1
14 3 -7 421 54 1
-14 -3 7 262 20 1
14 -3 -7 425 51 1
14 -3 -7 231 20 1
-16 3 8 126 81 1
16 3 -8 42 54 1
16 -3 -8 77 50 1
16 -3 -8 24 18 1
-16 -3 8 160 78 1
0 4 0 149073 2057 1
0 -4 0 145326 2057 1
0 -4 0 144634 2056 1
0 -4 0 150495 2057 1
-2 4 1 20128 681 1
-2 4 1 18538 681 1
-2 4 1 19036 681 1
2 4 -1 19329 682 1
2 4 -1 17566 681 1
2 -4 -1 19536 681 1
-2 -4 1 20762 683 1
-2 -4 1 17323 681 1
2 -4 -1 18737 681 1
-2 -4 1 19280 682 1
-4 4 2 22510 2233 1
-4 4 2 24298 2229 1
4 4 -2 23422 2229 1
4 4 -2 22237 2228 1
-4 4 2 22613 2228 1
-4 4 2 21880 2228 1
4 4 -2 25204 2230 1
-4 -4 2 21803 2228 1
4 -4 -2 23766 2228 1
4 -4 -2 22385 2228 1
4 -4 -2 23774 2228 1
-4 -4 2 24867 2230 1
-4 -4 2 23019 2229 1
-4 -4 2 21930 2230 1
6 4 -3 2992 357 1
6 4 -3 3195 355 1
-6 4 3 2958 354 1
-6 4 3 3456 354 1
-6 4 3 2767 356 1
6 4 -3 3498 354 1
-6 -4 3 3225 355 1
-6 -4 3 2846 357 1
6 -4 -3 3584 354 1
-6 -4 3 3018 359 1
6 -4 -3 2836 355 1
-6 -4 3 3375 354 1
6 -4 -3 3150 354 1
-8 4 4 465 44 1
-8 4 4 482 54 1
-8 4 4 544 45 1
-8 4 4 433 72 1
8 4 -4 471 60 1
8 4 -4 527 46 1
8 4 -4 580 48 1
-8 -4 4 504 47 1
8 -4 -4 513 53 1
-8 -4 4 522 65 1
8 -4 -4 570 45 1
-8 -4 4 633 46 1
-8 -4 4 476 57 1
8 -4 -4 548 46 1
-10 4 5 778 60 1
10 4 -5 796 63 1
10 4 -5 604 74 1
-10 4 5 654 86 1
10 -4 -5 722 60 1
-10 -4 5 695 82 1
-10 -4 5 799 60 1
10 -4 -5 702 69 1
12 4 -6 16 40 1
-12 4 6 14 67 1
-12 4 6 12 12 1
12 4 -6 11 13 1
-12 -4 6 13 13 1
-12 -4 6 24 61 1
12 -4 -6 23 38 1
12 -4 -6 11 12 1
-14 4 7 138 19 1
14 4 -7 95 20 1
14 4 -7 188 53 1
14 -4 -7 201 51 1
14 -4 -7 102 19 1
16 4 -8 29 53 1
16 4 -8 43 16 1
-16 4 8 29 16 1
-16 4 8 95 80 1
-16 -4 8 76 77 1
16 -4 -8 35 49 1
16 -4 -8 29 17 1
-2 5 1 6669 397 1
-2 5 1 6528 402 1
2 5 -1 6451 400 1
2 5 -1 6498 398 1
-2 5 1 6384 398 1
-2 -5 1 6753 400 1
2 -5 -1 6807 397 1
-2 -5 1 6741 398 1
2 -5 -1 6541 402 1
2 -5 -1 6582 397 1
-4 5 2 4697 517 1
-4 5 2 4481 522 1
4 5 -2 4717 517 1
4 5 -2 4836 516 1
-4 5 2 4946 516 1
4 5 -2 4351 518 1
-4 5 2 5237 516 1
-4 -5 2 3968 518 1
-4 -5 2 4322 518 1
4 -5 -2 4708 516 1
-4 -5 2 4813 516 1
4 -5 -2 5479 516 1
-4 -5 2 4594 517 1
4 -5 -2 4985 516 1
-6 5 3 1420 80 1
-6 5 3 1493 80 1
6 5 -3 1403 82 1
-6 5 3 1391 84 1
-6 5 3 1363 97 1
6 5 -3 1347 88 1
6 5 -3 1455 81 1
6 -5 -3 1478 80 1
-6 -5 3 1342 89 1
-6 -5 3 1381 82 1
-6 -5 3 1509 81 1
6 -5 -3 1441 83 1
6 -5 -3 1564 80 1
-6 -5 3 1360 87 1
8 5 -4 1085 94 1
8 5 -4 1040 102 1
-8 5 4 1031 98 1
8 5 -4 1208 93 1
-8 5 4 1073 92 1
-8 5 4 1245 92 1
-8 5 4 1025 112 1
8 -5 -4 1162 92 1
-8 -5 4 1071 94 1
8 -5 -4 1135 93 1
-8 -5 4 1063 105 1
8 -5 -4 1089 97 1
-8 -5 4 1271 93 1
10 5 -5 411 44 1
-10 5 5 396 39 1
10 5 -5 396 60 1
-10 5 5 423 73 1
10 -5 -5 427 40 1
10 -5 -5 306 38 1
-10 -5 5 349 40 1
-10 -5 5 314 65 1
10 -5 -5 428 51 1
-12 5 6 72 42 1
-12 5 6 140 86 1
12 5 -6 76 54 1
-12 -5 6 68 72 1
12 -5 -6 71 42 1
12 -5 -6 79 51 1
-14 5 7 66 14 1
-14 5 7 15 76 1
14 5 -7 25 49 1
14 5 -7 77 15 1
14 -5 -7 47 14 1
14 -5 -7 24 43 1
-14 -5 7 17 68 1
16 5 -8 28 54 1
-16 5 8 161 83 1
-16 -5 8 152 78 1
16 -5 -8 89 55 1
0 6 0 15776 75 1
0 6 0 15789 74 1
0 6 0 16001 73 1
0 -6 0 15428 75 1
0 -6 0 15669 73 1
2 6 -1 4140 331 1
-2 6 1 4168 337 1
2 6 -1 4250 333 1
-2 6 1 4386 331 1
-2 6 1 4053 331 1
-2 -6 1 4318 333 1
2 -6 -1 4333 330 1
-2 -6 1 4221 332 1
2 -6 -1 4151 331 1
2 -6 -1 4069 336 1
4 6 -2 6462 685 1
4 6 -2 6807 686 1
-4 6 2 6717 692 1
-4 6 2 6559 685 1
4 6 -2 7629 688 1
-4 6 2 7146 686 1
-4 6 2 6425 685 1
-4 -6 2 6461 687 1
4 -6 -2 7051 685 1
-4 -6 2 6807 686 1
4 -6 -2 6622 685 1
-4 -6 2 7523 688 1
-4 -6 2 6263 685 1
4 -6 -2 6383 685 1
-6 6 3 859 52 1
6 6 -3 858 35 1
-6 6 3 820 26 1
-6 6 3 800 28 1
6 6 -3 827 28 1
6 6 -3 895 31 1
6 -6 -3 880 26 1
6 -6 -3 872 27 1
6 -6 -3 878 33 1
-6 -6 3 876 30 1
-6 -6 3 894 34 1
-6 -6 3 849 41 1
-8 6 4 1940 166 1
8 6 -4 1899 157 1
8 6 -4 1777 150 1
-8 6 4 1716 148 1
8 6 -4 1529 149 1
-8 6 4 1915 153 1
-8 6 4 1634 148 1
-8 -6 4 1727 158 1
8 -6 -4 1700 148 1
-8 -6 4 1619 151 1
-8 -6 4 1663 149 1
8 -6 -4 1899 152 1
8 -6 -4 1671 149 1
-10 6 5 969 140 1
-10 6 5 1174 119 1
10 6 -5 1027 121 1
10 6 -5 851 129 1
10 -6 -5 1047 119 1
-10 -6 5 959 134 1
10 -6 -5 1043 124 1
-10 -6 5 1119 120 1
10 -6 -5 989 118 1
12 6 -6 81 45 1
-12 6 6 112 75 1
-12 6 6 44 14 1
12 6 -6 28 15 1
12 -6 -6 86 39 1
-12 -6 6 133 63 1
12 -6 -6 39 13 1
-12 -6 6 37 15 1
14 6 -7 277 59 1
-14 6 7 405 90 1
-14 -6 7 387 79 1
14 -6 -7 346 46 1
14 -6 -7 356 54 1
-16 6 8 192 82 1
16 6 -8 36 16 1
16 6 -8 69 54 1
-16 6 8 45 16 1
16 -6 -8 43 16 1
16 -6 -8 108 46 1
-16 -6 8 250 76 1
2 7 -1 556 48 1
2 7 -1 763 42 1
-2 -7 1 650 41 1
-2 -7 1 657 48 1
-4 7 2 3798 168 1
-4 7 2 3896 177 1
4 7 -2 4186 168 1
-4 7 2 4102 167 1
-4 7 2 4206 167 1
4 7 -2 4071 169 1
4 7 -2 4416 173 1
-4 -7 2 3623 171 1
-4 -7 2 3962 168 1
4 -7 -2 4305 166 1
-4 -7 2 3559 169 1
4 -7 -2 3846 167 1
-6 7 3 538 10 1
-6 7 3 695 49 1
6 7 -3 540 11 1
6 7 -3 506 10 1
6 7 -3 633 31 1
-6 -7 3 558 28 1
6 -7 -3 561 10 1
6 -7 -3 569 10 1
-6 -7 3 492 10 1
-6 -7 3 538 11 1
-6 -7 3 634 35 1
-8 7 4 2059 198 1
8 7 -4 2029 205 1
-8 7 4 1811 198 1
8 7 -4 2026 200 1
-8 7 4 1896 214 1
-8 7 4 1950 202 1
8 -7 -4 2059 198 1
-8 -7 4 1986 207 1
8 -7 -4 2153 201 1
-8 -7 4 2017 199 1
8 -7 -4 1956 199 1
10 7 -5 64 13 1
-10 7 5 171 60 1
-10 7 5 93 12 1
10 7 -5 111 38 1
-10 -7 5 75 13 1
10 -7 -5 76 11 1
-10 -7 5 162 51 1
10 -7 -5 105 29 1
10 -7 -5 54 12 1
-12 7 6 61 16 1
-12 7 6 135 79 1
12 7 -6 37 17 1
12 7 -6 70 47 1
12 -7 -6 111 40 1
12 -7 -6 51 16 1
14 7 -7 15 16 1
14 7 -7 6 51 1
-14 7 7 11 15 1
-14 7 7 12 79 1
14 -7 -7 6 43 1
14 -7 -7 16 14 1
-14 -7 7 18 70 1
16 7 -8 101 58 1
-16 7 8 237 84 1
16 -7 -8 148 50 1
0 8 0 4387 67 1
0 8 0 4321 64 1
0 8 0 4296 63 1
0 -8 0 4263 64 1
0 -8 0 4476 67 1
2 8 -1 13233 2391 1
-2 8 1 13031 2389 1
-2 8 1 13152 2395 1
2 8 -1 12964 2391 1
2 -8 -1 13194 2389 1
-2 -8 1 14713 2392 1
2 -8 -1 11893 2394 1
-2 -8 1 13202 2390 1
-4 8 2 28120 1962 1
4 8 -2 32975 1965 1
4 8 -2 27836 1962 1
-4 8 2 30197 1969 1
4 8 -2 30001 1963 1
-4 8 2 28593 1962 1
-4 8 2 30998 1962 1
4 -8 -2 30048 1962 1
4 -8 -2 28951 1961 1
-4 -8 2 28447 1963 1
-4 -8 2 32073 1965 1
-6 8 3 1242 104 1
6 8 -3 1192 107 1
-6 8 3 1156 121 1
6 8 -3 1278 105 1
-6 8 3 1370 104 1
-6 8 3 1193 107 1
6 8 -3 1038 113 1
-6 -8 3 1173 106 1
-6 -8 3 1000 111 1
6 -8 -3 1246 105 1
6 -8 -3 1328 104 1
-6 -8 3 1383 106 1
-6 -8 3 1102 110 1
6 -8 -3 1231 106 1
-8 8 4 678 48 1
-8 8 4 638 48 1
-8 8 4 769 56 1
-8 8 4 661 75 1
-8 -8 4 651 50 1
8 -8 -4 686 47 1
-8 -8 4 668 64 1
8 -8 -4 695 49 1
8 -8 -4 829 54 1
-10 8 5 215 71 1
10 8 -5 272 44 1
-10 8 5 274 39 1
10 8 -5 250 53 1
-10 -8 5 263 60 1
10 -8 -5 203 38 1
10 -8 -5 213 40 1
10 -8 -5 233 48 1
-10 -8 5 310 41 1
12 8 -6 110 46 1
12 8 -6 83 15 1
-12 8 6 82 13 1
-12 8 6 134 70 1
-12 -8 6 216 62 1
12 -8 -6 66 12 1
12 -8 -6 138 34 1
-14 8 7 486 54 1
-14 8 7 595 98 1
14 8 -7 502 59 1
14 8 -7 551 80 1
14 -8 -7 591 69 1
-14 -8 7 620 85 1
14 -8 -7 471 54 1
16 8 -8 44 60 1
-16 8 8 118 85 1
-16 -8 8 184 80 1
16 -8 -8 75 49 1
-2 9 1 28634 1862 1
2 9 -1 31726 1864 1
-2 9 1 29666 1867 1
2 9 -1 29684 1863 1
-2 -9 1 33368 1865 1
2 -9 -1 29283 1862 1
-2 -9 1 30531 1863 1
2 -9 -1 28052 1867 1
4 9 -2 13831 1281 1
-4 9 2 13907 1279 1
-4 9 2 13054 1280 1
-4 9 2 13312 1287 1
4 9 -2 14226 1280 1
-4 9 2 13210 1280 1
4 9 -2 13693 1283 1
4 -9 -2 13911 1279 1
-4 -9 2 13440 1281 1
4 -9 -2 13042 1279 1
-4 -9 2 13376 1282 1
6 9 -3 3643 195 1
6 9 -3 3325 189 1
-6 9 3 3210 187 1
-6 9 3 3285 187 1
6 9 -3 3161 188 1
-6 9 3 3607 189 1
-6 9 3 3387 201 1
6 -9 -3 3488 186 1
6 -9 -3 3290 187 1
-6 -9 3 3555 193 1
-6 -9 3 3323 189 1
6 -9 -3 3695 188 1
-6 -9 3 3333 191 1
8 9 -4 160 52 1
-8 9 4 101 46 1
-8 9 4 188 55 1
-8 9 4 148 75 1
-8 9 4 146 47 1
8 9 -4 177 65 1
8 -9 -4 203 52 1
-8 -9 4 151 62 1
8 -9 -4 135 46 1
8 -9 -4 133 47 1
-10 9 5 405 73 1
10 9 -5 280 47 1
-10 9 5 361 34 1
-10 -9 5 306 56 1
10 -9 -5 306 35 1
10 -9 -5 326 37 1
-12 9 6 43 14 1
-12 9 6 88 76 1
12 9 -6 59 47 1
12 9 -6 27 16 1
12 -9 -6 52 36 1
12 -9 -6 19 13 1
-12 -9 6 91 61 1
14 9 -7 160 57 1
-14 9 7 97 21 1
14 9 -7 71 23 1
14 -9 -7 168 39 1
14 -9 -7 183 48 1
16 9 -8 8 57 1
-16 9 8 56 82 1
-16 -9 8 118 75 1
16 -9 -8 38 50 1
0 10 0 18439 4350 1
0 10 0 20189 4348 1
0 10 0 17588 4348 1
0 -10 0 17155 4350 1
0 -10 0 21549 4348 1
2 10 -1 8674 627 1
-2 10 1 8213 625 1
-2 10 1 8431 632 1
2 10 -1 8641 628 1
2 -10 -1 7879 631 1
2 -10 -1 8280 625 1
-2 -10 1 9214 628 1
-2 -10 1 8645 626 1
-4 10 2 2102 186 1
4 10 -2 2213 188 1
-4 10 2 2167 197 1
4 10 -2 2208 191 1
4 10 -2 1781 186 1
-4 10 2 2179 186 1
-4 10 2 2190 185 1
4 -10 -2 2201 186 1
4 -10 -2 2376 185 1
-4 -10 2 2073 188 1
-4 -10 2 2012 191 1
-6 10 3 405 35 1
6 10 -3 391 37 1
-6 10 3 367 65 1
-6 10 3 325 40 1
6 10 -3 399 42 1
-6 10 3 390 35 1
-6 -10 3 308 45 1
-6 -10 3 341 39 1
6 -10 -3 408 33 1
-6 -10 3 326 44 1
6 -10 -3 365 37 1
-8 10 4 2 8 1
-8 10 4 14 23 1
-8 10 4 8 53 1
8 10 -4 2 11 1
8 10 -4 4 33 1
-8 10 4 4 9 1
8 -10 -4 3 9 1
-8 -10 4 14 38 1
8 -10 -4 4 8 1
8 -10 -4 6 22 1
-10 10 5 2152 192 1
-10 10 5 2239 171 1
10 10 -5 2071 181 1
10 10 -5 2097 174 1
-10 10 5 2028 180 1
10 -10 -5 2303 174 1
10 -10 -5 1847 170 1
10 -10 -5 1983 171 1
-10 -10 5 2199 181 1
-12 10 6 278 83 1
12 10 -6 259 52 1
-12 10 6 151 17 1
12 10 -6 126 19 1
12 -10 -6 128 17 1
12 -10 -6 249 38 1
-14 10 7 494 97 1
-14 10 7 412 50 1
14 10 -7 443 68 1
-14 -10 7 582 80 1
14 -10 -7 382 49 1
14 -10 -7 498 63 1
16 10 -8 4 56 1
-16 10 8 99 83 1
16 -10 -8 57 50 1
-16 -10 8 125 77 1
-2 11 1 6319 981 1
2 11 -1 6668 978 1
-2 11 1 6223 975 1
2 11 -1 6917 977 1
-2 -11 1 6863 977 1
-2 -11 1 7082 978 1
2 -11 -1 5593 981 1
4 11 -2 997 222 1
4 11 -2 730 221 1
-4 11 2 890 220 1
-4 11 2 1017 232 1
4 11 -2 1165 226 1
-4 11 2 989 221 1
-4 11 2 1112 221 1
-4 -11 2 870 222 1
4 -11 -2 914 219 1
-4 -11 2 1147 225 1
6 11 -3 79 17 1
-6 11 3 104 24 1
6 11 -3 98 36 1
-6 11 3 119 23 1
-6 11 3 131 24 1
-6 11 3 99 57 1
6 11 -3 161 29 1
6 -11 -3 129 22 1
-6 -11 3 118 34 1
6 -11 -3 124 22 1
-8 11 4 273 42 1
-8 11 4 280 50 1
-8 11 4 279 75 1
8 11 -4 279 48 1
-8 11 4 278 41 1
8 11 -4 248 61 1
8 -11 -4 303 40 1
8 -11 -4 343 46 1
-8 -11 4 293 55 1
-10 11 5 825 79 1
-10 11 5 1004 72 1
-10 11 5 860 101 1
10 11 -5 991 91 1
10 11 -5 977 77 1
10 -11 -5 947 74 1
10 -11 -5 993 77 1
10 -11 -5 805 71 1
-10 -11 5 978 87 1
-12 11 6 151 42 1
12 11 -6 187 49 1
12 11 -6 144 59 1
-12 11 6 218 91 1
-12 -11 6 256 70 1
12 -11 -6 183 52 1
12 -11 -6 151 41 1
-14 11 7 63 81 1
-14 11 7 14 14 1
14 11 -7 4 16 1
14 11 -7 24 53 1
14 -11 -7 30 40 1
-14 -11 7 126 67 1
14 -11 -7 4 13 1
16 11 -8 448 61 1
-16 11 8 294 20 1
16 11 -8 266 22 1
16 -11 -8 251 19 1
16 -11 -8 499 53 1
0 12 0 52478 4452 1
0 12 0 54086 4455 1
0 12 0 53749 4453 1
0 -12 0 50496 4454 1
0 -12 0 57193 4452 1
-2 12 1 2533 250 1
-2 12 1 2761 259 1
2 12 -1 2812 252 1
2 12 -1 2972 254 1
-2 -12 1 3148 254 1
-2 -12 1 2809 252 1
-4 12 2 1373 109 1
4 12 -2 1365 113 1
4 12 -2 1216 111 1
-4 12 2 1256 124 1
4 12 -2 1266 117 1
-4 12 2 1450 110 1
-4 -12 2 1346 112 1
-4 -12 2 1447 117 1
4 -12 -2 1452 109 1
-6 12 3 3006 360 1
6 12 -3 3322 352 1
6 12 -3 3154 348 1
6 12 -3 2813 347 1
-6 12 3 3171 347 1
-6 12 3 2940 345 1
-6 12 3 2750 346 1
6 -12 -3 3068 346 1
6 -12 -3 2911 345 1
-6 -12 3 3114 351 1
-6 -12 3 2942 348 1
-8 12 4 333 41 1
-8 12 4 301 72 1
-8 12 4 323 48 1
8 12 -4 329 47 1
-8 12 4 311 41 1
8 12 -4 303 61 1
8 -12 -4 286 39 1
-8 -12 4 343 52 1
8 -12 -4 334 44 1
-10 12 5 666 40 1
-10 12 5 517 51 1
-10 12 5 601 80 1
10 12 -5 679 65 1
10 12 -5 682 49 1
10 -12 -5 703 48 1
-10 -12 5 776 60 1
10 -12 -5 681 43 1
10 -12 -5 513 38 1
-12 12 6 417 98 1
-12 12 6 618 58 1
12 12 -6 529 63 1
12 12 -6 406 83 1
-12 -12 6 550 80 1
12 -12 -6 544 65 1
12 -12 -6 496 58 1
-14 12 7 31 79 1
-14 12 7 17 14 1
14 12 -7 53 52 1
14 12 -7 4 16 1
14 -12 -7 51 39 1
14 -12 -7 3 13 1
-14 -12 7 84 64 1
16 12 -8 104 60 1
-16 12 8 203 89 1
16 -12 -8 152 47 1
2 13 -1 991 193 1
-2 13 1 1072 200 1
-2 13 1 1113 191 1
2 13 -1 927 195 1
-2 -13 1 988 193 1
-2 -13 1 1033 195 1
4 13 -2 377 88 1
4 13 -2 301 96 1
-4 13 2 360 104 1
-4 13 2 397 87 1
4 13 -2 261 90 1
-4 13 2 424 86 1
-4 -13 2 343 90 1
-4 -13 2 336 95 1
4 -13 -2 482 86 1
6 13 -3 1249 73 1
-6 13 3 1384 68 1
-6 13 3 1228 70 1
-6 13 3 1290 68 1
-6 13 3 1141 93 1
6 13 -3 1151 70 1
6 13 -3 1124 82 1
-6 -13 3 1023 80 1
6 -13 -3 1407 67 1
6 -13 -3 1323 68 1
-6 -13 3 1129 72 1
-8 13 4 65 28 1
-8 13 4 100 61 1
-8 13 4 91 25 1
-8 13 4 112 26 1
8 13 -4 43 39 1
8 -13 -4 89 25 1
-8 -13 4 122 39 1
8 -13 -4 90 23 1
-10 13 5 390 62 1
-10 13 5 411 88 1
10 13 -5 481 75 1
-10 13 5 479 53 1
10 13 -5 494 59 1
-10 -13 5 523 68 1
10 -13 -5 521 58 1
10 -13 -5 367 51 1
-12 13 6 28 79 1
-12 13 6 4 13 1
12 13 -6 6 50 1
12 -13 -6 6 33 1
-12 -13 6 9 57 1
14 13 -7 479 77 1
14 13 -7 467 66 1
-14 13 7 618 107 1
-14 13 7 620 60 1
14 -13 -7 621 70 1
-14 -13 7 712 84 1
-16 13 8 432 99 1
16 13 -8 246 65 1
16 -13 -8 326 54 1
0 14 0 553 32 1
0 14 0 612 35 1
0 14 0 570 41 1
0 -14 0 632 33 1
-2 14 1 3868 358 1
2 14 -1 3663 362 1
2 14 -1 3665 360 1
-2 14 1 3796 366 1
-2 -14 1 3652 360 1
-2 -14 1 3833 361 1
4 14 -2 1008 151 1
4 14 -2 1034 145 1
-4 14 2 1057 158 1
-4 14 2 1049 144 1
4 14 -2 1092 147 1
-4 14 2 1156 143 1
-4 -14 2 1062 151 1
4 -14 -2 1171 143 1
-4 -14 2 847 146 1
6 14 -3 3256 294 1
6 14 -3 3402 290 1
-6 14 3 3404 288 1
-6 14 3 3315 287 1
6 14 -3 3295 288 1
-6 14 3 3605 287 1
-6 14 3 3343 302 1
6 -14 -3 3467 286 1
6 -14 -3 3413 287 1
-6 -14 3 3125 289 1
-6 -14 3 3088 293 1
-8 14 4 550 35 1
-8 14 4 553 70 1
8 14 -4 529 44 1
8 14 -4 452 49 1
-8 14 4 592 43 1
-8 14 4 597 35 1
-8 -14 4 543 45 1
8 -14 -4 588 38 1
8 -14 -4 526 33 1
-10 14 5 1239 158 1
-10 14 5 1503 153 1
10 14 -5 1236 165 1
-10 14 5 1320 179 1
10 14 -5 1383 157 1
10 -14 -5 1520 155 1
-10 -14 5 1502 161 1
10 -14 -5 1231 152 1
-12 14 6 262 82 1
12 14 -6 145 19 1
-12 14 6 174 16 1
12 14 -6 214 53 1
12 -14 -6 282 34 1
-14 14 7 438 51 1
-14 14 7 462 98 1
14 14 -7 552 81 1
14 -14 -7 568 62 1
16 14 -8 104 62 1
-16 14 8 212 95 1
16 -14 -8 135 47 1
-2 15 1 1459 117 1
-2 15 1 1351 128 1
2 15 -1 1415 120 1
2 15 -1 1387 123 1
-2 -15 1 1454 123 1
-2 -15 1 1395 120 1
4 15 -2 124 9 1
-4 15 2 77 48 1
-4 15 2 92 7 1
4 15 -2 53 31 1
4 15 -2 99 10 1
-4 -15 2 111 10 1
4 -15 -2 107 6 1
-4 -15 2 69 28 1
-6 15 3 1820 133 1
-6 15 3 1734 134 1
-6 15 3 2003 135 1
6 15 -3 1969 144 1
6 15 -3 1831 137 1
-6 15 3 1754 153 1
6 -15 -3 1772 132 1
-8 15 4 41 37 1
-8 15 4 22 29 1
-8 15 4 37 29 1
-8 15 4 49 66 1
8 15 -4 36 44 1
8 -15 -4 44 31 1
8 -15 -4 26 25 1
10 15 -5 3 42 1
-10 15 5 1 11 1
10 15 -5 1 14 1
-10 15 5 7 28 1
-10 15 5 3 64 1
-10 -15 5 11 41 1
10 -15 -5 26 24 1
10 -15 -5 21 9 1
-12 15 6 319 51 1
-12 15 6 284 97 1
12 15 -6 270 59 1
12 15 -6 269 69 1
-12 -15 6 373 69 1
12 -15 -6 316 56 1
14 15 -7 116 57 1
-14 15 7 150 90 1
14 15 -7 25 19 1
-14 15 7 49 17 1
14 -15 -7 91 38 1
16 15 -8 98 61 1
-16 15 8 158 89 1
16 -15 -8 81 45 1
0 16 0 654 31 1
0 16 0 559 34 1
0 16 0 592 40 1
0 -16 0 557 31 1
2 16 -1 191 36 1
2 16 -1 193 40 1
2 16 -1 128 47 1
-2 -16 1 139 45 1
-2 -16 1 197 39 1
-4 16 2 242 51 1
4 16 -2 271 59 1
4 16 -2 198 54 1
-4 16 2 175 78 1
4 16 -2 222 68 1
-4 16 2 234 51 1
4 -16 -2 236 50 1
-4 -16 2 291 66 1
-4 -16 2 242 57 1
-6 16 3 889 143 1
6 16 -3 970 127 1
-6 16 3 874 123 1
6 16 -3 916 134 1
-6 16 3 1014 123 1
-6 16 3 978 121 1
6 -16 -3 974 121 1
-8 16 4 160 10 1
-8 16 4 329 61 1
8 16 -4 160 14 1
8 16 -4 271 39 1
-8 16 4 175 11 1
8 -16 -4 153 9 1
-10 16 5 47 28 1
-10 16 5 80 69 1
10 16 -5 25 14 1
-10 16 5 35 11 1
10 16 -5 33 44 1
10 -16 -5 71 24 1
-10 -16 5 56 39 1
10 -16 -5 20 9 1
12 16 -6 14 51 1
-12 16 6 7 79 1
12 16 -6 2 16 1
-12 16 6 2 13 1
12 -16 -6 25 30 1
-12 -16 6 95 58 1
14 16 -7 440 71 1
-14 16 7 390 49 1
14 16 -7 359 57 1
-14 16 7 439 101 1
14 -16 -7 461 57 1
16 16 -8 7 60 1
-16 16 8 79 90 1
16 -16 -8 32 48 1
2 17 -1 1948 273 1
-2 17 1 2358 268 1
-2 17 1 2105 278 1
2 17 -1 2079 271 1
2 17 -1 2041 269 1
-2 17 1 2206 270 1
-2 -17 1 2120 273 1
-2 -17 1 2032 270 1
-4 17 2 1399 129 1
4 17 -2 1421 121 1
-4 17 2 1241 108 1
-4 17 2 1419 109 1
4 17 -2 1180 113 1
4 -17 -2 1186 108 1
-4 -17 2 1082 112 1
-4 -17 2 1371 118 1
-6 17 3 29 33 1
-6 17 3 10 34 1
-6 17 3 28 30 1
-6 17 3 25 68 1
6 -17 -3 41 30 1
-8 17 4 1507 122 1
8 17 -4 1193 131 1
-8 17 4 1629 118 1
8 17 -4 1394 124 1
8 -17 -4 1457 117 1
8 -17 -4 1580 119 1
-10 17 5 147 70 1
-10 17 5 75 11 1
10 17 -5 133 45 1
-10 17 5 94 28 1
10 17 -5 60 14 1
10 -17 -5 148 24 1
10 -17 -5 39 9 1
-12 17 6 30 13 1
12 17 -6 38 51 1
12 17 -6 19 16 1
-12 17 6 74 79 1
-12 -17 6 106 53 1
12 -17 -6 24 30 1
-14 17 7 193 88 1
14 17 -7 125 62 1
14 -17 -7 160 39 1
-16 17 8 82 94 1
16 17 -8 22 62 1
16 -17 -8 36 44 1
0 18 0 659 34 1
0 18 0 642 21 1
0 18 0 608 10 1
2 18 -1 393 90 1
2 18 -1 423 95 1
2 18 -1 366 87 1
-2 18 1 410 101 1
-2 18 1 377 85 1
-2 18 1 492 89 1
-2 -18 1 343 89 1
-2 -18 1 451 93 1
4 18 -2 3923 393 1
4 18 -2 4452 395 1
-4 18 2 4313 391 1
-4 18 2 4252 391 1
4 18 -2 4595 398 1
-4 18 2 4278 405 1
-4 -18 2 4413 397 1
-4 -18 2 4178 394 1
-6 18 3 751 100 1
-6 18 3 779 102 1
6 18 -3 703 106 1
-6 18 3 696 101 1
-6 18 3 746 124 1
6 18 -3 652 114 1
6 -18 -3 765 99 1
-8 18 4 88 62 1
8 18 -4 48 40 1
-8 18 4 62 23 1
-8 18 4 21 10 1
8 18 -4 33 14 1
8 -18 -4 12 9 1
10 18 -5 169 46 1
10 18 -5 97 16 1
-10 18 5 252 75 1
-10 18 5 135 13 1
-10 18 5 180 31 1
10 -18 -5 85 11 1
-12 18 6 725 70 1
12 18 -6 613 97 1
-12 18 6 684 119 1
12 18 -6 577 78 1
-12 -18 6 876 84 1
12 -18 -6 724 74 1
-14 18 7 146 18 1
14 18 -7 96 21 1
14 18 -7 240 61 1
16 18 -8 182 66 1
-16 18 8 367 98 1
2 19 -1 3236 148 1
2 19 -1 3040 146 1
2 19 -1 3268 151 1
-2 19 1 3328 144 1
-2 19 1 3328 147 1
-2 19 1 2991 156 1
-2 -19 1 3341 150 1
-2 -19 1 3032 147 1
4 19 -2 3083 305 1
-4 19 2 3871 298 1
-4 19 2 3443 298 1
4 19 -2 3425 302 1
4 19 -2 3412 300 1
-4 19 2 3453 313 1
-4 -19 2 3098 301 1
-4 -19 2 3027 304 1
-6 19 3 1040 58 1
6 19 -3 1150 78 1
-6 19 3 1053 88 1
-6 19 3 1096 57 1
-6 19 3 1135 59 1
6 19 -3 1062 65 1
6 -19 -3 1066 56 1
8 19 -4 254 49 1
8 19 -4 189 54 1
-8 19 4 237 43 1
-8 19 4 171 36 1
-8 19 4 228 78 1
8 -19 -4 194 35 1
-10 19 5 1015 96 1
-10 19 5 1125 126 1
10 19 -5 889 109 1
-10 19 5 1228 90 1
10 19 -5 1008 96 1
10 -19 -5 1179 91 1
10 -19 -5 970 88 1
-12 19 6 466 100 1
12 19 -6 366 66 1
-12 19 6 412 44 1
12 -19 -6 384 47 1
14 19 -7 33 56 1
-14 19 7 39 83 1
-14 19 7 11 14 1
14 19 -7 18 16 1
14 -19 -7 18 34 1
-16 19 8 112 94 1
16 19 -8 40 65 1
0 20 0 573 94 1
0 20 0 509 100 1
0 20 0 482 96 1
2 20 -1 388 59 1
-2 20 1 457 50 1
-2 20 1 393 68 1
-2 20 1 511 43 1
2 20 -1 429 49 1
2 20 -1 513 52 1
-2 -20 1 443 50 1
-2 -20 1 399 56 1
4 20 -2 819 110 1
-4 20 2 924 128 1
-4 20 2 934 106 1
4 20 -2 887 112 1
4 20 -2 843 119 1
-4 20 2 991 106 1
-4 -20 2 744 116 1
6 20 -3 515 78 1
-6 20 3 620 90 1
-6 20 3 703 59 1
-6 20 3 627 61 1
6 20 -3 582 67 1
6 -20 -3 721 59 1
-8 20 4 314 37 1
-8 20 4 355 31 1
8 20 -4 237 48 1
-8 20 4 465 77 1
8 -20 -4 324 29 1
-10 20 5 213 35 1
10 20 -5 232 57 1
-10 20 5 221 40 1
-10 20 5 314 87 1
-12 20 6 437 40 1
12 20 -6 271 62 1
-12 20 6 500 99 1
12 -20 -6 330 44 1
-14 20 7 149 16 1
14 20 -7 270 61 1
14 20 -7 99 19 1
-14 20 7 331 93 1
14 -20 -7 219 35 1
2 21 -1 2254 248 1
-2 21 1 2427 244 1
2 21 -1 2133 250 1
-2 21 1 2458 257 1
2 21 -1 2209 247 1
-2 21 1 2497 247 1
-2 -21 1 2083 247 1
-2 -21 1 2297 250 1
-4 21 2 2349 226 1
-4 21 2 2551 209 1
-4 21 2 2310 209 1
4 21 -2 2255 218 1
4 21 -2 2324 213 1
-4 -21 2 2072 216 1
-6 21 3 13 8 1
6 21 -3 20 12 1
-6 21 3 9 16 1
6 21 -3 9 36 1
-6 21 3 9 56 1
6 -21 -3 20 7 1
8 21 -4 2 40 1
-8 21 4 52 23 1
-8 21 4 7 9 1
8 21 -4 18 14 1
-8 21 4 27 62 1
8 -21 -4 7 9 1
-10 21 5 258 53 1
-10 21 5 395 98 1
-10 21 5 296 42 1
10 21 -5 271 63 1
10 21 -5 241 55 1
10 -21 -5 181 40 1
12 21 -6 687 109 1
12 21 -6 682 92 1
-12 21 6 742 127 1
-12 21 6 814 83 1
12 -21 -6 753 85 1
-14 21 7 94 89 1
-14 21 7 11 15 1
14 21 -7 47 58 1
14 21 -7 3 18 1
14 -21 -7 0 34 1
0 22 0 851 98 1
0 22 0 832 93 1
0 22 0 888 91 1
2 22 -1 44 52 1
-2 22 1 42 33 1
-2 22 1 39 43 1
-2 22 1 15 61 1
2 22 -1 25 40 1
2 22 -1 31 43 1
-2 22 1 35 42 1
-2 -22 1 50 50 1
-2 -22 1 15 40 1
-4 22 2 259 56 1
-4 22 2 163 10 1
4 22 -2 254 36 1
-4 22 2 219 18 1
4 22 -2 166 14 1
-4 -22 2 245 32 1
6 22 -3 295 49 1
-6 22 3 292 70 1
6 22 -3 303 45 1
-6 22 3 321 34 1
-6 22 3 257 31 1
6 -22 -3 263 30 1
8 22 -4 901 119 1
8 22 -4 1028 110 1
-8 22 4 1045 133 1
-8 22 4 1060 106 1
-8 22 4 1198 102 1
8 -22 -4 1114 101 1
-10 22 5 19 11 1
-10 22 5 39 73 1
10 22 -5 15 16 1
10 22 -5 30 50 1
-10 22 5 43 30 1
10 -22 -5 6 11 1
12 22 -6 141 56 1
12 22 -6 66 19 1
-12 22 6 227 91 1
-12 22 6 83 15 1
14 22 -7 5 17 1
14 22 -7 3 58 1
-14 22 7 78 87 1
14 -22 -7 5 32 1
2 23 -1 359 34 1
-2 23 1 316 54 1
-2 23 1 341 24 1
-2 23 1 248 29 1
-4 23 2 346 36 1
4 23 -2 324 47 1
-4 23 2 290 70 1
4 23 -2 279 59 1
-6 23 3 403 44 1
-6 23 3 379 42 1
-6 23 3 407 78 1
6 23 -3 395 54 1
6 23 -3 385 67 1
-8 23 4 280 33 1
-8 23 4 344 40 1
8 23 -4 260 52 1
-8 23 4 345 80 1
8 -23 -4 251 30 1
10 23 -5 344 65 1
-10 23 5 419 98 1
10 23 -5 299 56 1
-10 23 5 309 54 1
-10 23 5 306 43 1
-12 23 6 40 87 1
12 23 -6 18 58 1
14 23 -7 25 19 1
-14 23 7 193 91 1
14 23 -7 65 60 1
0 24 0 3770 334 1
0 24 0 3864 335 1
0 24 0 3826 339 1
2 24 -1 314 51 1
-2 24 1 290 60 1
-2 24 1 354 42 1
-2 24 1 360 40 1
2 24 -1 346 39 1
2 24 -1 348 43 1
-2 24 1 368 32 1
-2 -24 1 294 47 1
4 24 -2 343 57 1
4 24 -2 304 68 1
-4 24 2 423 49 1
-4 24 2 348 79 1
6 24 -3 169 47 1
-6 24 3 149 27 1
-6 24 3 164 30 1
-6 24 3 208 70 1
-8 24 4 220 73 1
8 24 -4 110 17 1
8 24 -4 242 48 1
-8 24 4 99 11 1
8 -24 -4 99 10 1
10 24 -5 399 69 1
-10 24 5 454 58 1
-10 24 5 431 97 1
10 24 -5 412 61 1
-10 24 5 592 48 1
10 -24 -5 453 46 1
-12 24 6 445 100 1
12 24 -6 292 65 1
-12 24 6 367 43 1
14 24 -7 10 17 1
14 24 -7 8 58 1
-14 24 7 63 87 1
-2 25 1 963 98 1
-2 25 1 1048 85 1
2 25 -1 920 91 1
-2 25 1 1063 80 1
2 25 -1 1008 87 1
2 25 -1 1045 85 1
-2 25 1 1019 86 1
-2 -25 1 932 89 1
4 25 -2 584 62 1
4 25 -2 564 73 1
-4 25 2 678 60 1
-4 25 2 656 53 1
-4 25 2 600 84 1
-6 25 3 1602 159 1
6 25 -3 1531 141 1
6 25 -3 1417 148 1
-6 25 3 1784 135 1
-6 25 3 1615 135 1
8 25 -4 33 19 1
8 25 -4 56 48 1
-8 25 4 44 14 1
-10 25 5 105 83 1
10 25 -5 17 51 1
10 25 -5 17 17 1
-10 25 5 21 12 1
10 -25 -5 2 10 1
12 25 -6 26 19 1
12 25 -6 76 56 1
-12 25 6 169 88 1
-12 25 6 56 14 1
-14 25 7 153 88 1
14 25 -7 56 60 1
0 26 0 1842 170 1
0 26 0 1861 169 1
0 26 0 1959 175 1
-2 26 1 992 96 1
-2 26 1 898 96 1
-2 26 1 923 109 1
2 26 -1 927 96 1
-2 26 1 1026 90 1
2 26 -1 938 95 1
2 26 -1 866 101 1
-2 -26 1 803 98 1
4 26 -2 95 13 1
4 26 -2 171 36 1
-4 26 2 160 55 1
-4 26 2 127 9 1
-4 26 2 106 23 1
-6 26 3 1128 105 1
-6 26 3 1064 134 1
-6 26 3 1142 104 1
6 26 -3 1047 112 1
6 26 -3 944 120 1
8 26 -4 54 15 1
-8 26 4 12 21 1
8 26 -4 54 44 1
-8 26 4 30 10 1
-8 26 4 12 72 1
8 -26 -4 42 9 1
-10 26 5 311 104 1
10 26 -5 248 69 1
10 26 -5 255 60 1
-10 26 5 328 47 1
-12 26 6 18 13 1
12 26 -6 32 58 1
-12 26 6 99 85 1
12 26 -6 7 18 1
14 26 -7 179 69 1
-14 26 7 305 100 1
-2 27 1 805 80 1
2 27 -1 762 87 1
-2 27 1 740 98 1
2 27 -1 729 92 1
-2 27 1 757 86 1
2 27 -1 821 86 1
-2 27 1 821 86 1
-2 -27 1 639 88 1
-4 27 2 527 47 1
4 27 -2 458 53 1
-4 27 2 568 75 1
-4 27 2 550 38 1
4 27 -2 483 50 1
-6 27 3 141 69 1
-6 27 3 36 10 1
6 27 -3 31 43 1
6 27 -3 40 16 1
-8 27 4 57 74 1
-8 27 4 37 10 1
8 27 -4 37 46 1
8 27 -4 42 15 1
-8 27 4 71 22 1
-10 27 5 203 88 1
10 27 -5 100 55 1
10 27 -5 50 19 1
12 27 -6 10 17 1
12 27 -6 9 55 1
-12 27 6 69 86 1
14 27 -7 49 60 1
14 27 -7 3 17 1
-14 27 7 159 92 1
0 28 0 333 78 1
0 28 0 417 83 1
0 28 0 373 74 1
-2 28 1 128 48 1
-2 28 1 97 26 1
-2 28 1 78 13 1
-2 28 1 103 10 1
2 28 -1 81 13 1
2 28 -1 120 32 1
-2 -28 1 78 29 1
-4 28 2 463 44 1
-4 28 2 422 80 1
4 28 -2 388 67 1
4 28 -2 487 56 1
-4 28 2 428 53 1
-6 28 3 1 10 1
6 28 -3 13 43 1
6 28 -3 2 15 1
-6 28 3 2 65 1
-6 28 3 4 17 1
-8 28 4 2 75 1
8 28 -4 1 47 1
-8 28 4 2 10 1
-8 28 4 21 22 1
8 28 -4 2 16 1
-10 28 5 539 49 1
-10 28 5 567 103 1
10 28 -5 440 61 1
10 28 -5 446 72 1
-12 28 6 159 88 1
12 28 -6 78 58 1
-14 28 7 79 91 1
14 28 -7 6 19 1
14 28 -7 8 61 1
-2 29 1 1506 153 1
2 29 -1 1627 142 1
-2 29 1 1514 142 1
-2 29 1 1555 142 1
2 29 -1 1495 143 1
2 29 -1 1411 147 1
-2 29 1 1618 137 1
-4 29 2 471 45 1
-4 29 2 465 54 1
4 29 -2 486 69 1
-4 29 2 481 81 1
4 29 -2 471 56 1
-6 29 3 180 38 1
-6 29 3 275 90 1
-6 29 3 186 37 1
6 29 -3 132 58 1
6 29 -3 178 53 1
-8 29 4 252 35 1
-8 29 4 386 95 1
-8 29 4 288 42 1
8 29 -4 236 58 1
-10 29 5 70 83 1
10 29 -5 46 55 1
-12 29 6 36 83 1
12 29 -6 3 57 1
12 29 -6 12 18 1
14 29 -7 52 63 1
-14 29 7 58 94 1
0 30 0 1556 67 1
0 30 0 1599 74 1
0 30 0 1869 78 1
-2 30 1 979 94 1
-2 30 1 1096 94 1
2 30 -1 1038 94 1
2 30 -1 970 100 1
2 30 -1 1180 93 1
-2 30 1 1048 105 1
-2 30 1 1173 87 1
4 30 -2 841 94 1
4 30 -2 781 103 1
-4 30 2 923 86 1
-4 30 2 873 115 1
-4 30 2 900 93 1
-6 30 3 18 13 1
-6 30 3 64 76 1
6 30 -3 53 49 1
6 30 -3 12 18 1
-8 30 4 472 95 1
8 30 -4 243 57 1
-8 30 4 295 34 1
10 30 -5 166 59 1
-10 30 5 199 89 1
12 30 -6 41 59 1
-12 30 6 114 85 1
-2 31 1 315 50 1
2 31 -1 403 48 1
-2 31 1 317 68 1
-2 31 1 279 52 1
2 31 -1 303 61 1
-2 31 1 370 40 1
2 31 -1 315 52 1
-4 31 2 401 61 1
4 31 -2 420 75 1
4 31 -2 476 63 1
-4 31 2 437 84 1
-4 31 2 509 62 1
-4 31 2 447 51 1
-6 31 3 634 95 1
-6 31 3 512 39 1
6 31 -3 453 61 1
8 31 -4 155 52 1
8 31 -4 84 17 1
-8 31 4 233 84 1
10 31 -5 91 60 1
10 31 -5 27 20 1
-10 31 5 148 87 1
-10 31 5 42 14 1
-12 31 6 67 86 1
12 31 -6 36 61 1
0 32 0 153 55 1
0 32 0 228 66 1
0 32 0 162 65 1
-2 32 1 28 17 1
-2 32 1 77 34 1
-2 32 1 51 13 1
2 32 -1 88 41 1
2 32 -1 25 17 1
-4 32 2 325 41 1
4 32 -2 316 52 1
-4 32 2 447 77 1
-4 32 2 382 48 1
-4 32 2 289 33 1
-6 32 3 8 10 1
6 32 -3 0 47 1
-6 32 3 48 70 1
6 32 -3 7 16 1
-8 32 4 266 39 1
8 32 -4 229 63 1
-8 32 4 416 102 1
-10 32 5 383 45 1
-10 32 5 528 99 1
10 32 -5 338 67 1
-12 32 6 122 88 1
12 32 -6 103 63 1
-2 33 1 33 15 1
2 33 -1 38 39 1
2 33 -1 77 35 1
-2 33 1 33 33 1
-2 33 1 64 56 1
-2 33 1 43 11 1
2 33 -1 31 15 1
-4 33 2 120 69 1
-4 33 2 45 13 1
4 33 -2 32 18 1
-4 33 2 40 18 1
-4 33 2 30 32 1
4 33 -2 56 45 1
6 33 -3 56 18 1
6 33 -3 115 51 1
-6 33 3 65 13 1
-6 33 3 162 76 1
8 33 -4 595 71 1
-8 33 4 732 58 1
8 33 -4 581 89 1
-8 33 4 717 105 1
-10 33 5 297 97 1
10 33 -5 193 64 1
12 33 -6 0 62 1
12 33 -6 15 18 1
-12 33 6 38 87 1
0 34 0 12 15 1
0 34 0 77 49 1
0 34 0 5 39 1
-2 34 1 41 16 1
2 34 -1 18 16 1
2 34 -1 19 41 1
-2 34 1 34 12 1
2 34 -1 101 37 1
-2 34 1 41 36 1
-2 34 1 89 61 1
4 34 -2 87 48 1
-4 34 2 31 17 1
-4 34 2 48 33 1
-4 34 2 138 69 1
-4 34 2 40 12 1
4 34 -2 52 18 1
6 34 -3 536 89 1
-6 34 3 628 60 1
6 34 -3 494 73 1
-6 34 3 580 104 1
-8 34 4 41 83 1
8 34 -4 23 55 1
10 34 -5 75 21 1
10 34 -5 136 58 1
-12 34 6 39 91 1
12 34 -6 6 61 1
2 35 -1 800 73 1
-2 35 1 724 75 1
-2 35 1 725 79 1
2 35 -1 633 85 1
-2 35 1 694 93 1
-2 35 1 788 65 1
2 35 -1 651 75 1
-4 35 2 74 14 1
-4 35 2 53 20 1
4 35 -2 57 20 1
4 35 -2 93 51 1
-4 35 2 86 37 1
6 35 -3 30 54 1
-6 35 3 36 74 1
-8 35 4 25 11 1
-8 35 4 3 75 1
8 35 -4 6 51 1
8 35 -4 26 17 1
-10 35 5 118 85 1
10 35 -5 15 18 1
10 35 -5 31 55 1
-12 35 6 56 90 1
12 35 -6 8 19 1
12 35 -6 23 60 1
0 36 0 250 51 1
0 36 0 328 62 1
2 36 -1 33 48 1
-2 36 1 21 43 1
-2 36 1 29 66 1
2 36 -1 39 41 1
-4 36 2 123 23 1
-4 36 2 216 40 1
4 36 -2 221 53 1
4 36 -2 111 23 1
-4 36 2 220 31 1
6 36 -3 0 51 1
-6 36 3 119 75 1
-6 36 3 22 12 1
6 36 -3 15 18 1
-8 36 4 54 13 1
8 36 -4 101 57 1
-8 36 4 191 84 1
8 36 -4 29 19 1
10 36 -5 27 59 1
10 36 -5 1 19 1
-10 36 5 129 85 1
-12 36 6 187 98 1
12 36 -6 109 65 1
-2 37 1 409 71 1
2 37 -1 377 62 1
-2 37 1 445 83 1
2 37 -1 557 59 1
-2 37 1 487 49 1
2 37 -1 401 76 1
-2 37 1 429 63 1
-4 37 2 43 14 1
4 37 -2 104 52 1
-4 37 2 40 20 1
-4 37 2 64 38 1
-4 37 2 166 77 1
4 37 -2 30 19 1
6 37 -3 3 17 1
-6 37 3 14 11 1
6 37 -3 3 52 1
-6 37 3 90 74 1
-8 37 4 131 81 1
8 37 -4 66 54 1
8 37 -4 15 19 1
-8 37 4 14 13 1
-10 37 5 71 91 1
10 37 -5 50 64 1
0 38 0 109 44 1
0 38 0 140 54 1
0 38 0 71 18 1
-2 38 1 12 18 1
-2 38 1 74 65 1
2 38 -1 84 39 1
-2 38 1 24 45 1
2 38 -1 35 47 1
2 38 -1 17 18 1
-2 38 1 27 13 1
-4 38 2 8 38 1
-4 38 2 9 18 1
-4 38 2 65 71 1
4 38 -2 10 18 1
4 38 -2 18 51 1
-4 38 2 8 11 1
6 38 -3 59 21 1
-6 38 3 82 22 1
6 38 -3 119 57 1
-6 38 3 105 16 1
8 38 -4 29 57 1
8 38 -4 1 19 1
-8 38 4 111 81 1
-10 38 5 100 88 1
10 38 -5 23 58 1
10 38 -5 4 19 1
2 39 -1 511 76 1
-2 39 1 617 86 1
-2 39 1 599 96 1
2 39 -1 615 72 1
-2 39 1 561 77 1
-2 39 1 554 64 1
2 39 -1 439 89 1
-4 39 2 127 22 1
4 39 -2 108 20 1
4 39 -2 234 56 1
-4 39 2 121 15 1
6 39 -3 15 53 1
-6 39 3 111 76 1
-6 39 3 17 18 1
6 39 -3 15 18 1
-6 39 3 14 12 1
8 39 -4 28 57 1
8 39 -4 27 19 1
-8 39 4 159 85 1
10 39 -5 49 60 1
10 39 -5 0 20 1
-10 39 5 151 90 1
0 40 0 476 68 1
0 40 0 433 65 1
0 40 0 663 75 1
2 40 -1 44 19 1
2 40 -1 47 49 1
-2 40 1 84 49 1
-2 40 1 47 19 1
-2 40 1 58 14 1
-2 40 1 179 68 1
-4 40 2 346 36 1
-4 40 2 238 27 1
-4 40 2 375 53 1
4 40 -2 207 27 1
4 40 -2 379 60 1
-6 40 3 3 12 1
6 40 -3 6 54 1
6 40 -3 5 19 1
-6 40 3 112 78 1
-6 40 3 3 19 1
-8 40 4 130 82 1
8 40 -4 0 19 1
8 40 -4 28 58 1
-10 40 5 97 90 1
10 40 -5 2 62 1
10 40 -5 8 19 1
2 41 -1 70 50 1
-2 41 1 180 65 1
-2 41 1 82 13 1
-2 41 1 48 45 1
2 41 -1 53 19 1
-2 41 1 64 18 1
4 41 -2 98 54 1
-4 41 2 38 20 1
-4 41 2 21 13 1
4 41 -2 28 19 1
-4 41 2 176 76 1
-6 41 3 99 22 1
6 41 -3 82 21 1
6 41 -3 212 60 1
-6 41 3 96 15 1
8 41 -4 3 58 1
8 41 -4 3 19 1
-8 41 4 105 86 1
0 42 0 232 66 1
0 42 0 265 71 1
0 42 0 412 77 1
2 42 -1 142 55 1
-2 42 1 140 50 1
2 42 -1 61 21 1
-2 42 1 72 15 1
-2 42 1 63 20 1
4 42 -2 277 59 1
-4 42 2 120 23 1
4 42 -2 109 22 1
-4 42 2 119 16 1
6 42 -3 13 57 1
-6 42 3 117 81 1
-6 42 3 2 20 1
-6 42 3 2 18 1
6 42 -3 7 19 1
8 42 -4 1 19 1
-8 42 4 1 21 1
-8 42 4 137 86 1
8 42 -4 31 61 1
-2 43 1 10 19 1
2 43 -1 6 19 1
-2 43 1 65 49 1
-2 43 1 117 64 1
2 43 -1 79 53 1
-4 43 2 157 78 1
4 43 -2 15 19 1
-4 43 2 9 20 1
4 43 -2 52 56 1
6 43 -3 1 19 1
-6 43 3 152 81 1
6 43 -3 39 59 1
-6 43 3 1 21 1
-8 43 4 14 21 1
8 43 -4 7 59 1
-8 43 4 96 85 1
8 43 -4 15 19 1
0 44 0 151 58 1
-2 44 1 5 19 1
-2 44 1 118 65 1
2 44 -1 14 55 1
-2 44 1 5 13 1
2 44 -1 5 18 1
4 44 -2 176 22 1
-4 44 2 178 24 1
-4 44 2 211 17 1
4 44 -2 367 62 1
-6 44 3 93 83 1
6 44 -3 39 62 1
8 44 -4 19 62 1
-8 44 4 25 23 1
8 44 -4 11 21 1
-2 45 1 92 67 1
2 45 -1 13 56 1
2 45 -1 5 19 1
-2 45 1 4 14 1
-2 45 1 4 20 1
-4 45 2 26 21 1
4 45 -2 29 58 1
4 45 -2 28 20 1
-4 45 2 224 76 1
-4 45 2 5 14 1
-6 45 3 126 86 1
6 45 -3 10 60 1
6 45 -3 4 20 1
-6 45 3 4 22 1
0 46 0 365 46 1
0 46 0 317 67 1
2 46 -1 1 20 1
-2 46 1 162 69 1
-2 46 1 1 20 1
-2 46 1 5 15 1
2 46 -1 56 58 1
-4 46 2 39 75 1
-4 46 2 19 21 1
4 46 -2 20 19 1
4 46 -2 3 61 1
-6 46 3 9 22 1
6 46 -3 9 20 1
-6 46 3 93 81 1
6 46 -3 0 60 1
-2 47 1 65 17 1
2 47 -1 160 66 1
2 47 -1 32 22 1
-2 47 1 60 24 1
-4 47 2 8 22 1
4 47 -2 0 63 1
4 47 -2 7 20 1
-4 47 2 97 73 1
0 48 0 24 21 1
0 48 0 52 16 1
2 48 -1 0 20 1
-2 48 1 136 68 1
-2 48 1 0 15 1
2 48 -1 0 59 1
-2 48 1 0 21 1
4 48 -2 41 68 1
-4 48 2 157 84 1
-2 49 1 3 21 1
2 49 -1 3 20 1
-2 49 1 3 15 1
0 50 0 52 18 1
0 50 0 11 22 1
-17 0 8 79 84 1
17 0 -8 23 57 1
-15 0 7 4 15 1
15 0 -7 18 14 1
-15 0 7 9 73 1
15 0 -7 2 49 1
13 0 -6 32 13 1
-13 0 6 37 14 1
13 0 -6 42 44 1
-13 0 6 105 73 1
11 0 -5 148 40 1
-11 0 5 198 74 1
-11 0 5 158 40 1
11 0 -5 115 45 1
-9 0 4 301 32 1
-9 0 4 275 32 1
9 0 -4 281 33 1
9 0 -4 372 39 1
7 0 -3 3501 227 1
-7 0 3 3757 231 1
-7 0 3 3433 227 1
7 0 -3 3786 231 1
-7 0 3 3600 227 1
-7 0 3 3435 236 1
7 0 -3 3511 226 1
-5 0 2 1945 139 1
5 0 -2 1983 138 1
5 0 -2 2234 142 1
-5 0 2 2222 142 1
-5 0 2 1907 147 1
5 0 -2 2117 139 1
-5 0 2 2046 139 1
3 0 -1 3364 512 1
-3 0 1 3336 512 1
3 0 -1 3671 513 1
-3 0 1 3147 512 1
-3 0 1 3763 513 1
3 0 -1 3304 512 1
1 0 0 1046 5 1
-1 0 1 35974 272 1
1 0 -1 35790 273 1
-1 0 1 36275 272 1
3 0 -2 24875 930 1
3 0 -2 24796 929 1
3 0 -2 23857 932 1
3 0 -2 24608 929 1
-3 0 2 24792 929 1
-3 0 2 24389 929 1
-3 0 2 24127 932 1
-3 0 2 25131 930 1
-5 0 3 693 78 1
5 0 -3 805 83 1
5 0 -3 710 79 1
-5 0 3 682 78 1
5 0 -3 686 77 1
-5 0 3 752 88 1
7 0 -4 442 28 1
7 0 -4 391 9 1
-7 0 4 472 45 1
-7 0 4 391 9 1
-7 0 4 364 10 1
7 0 -4 398 10 1
-7 0 4 572 28 1
9 0 -5 8 29 1
-9 0 5 1 10 1
9 0 -5 4 10 1
9 0 -5 2 9 1
-9 0 5 8 48 1
11 0 -6 28 34 1
11 0 -6 15 11 1
-11 0 6 28 54 1
-11 0 6 28 11 1
13 0 -7 36 44 1
-13 0 7 2 68 1
-13 0 7 22 14 1
13 0 -7 18 14 1
-15 0 8 100 83 1
15 0 -8 69 57 1
17 0 -9 67 56 1
-17 0 9 138 85 1
17 1 -8 126 60 1
-17 1 8 256 88 1
17 -1 -8 149 59 1
-17 -1 8 261 87 1
15 1 -7 242 55 1
15 1 -7 109 19 1
-15 1 7 125 19 1
15 -1 -7 127 19 1
-15 -1 7 105 19 1
15 -1 -7 256 53 1
-13 1 6 598 73 1
-13 1 6 577 107 1
13 1 -6 536 89 1
13 1 -6 581 75 1
-13 -1 6 563 73 1
13 -1 -6 608 88 1
-13 -1 6 594 108 1
13 -1 -6 638 76 1
11 1 -5 384 46 1
-11 1 5 485 74 1
11 -1 -5 347 38 1
-11 -1 5 530 74 1
11 -1 -5 397 45 1
9 1 -4 642 47 1
-9 1 4 750 46 1
9 1 -4 719 47 1
9 1 -4 785 60 1
-9 1 4 633 71 1
-9 1 4 675 46 1
-9 1 4 704 56 1
9 -1 -4 802 57 1
9 -1 -4 787 47 1
-9 -1 4 670 69 1
-9 -1 4 684 46 1
-9 -1 4 644 50 1
9 -1 -4 671 45 1
7 1 -3 1449 173 1
7 1 -3 1366 173 1
-7 1 3 1286 177 1
-7 1 3 1199 184 1
-7 1 3 1430 173 1
7 1 -3 1139 177 1
-7 1 3 1373 173 1
7 -1 -3 1451 173 1
7 -1 -3 1373 177 1
-7 -1 3 1450 173 1
-7 -1 3 1364 173 1
7 -1 -3 1411 173 1
-7 -1 3 1236 183 1
-7 -1 3 1301 177 1
-5 1 2 2157 244 1
-5 1 2 2139 242 1
5 1 -2 2332 242 1
5 1 -2 2275 242 1
-5 1 2 2150 242 1
5 1 -2 2255 245 1
-5 1 2 1929 248 1
-5 -1 2 2239 245 1
5 -1 -2 2297 242 1
-5 -1 2 2406 242 1
-5 -1 2 2133 248 1
5 -1 -2 2181 244 1
5 -1 -2 2226 242 1
-5 -1 2 2271 242 1
3 1 -1 1477 25 1
-3 1 1 1477 24 1
3 1 -1 1488 26 1
3 -1 -1 1458 24 1
-3 -1 1 1482 26 1
3 -1 -1 1463 26 1
-3 -1 1 1463 25 1
1 -1 0 6282 186 1
1 -1 -1 1503 102 1
3 1 -2 8891 352 1
-3 1 2 8550 347 1
3 1 -2 8003 347 1
-3 1 2 7702 347 1
-3 1 2 7987 352 1
3 1 -2 8844 348 1
-3 1 2 8756 349 1
-3 -1 2 8349 347 1
3 -1 -2 7997 352 1
3 -1 -2 8650 347 1
-3 -1 2 9227 348 1
3 -1 -2 7861 347 1
3 -1 -2 8702 348 1
5 1 -3 3416 310 1
-5 1 3 3515 310 1
-5 1 3 3405 316 1
5 1 -3 3425 310 1
-5 1 3 3452 312 1
5 1 -3 3238 312 1
-5 1 3 3823 310 1
-5 -1 3 3166 312 1
-5 -1 3 3568 310 1
5 -1 -3 3582 310 1
5 -1 -3 3568 312 1
5 -1 -3 3890 310 1
-5 -1 3 3238 310 1
-5 -1 3 3086 315 1
7 1 -4 578 63 1
7 1 -4 558 61 1
-7 1 4 581 62 1
-7 1 4 517 68 1
-7 1 4 497 79 1
7 1 -4 481 70 1
-7 1 4 624 61 1
7 -1 -4 557 69 1
-7 -1 4 496 70 1
7 -1 -4 632 61 1
-7 -1 4 615 61 1
7 -1 -4 597 63 1
-7 -1 4 496 77 1
-7 -1 4 561 62 1
-9 1 5 1218 172 1
9 1 -5 1296 164 1
9 1 -5 1515 159 1
9 1 -5 1562 161 1
-9 1 5 1692 159 1
9 -1 -5 1458 159 1
9 -1 -5 1197 163 1
-9 -1 5 1362 171 1
9 -1 -5 1433 160 1
-9 -1 5 1718 159 1
11 1 -6 137 38 1
-11 1 6 103 61 1
11 -1 -6 128 37 1
-11 -1 6 128 59 1
13 1 -7 13 14 1
-13 1 7 17 14 1
13 1 -7 16 43 1
-13 1 7 44 70 1
-13 -1 7 49 69 1
13 -1 -7 13 14 1
13 -1 -7 27 44 1
-13 -1 7 13 14 1
15 1 -8 105 57 1
-15 1 8 159 83 1
15 -1 -8 79 55 1
-15 -1 8 176 83 1
-17 1 9 62 87 1
17 1 -9 3 59 1
-17 -1 9 75 84 1
17 -1 -9 17 56 1
-17 2 8 75 81 1
17 2 -8 45 57 1
17 2 -8 0 19 1
17 -2 -8 8 53 1
-17 -2 8 92 81 1
15 2 -7 101 51 1
15 2 -7 54 17 1
-15 2 7 170 80 1
-15 2 7 54 16 1
-15 -2 7 72 17 1
-15 -2 7 163 76 1
15 -2 -7 46 16 1
15 -2 -7 94 49 1
13 2 -6 19 15 1
13 2 -6 61 46 1
-13 2 6 17 15 1
-13 2 6 69 76 1
-13 -2 6 81 71 1
-13 -2 6 25 15 1
13 -2 -6 34 42 1
13 -2 -6 18 14 1
-11 2 5 582 96 1
11 2 -5 684 71 1
11 2 -5 620 82 1
-11 2 5 680 69 1
-11 -2 5 575 93 1
11 -2 -5 694 70 1
11 -2 -5 643 80 1
-11 -2 5 617 69 1
-9 2 4 635 100 1
9 2 -4 718 90 1
-9 2 4 571 79 1
-9 2 4 665 87 1
-9 2 4 640 79 1
9 2 -4 635 80 1
-9 -2 4 629 98 1
9 -2 -4 672 86 1
-9 -2 4 673 80 1
9 -2 -4 616 79 1
9 -2 -4 582 79 1
-7 2 3 1408 160 1
-7 2 3 1253 173 1
7 2 -3 1205 165 1
7 2 -3 1419 160 1
7 2 -3 1426 161 1
-7 2 3 1369 160 1
-7 2 3 1283 164 1
-7 -2 3 1357 161 1
-7 -2 3 1551 161 1
7 -2 -3 1567 160 1
7 -2 -3 1485 160 1
7 -2 -3 1265 164 1
-7 -2 3 1176 165 1
-7 -2 3 1219 170 1
-5 2 2 358 81 1
-5 2 2 336 76 1
-5 2 2 329 77 1
5 2 -2 361 77 1
5 2 -2 357 77 1
5 2 -2 332 83 1
-5 2 2 302 89 1
-5 -2 2 359 77 1
5 -2 -2 380 77 1
5 -2 -2 347 77 1
-5 -2 2 363 77 1
-5 -2 2 378 82 1
5 -2 -2 386 81 1
3 2 -1 1488 379 1
-3 2 1 1664 379 1
3 2 -1 2050 381 1
3 2 -1 1729 379 1
-3 2 1 1644 379 1
-3 2 1 2096 380 1
3 -2 -1 1784 379 1
-3 -2 1 1451 379 1
-3 -2 1 1709 379 1
-3 -2 1 2036 381 1
3 -2 -1 2001 380 1
3 -2 -1 1695 379 1
1 2 -1 642 84 1
-1 2 1 539 83 1
-1 2 1 585 83 1
-1 -2 1 667 84 1
-1 -2 1 638 84 1
1 -2 -1 577 85 1
3 2 -2 13951 501 1
3 2 -2 15062 499 1
3 2 -2 13805 502 1
-3 2 2 14705 499 1
-3 2 2 15522 499 1
-3 2 2 14158 504 1
3 2 -2 14732 500 1
-3 2 2 14106 500 1
3 -2 -2 14338 500 1
3 -2 -2 14913 500 1
-3 -2 2 15163 499 1
-3 -2 2 14320 501 1
3 -2 -2 15710 499 1
-3 -2 2 14985 500 1
-3 -2 2 13823 502 1
3 -2 -2 13908 504 1
-5 2 3 8936 592 1
-5 2 3 8133 594 1
5 2 -3 8349 592 1
-5 2 3 8347 593 1
5 2 -3 8240 593 1
-5 2 3 8065 598 1
5 2 -3 7891 594 1
-5 -2 3 7535 596 1
-5 -2 3 8011 593 1
-5 -2 3 7635 594 1
5 -2 -3 8092 594 1
5 -2 -3 8438 593 1
-5 -2 3 8356 592 1
5 -2 -3 8742 592 1
-7 2 4 2496 155 1
-7 2 4 2262 168 1
-7 2 4 2418 156 1
-7 2 4 2252 160 1
7 2 -4 2379 161 1
7 2 -4 2452 156 1
7 2 -4 2586 157 1
7 -2 -4 2411 155 1
7 -2 -4 2292 159 1
-7 -2 4 2331 157 1
-7 -2 4 2442 156 1
7 -2 -4 2498 156 1
-7 -2 4 2215 165 1
-7 -2 4 2182 161 1
9 2 -5 478 51 1
9 2 -5 382 39 1
-9 2 5 360 35 1
-9 2 5 416 63 1
9 2 -5 490 40 1
-9 -2 5 405 36 1
9 -2 -5 470 38 1
9 -2 -5 384 36 1
-9 -2 5 431 61 1
9 -2 -5 503 48 1
-11 2 6 309 63 1
11 2 -6 267 40 1
11 2 -6 179 15 1
-11 2 6 182 15 1
-11 -2 6 203 15 1
11 -2 -6 272 38 1
-11 -2 6 332 62 1
11 -2 -6 190 15 1
-13 2 7 553 45 1
13 2 -7 602 50 1
-13 2 7 697 87 1
13 2 -7 591 57 1
13 -2 -7 593 48 1
-13 -2 7 595 47 1
-13 -2 7 620 82 1
13 -2 -7 624 56 1
15 2 -8 94 57 1
-15 2 8 188 84 1
-15 -2 8 161 82 1
15 -2 -8 140 58 1
-17 2 9 199 84 1
17 2 -9 39 56 1
17 2 -9 9 18 1
17 -2 -9 72 54 1
-17 -2 9 169 83 1
17 -2 -9 16 17 1
17 3 -8 16 57 1
-17 3 8 96 83 1
-17 -3 8 104 78 1
17 -3 -8 52 53 1
-15 3 7 58 78 1
15 3 -7 33 52 1
15 -3 -7 45 50 1
-15 -3 7 74 75 1
13 3 -6 826 96 1
13 3 -6 608 106 1
-13 3 6 692 127 1
-13 3 6 840 93 1
-13 -3 6 838 94 1
13 -3 -6 830 94 1
-13 -3 6 744 120 1
13 -3 -6 665 104 1
-11 3 5 699 53 1
11 3 -5 617 56 1
11 3 -5 653 69 1
-11 3 5 656 85 1
-11 -3 5 628 82 1
11 -3 -5 704 65 1
-11 -3 5 624 53 1
11 -3 -5 694 54 1
-9 3 4 53 11 1
-9 3 4 94 54 1
-9 3 4 61 12 1
9 3 -4 58 12 1
9 3 -4 74 34 1
-9 3 4 77 29 1
-9 -3 4 49 12 1
9 -3 -4 58 11 1
9 -3 -4 46 12 1
-9 -3 4 76 50 1
9 -3 -4 101 30 1
7 3 -3 2732 128 1
-7 3 3 2457 135 1
7 3 -3 2501 121 1
7 3 -3 2254 120 1
-7 3 3 2389 119 1
-7 3 3 2766 125 1
-7 3 3 2314 119 1
7 -3 -3 2339 119 1
-7 -3 3 2391 120 1
7 -3 -3 2528 119 1
-7 -3 3 2445 120 1
-7 -3 3 2742 127 1
7 -3 -3 2718 124 1
-7 -3 3 2548 131 1
5 3 -2 1546 129 1
5 3 -2 1718 125 1
-5 3 2 1645 127 1
-5 3 2 1528 135 1
-5 3 2 1674 124 1
-5 3 2 1746 125 1
5 3 -2 1663 125 1
5 -3 -2 1784 124 1
5 -3 -2 1641 124 1
-5 -3 2 1693 125 1
-5 -3 2 1582 125 1
-5 -3 2 1479 129 1
5 -3 -2 1562 127 1
3 3 -1 10070 615 1
-3 3 1 8392 613 1
3 3 -1 7782 613 1
-3 3 1 8252 613 1
-3 3 1 10112 614 1
3 3 -1 8731 613 1
-3 -3 1 8483 613 1
-3 -3 1 9979 615 1
3 -3 -1 9734 614 1
3 -3 -1 8822 613 1
3 -3 -1 8363 613 1
-1 3 0 12671 57 1
1 3 0 12624 57 1
1 3 0 12743 58 1
1 3 0 12710 58 1
-1 -3 0 12791 59 1
-1 -3 0 12894 57 1
-1 -3 0 12913 58 1
1 -3 0 12955 57 1
1 3 -1 5208 28 1
-1 3 1 5263 30 1
1 3 -1 5332 27 1
-1 3 1 5303 26 1
-1 -3 1 5116 27 1
1 -3 -1 5328 30 1
1 -3 -1 5259 26 1
-1 -3 1 5026 28 1
3 3 -2 925 127 1
3 3 -2 968 124 1
3 3 -2 992 124 1
-3 3 2 976 132 1
-3 3 2 983 125 1
-3 3 2 1053 123 1
3 -3 -2 929 124 1
3 -3 -2 912 133 1
-3 -3 2 947 124 1
3 -3 -2 995 123 1
-3 -3 2 883 127 1
-3 -3 2 932 124 1
5 3 -3 1389 63 1
-5 3 3 1495 59 1
5 3 -3 1569 57 1
5 3 -3 1569 55 1
-5 3 3 1495 68 1
-5 3 3 1706 55 1
-5 3 3 1610 55 1
5 -3 -3 1635 55 1
5 -3 -3 1488 58 1
-5 -3 3 1449 56 1
5 -3 -3 1652 54 1
-5 -3 3 1577 55 1
-5 -3 3 1353 63 1
-5 -3 3 1297 61 1
-7 3 4 1907 96 1
-7 3 4 1930 84 1
7 3 -4 1908 80 1
-7 3 4 2163 78 1
-7 3 4 1917 78 1
7 3 -4 1852 86 1
7 3 -4 1944 78 1
-7 -3 4 2000 78 1
7 -3 -4 1908 83 1
7 -3 -4 1944 78 1
-7 -3 4 1846 79 1
-7 -3 4 1802 91 1
-7 -3 4 1822 85 1
7 -3 -4 2154 78 1
9 3 -5 391 13 1
-9 3 5 437 13 1
9 3 -5 510 34 1
-9 -3 5 410 13 1
9 -3 -5 575 32 1
9 -3 -5 421 13 1
9 -3 -5 413 13 1
-11 3 6 62 11 1
11 3 -6 137 37 1
-11 3 6 59 58 1
11 3 -6 61 12 1
11 -3 -6 81 11 1
-11 -3 6 85 12 1
11 -3 -6 132 34 1
-11 -3 6 137 54 1
13 3 -7 115 50 1
-13 3 7 125 77 1
-13 -3 7 174 75 1
13 -3 -7 94 47 1
-15 3 8 20 75 1
15 3 -8 5 16 1
15 3 -8 12 51 1
-15 3 8 3 15 1
15 -3 -8 6 47 1
-15 -3 8 36 73 1
15 -3 -8 0 15 1
17 3 -9 16 18 1
-17 3 9 219 90 1
17 3 -9 49 58 1
17 -3 -9 55 50 1
17 -3 -9 25 17 1
-17 4 8 184 83 1
17 4 -8 115 58 1
17 4 -8 38 18 1
-17 -4 8 216 80 1
17 -4 -8 65 51 1
-15 4 7 176 19 1
15 4 -7 330 57 1
15 4 -7 187 20 1
-15 -4 7 223 20 1
15 -4 -7 170 19 1
15 -4 -7 343 52 1
13 4 -6 41 16 1
-13 4 6 35 15 1
-13 4 6 109 78 1
13 4 -6 114 48 1
-13 -4 6 159 72 1
-13 -4 6 22 16 1
13 -4 -6 44 14 1
13 -4 -6 93 42 1
11 4 -5 733 70 1
-11 4 5 669 86 1
11 4 -5 663 55 1
-11 4 5 631 52 1
-11 -4 5 613 53 1
11 -4 -5 718 64 1
-11 -4 5 710 81 1
11 -4 -5 634 53 1
-9 4 4 280 65 1
9 4 -4 252 43 1
-9 4 4 295 46 1
-9 4 4 259 33 1
9 -4 -4 275 34 1
-9 -4 4 285 59 1
9 -4 -4 363 46 1
7 4 -3 5995 660 1
-7 4 3 6076 659 1
7 4 -3 5068 657 1
-7 4 3 5838 666 1
7 4 -3 5431 656 1
-7 4 3 5616 656 1
-7 4 3 5946 656 1
-7 -4 3 5653 656 1
-7 -4 3 5529 657 1
7 -4 -3 5827 656 1
-7 -4 3 5277 662 1
-7 -4 3 5557 659 1
7 -4 -3 4812 656 1
7 -4 -3 6032 658 1
5 4 -2 914 11 1
-5 4 2 862 42 1
-5 4 2 851 21 1
5 4 -2 865 26 1
-5 4 2 820 20 1
-5 -4 2 898 11 1
-5 -4 2 859 25 1
-3 4 1 11363 1024 1
-3 4 1 12387 1024 1
3 4 -1 11590 1024 1
-3 4 1 11161 1024 1
3 4 -1 11097 1024 1
3 4 -1 12281 1026 1
3 -4 -1 12139 1024 1
-3 -4 1 10770 1024 1
-3 -4 1 12385 1026 1
3 -4 -1 11559 1024 1
3 -4 -1 10916 1024 1
-3 -4 1 11488 1024 1
1 4 0 11528 136 1
1 4 0 11909 137 1
1 4 0 11788 136 1
-1 4 0 11567 136 1
1 4 0 11707 136 1
-1 -4 0 12001 137 1
-1 -4 0 11793 136 1
-1 -4 0 11580 136 1
-1 -4 0 11866 136 1
1 -4 0 11677 136 1
-1 4 1 1836 25 1
1 4 -1 1888 27 1
1 4 -1 1921 29 1
-1 -4 1 1820 27 1
-1 -4 1 1858 29 1
1 -4 -1 1828 25 1
-3 4 2 1790 291 1
3 4 -2 1919 292 1
-3 4 2 1806 298 1
-3 4 2 1868 291 1
-3 4 2 1820 292 1
3 4 -2 1882 294 1
3 4 -2 1880 294 1
3 4 -2 1906 291 1
-3 -4 2 2044 294 1
3 -4 -2 1819 291 1
3 -4 -2 1854 292 1
-3 -4 2 1980 292 1
-3 -4 2 1906 293 1
3 -4 -2 1835 298 1
3 -4 -2 1939 291 1
5 4 -3 1619 131 1
-5 4 3 1720 134 1
5 4 -3 1583 132 1
5 4 -3 1553 136 1
-5 4 3 1774 132 1
-5 4 3 1858 131 1
-5 4 3 1704 141 1
-5 -4 3 1512 136 1
-5 -4 3 1550 132 1
5 -4 -3 1711 133 1
5 -4 -3 1775 132 1
-5 -4 3 1529 135 1
5 -4 -3 1580 141 1
5 -4 -3 1911 131 1
-5 -4 3 1611 131 1
7 4 -4 736 74 1
-7 4 4 684 72 1
-7 4 4 685 72 1
-7 4 4 704 92 1
7 4 -4 713 72 1
7 4 -4 835 83 1
-7 4 4 785 78 1
-7 -4 4 733 85 1
7 -4 -4 815 77 1
-7 -4 4 704 74 1
-7 -4 4 711 72 1
7 -4 -4 763 72 1
7 -4 -4 719 71 1
-7 -4 4 772 81 1
-9 4 5 578 103 1
9 4 -5 604 85 1
-9 4 5 462 93 1
9 -4 -5 693 84 1
9 -4 -5 735 83 1
9 -4 -5 522 89 1
-9 -4 5 772 84 1
-9 -4 5 529 97 1
11 4 -6 383 74 1
-11 4 6 425 88 1
-11 4 6 502 59 1
11 4 -6 414 63 1
11 -4 -6 464 70 1
11 -4 -6 493 60 1
-11 -4 6 469 59 1
-11 -4 6 412 81 1
13 4 -7 102 48 1
-13 4 7 53 15 1
13 4 -7 48 16 1
-13 4 7 152 77 1
13 -4 -7 41 15 1
-13 -4 7 183 71 1
13 -4 -7 100 43 1
15 4 -8 123 54 1
-15 4 8 212 82 1
-15 -4 8 273 77 1
15 -4 -8 167 50 1
17 4 -9 1 18 1
17 4 -9 30 56 1
-17 4 9 116 86 1
17 -4 -9 19 50 1
-17 -4 9 161 86 1
17 5 -8 118 61 1
-17 5 8 247 87 1
-17 -5 8 285 87 1
17 -5 -8 161 55 1
15 5 -7 65 56 1
-15 5 7 149 84 1
-15 -5 7 167 77 1
15 -5 -7 98 53 1
13 5 -6 3 46 1
-13 5 6 9 77 1
-13 5 6 8 14 1
13 5 -6 6 14 1
-13 -5 6 5 15 1
13 -5 -6 6 13 1
-13 -5 6 5 66 1
13 -5 -6 4 41 1
-11 5 5 751 59 1
-11 5 5 729 92 1
11 5 -5 782 63 1
11 5 -5 770 77 1
-11 -5 5 723 84 1
11 -5 -5 789 60 1
11 -5 -5 822 70 1
-11 -5 5 743 60 1
-9 5 4 182 66 1
-9 5 4 92 31 1
9 5 -4 151 43 1
-9 5 4 140 38 1
9 -5 -4 138 36 1
-9 -5 4 153 57 1
9 -5 -4 104 32 1
7 5 -3 815 169 1
7 5 -3 938 164 1
-7 5 3 826 166 1
7 5 -3 902 162 1
-7 5 3 1054 162 1
-7 5 3 758 177 1
-7 5 3 902 162 1
7 -5 -3 784 162 1
7 -5 -3 903 165 1
7 -5 -3 1076 162 1
-7 -5 3 847 163 1
-7 -5 3 768 171 1
-7 -5 3 1057 163 1
-7 -5 3 790 168 1
-5 5 2 1181 201 1
-5 5 2 1186 191 1
5 5 -2 1262 193 1
5 5 -2 1338 196 1
-5 5 2 1408 194 1
-5 5 2 1234 191 1
5 5 -2 1080 192 1
5 -5 -2 1304 191 1
-5 -5 2 1119 192 1
-5 -5 2 1056 192 1
5 -5 -2 1346 193 1
5 -5 -2 1192 191 1
-5 -5 2 1258 196 1
-3 5 1 2474 428 1
3 5 -1 2072 428 1
-3 5 1 2415 428 1
3 5 -1 2701 429 1
3 -5 -1 2468 428 1
3 -5 -1 2423 428 1
-3 -5 1 2689 429 1
3 -5 -1 3082 428 1
-1 5 0 3442 50 1
1 5 0 3490 50 1
1 5 0 3455 50 1
1 5 0 3394 53 1
1 -5 0 3473 50 1
-1 -5 0 3401 53 1
-1 -5 0 3522 50 1
-1 -5 0 3451 51 1
1 5 -1 13551 39 1
1 5 -1 13778 41 1
-1 5 1 13375 43 1
-1 5 1 13904 37 1
1 -5 -1 13253 43 1
-1 -5 1 13881 41 1
-1 -5 1 13791 39 1
3 5 -2 1251 28 1
-3 5 2 1274 30 1
-3 5 2 1332 26 1
3 5 -2 1363 32 1
-3 5 2 1284 26 1
3 -5 -2 1241 49 1
-3 -5 2 1263 30 1
3 -5 -2 1437 26 1
-3 -5 2 1330 40 1
3 -5 -2 1243 29 1
3 -5 -2 1338 28 1
-5 5 3 758 63 1
5 5 -3 622 71 1
5 5 -3 626 65 1
-5 5 3 675 77 1
-5 5 3 666 63 1
5 5 -3 653 64 1
-5 5 3 678 67 1
-5 -5 3 626 70 1
5 -5 -3 691 77 1
5 -5 -3 702 64 1
5 -5 -3 720 66 1
-5 -5 3 642 70 1
-5 -5 3 697 64 1
5 -5 -3 791 63 1
-5 -5 3 630 65 1
-7 5 4 2377 186 1
-7 5 4 2202 186 1
7 5 -4 2332 192 1
7 5 -4 2255 187 1
-7 5 4 2283 200 1
7 5 -4 2257 186 1
-7 5 4 2411 190 1
-7 -5 4 2103 187 1
-7 -5 4 2155 193 1
7 -5 -4 2367 188 1
-7 -5 4 2324 186 1
-7 -5 4 2088 191 1
7 -5 -4 2167 186 1
7 -5 -4 2299 185 1
-9 5 5 815 92 1
9 5 -5 778 70 1
9 5 -5 741 79 1
-9 5 5 924 68 1
-9 5 5 739 75 1
-9 -5 5 875 69 1
9 -5 -5 805 74 1
9 -5 -5 850 69 1
9 -5 -5 841 67 1
-9 -5 5 793 84 1
-11 5 6 33 62 1
-11 5 6 14 12 1
11 5 -6 22 38 1
11 5 -6 13 12 1
11 -5 -6 24 33 1
11 -5 -6 17 11 1
-11 -5 6 44 55 1
13 5 -7 89 53 1
-13 5 7 114 80 1
-13 -5 7 192 76 1
13 -5 -7 88 46 1
-15 5 8 135 82 1
15 5 -8 62 53 1
-15 -5 8 176 77 1
15 -5 -8 65 48 1
17 5 -9 3 18 1
-17 5 9 40 86 1
17 5 -9 9 59 1
17 -5 -9 2 16 1
17 -5 -9 4 55 1
-17 -5 9 105 88 1
-17 6 8 239 84 1
17 6 -8 96 57 1
17 -6 -8 153 54 1
-17 -6 8 202 80 1
-15 6 7 288 90 1
15 6 -7 204 60 1
-15 -6 7 333 79 1
15 -6 -7 229 53 1
-13 6 6 374 94 1
13 6 -6 265 59 1
13 -6 -6 285 45 1
-13 -6 6 382 81 1
13 -6 -6 359 63 1
-11 6 5 47 12 1
-11 6 5 94 63 1
11 6 -5 56 12 1
11 6 -5 65 39 1
-11 -6 5 92 56 1
-11 -6 5 39 13 1
11 -6 -5 91 32 1
11 -6 -5 53 10 1
-9 6 4 57 53 1
9 6 -4 34 11 1
-9 6 4 44 27 1
-9 6 4 17 10 1
9 6 -4 60 34 1
-9 6 4 19 8 1
9 -6 -4 55 27 1
-9 -6 4 35 11 1
9 -6 -4 30 9 1
-9 -6 4 67 46 1
9 -6 -4 9 10 1
-7 6 3 926 83 1
-7 6 3 1014 65 1
7 6 -3 1037 74 1
-7 6 3 858 59 1
7 6 -3 956 62 1
7 6 -3 918 60 1
-7 6 3 870 58 1
-7 -6 3 907 61 1
7 -6 -3 1031 64 1
-7 -6 3 975 71 1
7 -6 -3 902 59 1
7 -6 -3 838 58 1
-7 -6 3 861 60 1
-7 -6 3 910 73 1
5 6 -2 7609 785 1
-5 6 2 7280 784 1
5 6 -2 8280 787 1
5 6 -2 7089 784 1
-5 6 2 8276 785 1
-5 6 2 7464 784 1
-5 6 2 7253 791 1
-5 -6 2 6821 784 1
5 -6 -2 7627 783 1
5 -6 -2 7322 784 1
-5 -6 2 8030 787 1
5 -6 -2 8029 784 1
-5 -6 2 7235 785 1
3 6 -1 6073 208 1
-3 6 1 5426 216 1
-3 6 1 5962 207 1
-3 6 1 6020 207 1
3 6 -1 6138 211 1
-3 6 1 6122 207 1
-3 -6 1 5741 207 1
3 -6 -1 5883 207 1
3 -6 -1 6246 207 1
-3 -6 1 5994 208 1
1 6 0 2547 26 1
1 6 0 2616 31 1
1 6 0 2585 28 1
1 6 0 2488 26 1
-1 -6 0 2615 30 1
-1 -6 0 2617 27 1
-1 6 1 5193 43 1
1 6 -1 5284 46 1
-1 6 1 5267 51 1
-1 -6 1 5413 48 1
1 -6 -1 5070 51 1
-1 -6 1 5153 46 1
3 6 -2 15111 1082 1
3 6 -2 15749 1084 1
-3 6 2 14854 1082 1
-3 6 2 15297 1088 1
3 6 -2 14793 1083 1
-3 6 2 15546 1082 1
-3 6 2 14465 1082 1
3 -6 -2 14545 1087 1
-3 -6 2 14762 1083 1
3 -6 -2 15119 1082 1
-3 -6 2 16143 1084 1
3 -6 -2 15673 1081 1
-3 -6 2 15311 1083 1
-5 6 3 2442 198 1
5 6 -3 2565 193 1
5 6 -3 2832 190 1
-5 6 3 2865 188 1
-5 6 3 2381 190 1
5 6 -3 2878 189 1
-5 6 3 2573 189 1
-5 -6 3 2495 193 1
5 -6 -3 2610 189 1
-5 -6 3 2623 192 1
5 -6 -3 2275 197 1
5 -6 -3 2971 188 1
-5 -6 3 2741 190 1
5 -6 -3 2508 189 1
7 6 -4 3055 204 1
7 6 -4 3187 205 1
7 6 -4 3192 210 1
-7 6 4 3042 203 1
-7 6 4 2837 203 1
-7 6 4 2963 206 1
-7 6 4 2862 216 1
-7 -6 4 3031 209 1
-7 -6 4 3158 203 1
-7 -6 4 3050 205 1
7 -6 -4 3086 203 1
-7 -6 4 3084 210 1
7 -6 -4 2868 203 1
7 -6 -4 3081 205 1
9 6 -5 223 37 1
-9 6 5 235 37 1
-9 6 5 270 65 1
-9 6 5 266 34 1
9 6 -5 274 45 1
9 -6 -5 263 35 1
9 -6 -5 273 43 1
9 -6 -5 199 33 1
-9 -6 5 291 35 1
-9 -6 5 269 55 1
11 6 -6 257 47 1
-11 6 6 322 35 1
-11 6 6 381 75 1
11 -6 -6 326 41 1
-11 -6 6 371 64 1
11 -6 -6 318 38 1
13 6 -7 40 19 1
13 6 -7 152 53 1
-13 6 7 77 18 1
13 -6 -7 53 17 1
13 -6 -7 148 46 1
-15 6 8 22 17 1
15 6 -8 47 53 1
-15 6 8 140 82 1
15 -6 -8 78 47 1
-15 -6 8 139 74 1
17 6 -9 69 59 1
-17 6 9 191 87 1
17 -6 -9 106 58 1
17 7 -8 57 57 1
-17 7 8 16 16 1
17 7 -8 16 17 1
-17 7 8 130 83 1
17 -7 -8 77 48 1
-17 -7 8 206 80 1
15 7 -7 68 54 1
-15 7 7 76 81 1
15 -7 -7 69 48 1
-15 -7 7 124 73 1
13 7 -6 25 47 1
13 7 -6 24 15 1
-13 7 6 25 15 1
-13 7 6 48 78 1
13 -7 -6 34 42 1
-13 -7 6 24 16 1
-13 -7 6 57 67 1
13 -7 -6 21 14 1
-11 7 5 61 15 1
11 7 -5 127 44 1
-11 7 5 150 70 1
11 7 -5 59 16 1
-11 -7 5 68 16 1
11 -7 -5 58 13 1
11 -7 -5 142 36 1
-9 7 4 1323 147 1
-9 7 4 1209 141 1
-9 7 4 1128 141 1
9 7 -4 1309 144 1
-9 7 4 1176 161 1
9 7 -4 1413 151 1
9 -7 -4 1118 141 1
-9 -7 4 1218 142 1
9 -7 -4 1421 145 1
-9 -7 4 1194 153 1
9 -7 -4 1204 141 1
-7 7 3 5915 413 1
7 7 -3 5435 416 1
-7 7 3 5836 411 1
7 7 -3 5692 412 1
7 7 -3 5418 411 1
-7 7 3 5921 411 1
-7 7 3 5318 422 1
7 -7 -3 5377 411 1
-7 -7 3 5131 415 1
-7 -7 3 5623 411 1
7 -7 -3 6100 412 1
-7 -7 3 5102 416 1
7 -7 -3 6058 410 1
-7 -7 3 5317 412 1
-5 7 2 3258 418 1
5 7 -2 3624 423 1
-5 7 2 3497 418 1
5 7 -2 3391 419 1
-5 7 2 3122 427 1
5 7 -2 3423 420 1
-5 7 2 3487 420 1
-5 -7 2 3347 422 1
-5 -7 2 3269 419 1
5 -7 -2 3395 419 1
5 -7 -2 3556 418 1
-5 -7 2 3247 420 1
5 -7 -2 3283 419 1
-3 7 1 9878 649 1
3 7 -1 9431 650 1
-3 7 1 9531 650 1
-3 7 1 9896 650 1
3 7 -1 10184 651 1
3 7 -1 10288 653 1
-3 7 1 9638 656 1
3 -7 -1 9797 649 1
-3 -7 1 8423 650 1
3 -7 -1 9679 649 1
-3 -7 1 10867 653 1
-3 -7 1 10185 651 1
1 7 0 3528 110 1
1 7 0 3528 109 1
1 7 0 3524 111 1
-1 7 0 3528 108 1
-1 -7 0 3512 110 1
-1 -7 0 3507 109 1
-1 -7 0 3514 111 1
1 7 -1 7311 302 1
1 7 -1 7670 301 1
-1 7 1 6992 304 1
1 -7 -1 6758 304 1
-1 -7 1 7532 302 1
-1 -7 1 7819 301 1
-3 7 2 10472 718 1
-3 7 2 10670 717 1
-3 7 2 11270 724 1
3 7 -2 10016 718 1
-3 7 2 11290 718 1
3 7 -2 12108 720 1
-3 -7 2 10746 718 1
3 -7 -2 11029 717 1
3 -7 -2 10179 717 1
3 -7 -2 9421 723 1
-5 7 3 2334 236 1
5 7 -3 1714 241 1
-5 7 3 2044 237 1
-5 7 3 1884 246 1
5 7 -3 2323 237 1
-5 7 3 1857 238 1
5 7 -3 2115 238 1
-5 -7 3 1927 239 1
5 -7 -3 2033 237 1
5 -7 -3 1737 245 1
5 -7 -3 2348 236 1
-5 -7 3 2028 238 1
5 -7 -3 1907 237 1
-5 -7 3 1768 240 1
-7 7 4 1116 77 1
-7 7 4 1208 77 1
-7 7 4 924 82 1
7 7 -4 1154 78 1
7 7 -4 1062 80 1
-7 7 4 922 97 1
7 7 -4 915 89 1
7 -7 -4 968 81 1
-7 -7 4 979 80 1
-7 -7 4 963 88 1
-7 -7 4 839 86 1
9 7 -5 1401 123 1
-9 7 5 1264 125 1
-9 7 5 1621 120 1
-9 7 5 1351 138 1
9 7 -5 1341 130 1
9 -7 -5 1462 120 1
9 -7 -5 1498 124 1
-9 -7 5 1399 131 1
9 -7 -5 1475 121 1
-11 7 6 177 14 1
11 7 -6 240 42 1
-11 7 6 257 67 1
11 7 -6 130 16 1
11 -7 -6 256 34 1
11 -7 -6 143 14 1
-13 7 7 201 90 1
13 7 -7 140 52 1
13 7 -7 191 61 1
13 -7 -7 131 47 1
13 -7 -7 180 60 1
-13 -7 7 228 78 1
15 7 -8 27 51 1
-15 7 8 120 83 1
-15 7 8 16 15 1
15 7 -8 16 17 1
15 -7 -8 62 44 1
15 -7 -8 23 16 1
-17 7 9 77 83 1
17 7 -9 3 57 1
17 7 -9 1 18 1
17 -7 -9 18 49 1
17 -7 -9 5 18 1
-17 8 8 91 19 1
17 8 -8 110 60 1
17 8 -8 39 20 1
17 -8 -8 70 17 1
17 -8 -8 192 56 1
15 8 -7 128 58 1
-15 8 7 236 90 1
-15 -8 7 186 76 1
15 -8 -7 140 48 1
13 8 -6 160 55 1
-13 8 6 224 86 1
13 -8 -6 170 46 1
-13 -8 6 249 72 1
-11 8 5 90 70 1
11 8 -5 27 14 1
11 8 -5 76 43 1
-11 8 5 27 13 1
11 -8 -5 26 12 1
-11 -8 5 69 57 1
-11 -8 5 30 14 1
11 -8 -5 43 32 1
9 8 -4 454 58 1
-9 8 4 386 49 1
9 8 -4 424 44 1
-9 8 4 325 37 1
-9 8 4 351 38 1
-9 8 4 316 69 1
9 -8 -4 362 38 1
-9 -8 4 395 41 1
-9 -8 4 410 60 1
9 -8 -4 400 46 1
9 -8 -4 318 37 1
-7 8 3 3203 263 1
-7 8 3 3054 275 1
-7 8 3 3335 260 1
-7 8 3 3156 260 1
7 8 -3 3018 266 1
7 8 -3 3053 262 1
7 8 -3 3013 261 1
-7 -8 3 2788 265 1
-7 -8 3 2948 261 1
7 -8 -3 3065 260 1
-7 -8 3 2864 265 1
7 -8 -3 3248 259 1
7 -8 -3 3260 261 1
-7 -8 3 3192 261 1
-5 8 2 5230 453 1
-5 8 2 4538 461 1
5 8 -2 5162 454 1
5 8 -2 4881 456 1
-5 8 2 4630 452 1
-5 8 2 4717 452 1
5 8 -2 4702 452 1
-5 -8 2 4898 453 1
5 -8 -2 4716 452 1
-5 -8 2 4590 452 1
5 -8 -2 4774 451 1
5 -8 -2 4971 452 1
-5 -8 2 5274 456 1
3 8 -1 2315 418 1
-3 8 1 1948 424 1
-3 8 1 1988 416 1
-3 8 1 2162 417 1
3 8 -1 1916 417 1
3 8 -1 2406 420 1
-3 -8 1 2289 418 1
3 -8 -1 2250 416 1
-3 -8 1 2697 420 1
3 -8 -1 2193 416 1
-1 8 0 8145 263 1
1 8 0 8342 258 1
-1 8 0 8146 257 1
1 8 0 8635 260 1
1 8 0 8318 259 1
-1 -8 0 8202 259 1
-1 -8 0 8987 260 1
-1 -8 0 8416 259 1
-1 8 1 12649 777 1
1 8 -1 13268 774 1
1 8 -1 14112 775 1
-1 -8 1 14865 775 1
1 -8 -1 12714 777 1
-1 -8 1 13728 774 1
-3 8 2 11483 1082 1
3 8 -2 9728 1084 1
-3 8 2 10704 1082 1
-3 8 2 11310 1088 1
-3 8 2 10450 1081 1
3 8 -2 9913 1082 1
3 8 -2 9385 1083 1
3 -8 -2 10617 1088 1
-3 -8 2 9860 1084 1
3 -8 -2 11439 1081 1
3 -8 -2 10710 1081 1
5 8 -3 2813 265 1
-5 8 3 2653 264 1
-5 8 3 2969 264 1
5 8 -3 2581 269 1
5 8 -3 2643 266 1
-5 8 3 2664 265 1
-5 8 3 2684 274 1
5 -8 -3 2702 265 1
5 -8 -3 2470 273 1
-5 -8 3 2631 266 1
5 -8 -3 2908 263 1
-5 -8 3 2369 268 1
5 -8 -3 2712 265 1
-5 -8 3 2674 266 1
7 8 -4 2205 114 1
7 8 -4 2018 120 1
-7 8 4 2263 115 1
-7 8 4 2262 111 1
7 8 -4 2149 112 1
-7 8 4 2404 111 1
-7 8 4 2143 129 1
-7 -8 4 1941 119 1
-7 -8 4 1983 113 1
7 -8 -4 2280 112 1
-7 -8 4 2087 119 1
7 -8 -4 2435 110 1
7 -8 -4 2273 114 1
9 8 -5 637 77 1
-9 8 5 602 86 1
-9 8 5 601 69 1
-9 8 5 562 61 1
9 8 -5 553 65 1
9 -8 -5 560 60 1
-9 -8 5 625 76 1
9 -8 -5 591 62 1
9 -8 -5 674 67 1
11 8 -6 309 53 1
-11 8 6 390 82 1
-11 8 6 290 39 1
-11 -8 6 262 64 1
11 -8 -6 301 44 1
11 -8 -6 256 40 1
13 8 -7 108 59 1
-13 8 7 145 87 1
13 -8 -7 132 50 1
13 -8 -7 120 44 1
-13 -8 7 148 74 1
15 8 -8 1 54 1
-15 8 8 3 15 1
-15 8 8 44 81 1
15 8 -8 1 17 1
15 -8 -8 1 14 1
15 -8 -8 18 43 1
-17 8 9 222 87 1
17 8 -9 44 19 1
17 8 -9 83 61 1
17 -8 -9 113 55 1
17 -8 -9 32 18 1
17 9 -8 77 62 1
-17 9 8 196 92 1
17 -9 -8 155 53 1
15 9 -7 152 55 1
-15 9 7 230 84 1
15 -9 -7 176 45 1
-15 -9 7 308 75 1
13 9 -6 221 61 1
-13 9 6 294 95 1
13 -9 -6 262 57 1
13 -9 -6 220 43 1
-13 -9 6 261 76 1
11 9 -5 10 41 1
-11 9 5 27 11 1
11 9 -5 27 13 1
-11 9 5 0 66 1
11 -9 -5 0 29 1
-11 -9 5 3 13 1
-11 -9 5 21 54 1
11 -9 -5 1 10 1
9 9 -4 928 91 1
-9 9 4 746 83 1
-9 9 4 669 76 1
-9 9 4 646 103 1
-9 9 4 657 75 1
9 -9 -4 616 75 1
9 -9 -4 844 80 1
-9 -9 4 742 91 1
-9 -9 4 633 77 1
9 -9 -4 703 76 1
-7 9 3 3525 244 1
-7 9 3 3344 228 1
7 9 -3 3693 235 1
7 9 -3 3081 228 1
7 9 -3 3348 230 1
-7 9 3 3350 227 1
-7 -9 3 3208 233 1
7 -9 -3 3372 227 1
7 -9 -3 3783 229 1
7 -9 -3 3259 228 1
-7 -9 3 3042 228 1
-7 -9 3 3109 229 1
-7 -9 3 3395 234 1
5 9 -2 955 42 1
5 9 -2 892 45 1
-5 9 2 984 64 1
5 9 -2 1012 54 1
-5 9 2 1033 44 1
-5 9 2 936 40 1
-5 9 2 935 40 1
-5 -9 2 957 43 1
-5 -9 2 1092 53 1
-5 -9 2 983 44 1
5 -9 -2 973 39 1
5 -9 -2 993 42 1
-3 9 1 14370 1694 1
3 9 -1 13864 1694 1
3 9 -1 14960 1697 1
-3 9 1 14292 1700 1
-3 9 1 14370 1694 1
3 9 -1 14965 1695 1
3 -9 -1 13794 1694 1
-3 -9 1 14434 1695 1
-3 -9 1 16047 1697 1
-1 9 0 4336 281 1
1 9 0 4517 282 1
1 9 0 4274 283 1
-1 9 0 4652 281 1
1 9 0 4397 282 1
-1 9 0 4365 287 1
-1 -9 0 4299 283 1
-1 -9 0 4425 282 1
-1 -9 0 4128 283 1
1 9 -1 10604 959 1
-1 9 1 10370 962 1
1 9 -1 10459 959 1
1 9 -1 11603 960 1
-1 -9 1 10830 959 1
-1 -9 1 12616 960 1
1 -9 -1 10029 962 1
3 9 -2 2193 179 1
-3 9 2 2367 177 1
3 9 -2 2444 182 1
-3 9 2 2284 186 1
-3 9 2 2208 176 1
-3 -9 2 2216 178 1
3 -9 -2 2273 176 1
3 -9 -2 2231 186 1
-3 -9 2 2510 181 1
-5 9 3 4464 143 1
-5 9 3 4080 141 1
5 9 -3 4813 149 1
5 9 -3 4291 144 1
-5 9 3 4069 141 1
5 9 -3 3835 142 1
-5 9 3 4364 154 1
-5 -9 3 4470 144 1
5 -9 -3 4077 152 1
5 -9 -3 4567 142 1
5 -9 -3 4061 140 1
-5 -9 3 4780 148 1
-5 -9 3 4229 143 1
7 9 -4 640 69 1
7 9 -4 753 59 1
-7 9 4 726 60 1
-7 9 4 749 55 1
-7 9 4 817 54 1
-7 9 4 679 80 1
7 9 -4 800 56 1
7 -9 -4 752 58 1
7 -9 -4 799 53 1
-7 -9 4 722 58 1
-7 -9 4 646 72 1
-7 -9 4 671 65 1
7 -9 -4 749 56 1
9 9 -5 77 34 1
9 9 -5 62 11 1
-9 9 5 76 25 1
-9 9 5 63 9 1
-9 9 5 70 53 1
9 -9 -5 65 9 1
9 -9 -5 99 26 1
9 -9 -5 72 9 1
-9 -9 5 97 42 1
11 9 -6 333 56 1
-11 9 6 450 88 1
-11 9 6 298 42 1
11 9 -6 335 49 1
-11 -9 6 352 67 1
11 -9 -6 340 52 1
11 -9 -6 306 44 1
13 9 -7 181 52 1
-13 9 7 212 79 1
-13 -9 7 238 67 1
13 -9 -7 168 43 1
-15 9 8 229 89 1
15 9 -8 161 60 1
-15 -9 8 312 78 1
15 -9 -8 169 52 1
-17 9 9 238 90 1
17 9 -9 120 62 1
17 -9 -9 129 55 1
17 10 -8 125 64 1
-17 10 8 243 92 1
17 -10 -8 165 57 1
15 10 -7 209 62 1
-15 10 7 279 46 1
-15 10 7 303 93 1
-15 -10 7 375 78 1
15 -10 -7 262 52 1
15 -10 -7 227 45 1
13 10 -6 22 52 1
-13 10 6 26 81 1
-13 -10 6 51 66 1
13 -10 -6 30 39 1
11 10 -5 527 48 1
11 10 -5 494 57 1
-11 10 5 512 82 1
-11 10 5 502 41 1
-11 -10 5 570 67 1
11 -10 -5 458 41 1
11 -10 -5 514 50 1
-9 10 4 311 35 1
-9 10 4 373 69 1
-9 10 4 275 30 1
9 10 -4 244 43 1
-9 10 4 316 31 1
9 -10 -4 253 29 1
9 -10 -4 316 37 1
9 -10 -4 267 31 1
-9 -10 4 342 53 1
-7 10 3 3312 205 1
-7 10 3 3146 218 1
7 10 -3 3238 203 1
-7 10 3 3226 202 1
-7 10 3 3142 202 1
-7 -10 3 3381 204 1
7 -10 -3 3406 203 1
-7 -10 3 3426 208 1
7 -10 -3 3254 201 1
-7 -10 3 3439 203 1
7 -10 -3 3230 202 1
-7 -10 3 3393 209 1
5 10 -2 3489 369 1
-5 10 2 3980 367 1
-5 10 2 2871 376 1
-5 10 2 3691 367 1
5 10 -2 3636 368 1
5 10 -2 3322 372 1
-5 10 2 3614 368 1
-5 -10 2 3323 368 1
-5 -10 2 3245 371 1
5 -10 -2 3814 366 1
5 -10 -2 3585 367 1
3 10 -1 2392 139 1
-3 10 1 2348 133 1
-3 10 1 2280 145 1
3 10 -1 2432 134 1
3 10 -1 2465 136 1
-3 10 1 2485 133 1
-3 -10 1 2485 135 1
3 -10 -1 2449 133 1
-3 -10 1 2466 139 1
1 10 0 1444 67 1
1 10 0 1620 71 1
-1 10 0 1467 63 1
1 10 0 1632 68 1
-1 10 0 1519 66 1
-1 10 0 1400 78 1
-1 -10 0 1638 67 1
-1 -10 0 1674 71 1
-1 -10 0 1382 69 1
1 10 -1 765 121 1
1 10 -1 694 120 1
-1 10 1 641 125 1
1 10 -1 799 119 1
-1 -10 1 801 121 1
1 -10 -1 561 125 1
-1 -10 1 782 118 1
-3 10 2 824 53 1
3 10 -2 937 40 1
3 10 -2 841 49 1
-3 -10 2 875 47 1
-3 -10 2 837 38 1
3 -10 -2 828 54 1
5 10 -3 1226 161 1
-5 10 3 1296 160 1
-5 10 3 1303 173 1
5 10 -3 1317 163 1
-5 10 3 1385 160 1
5 10 -3 1288 167 1
-5 10 3 1340 161 1
5 -10 -3 1386 159 1
5 -10 -3 1450 160 1
-5 -10 3 1252 166 1
-5 -10 3 1226 162 1
5 -10 -3 1168 171 1
-7 10 4 599 75 1
7 10 -4 454 54 1
-7 10 4 533 47 1
7 10 -4 555 64 1
-7 10 4 499 47 1
-7 10 4 640 54 1
7 -10 -4 501 46 1
7 -10 -4 618 51 1
7 -10 -4 504 49 1
-7 -10 4 440 58 1
-7 -10 4 391 55 1
-9 10 5 99 24 1
-9 10 5 107 55 1
9 10 -5 137 37 1
9 10 -5 104 12 1
-9 10 5 76 9 1
9 -10 -5 129 24 1
9 -10 -5 73 9 1
-9 -10 5 136 42 1
-11 10 6 200 15 1
11 10 -6 170 44 1
11 10 -6 158 17 1
-11 10 6 319 73 1
11 -10 -6 143 14 1
11 -10 -6 210 33 1
-13 10 7 69 16 1
-13 10 7 165 82 1
13 10 -7 51 19 1
13 10 -7 144 53 1
13 -10 -7 132 41 1
13 -10 -7 57 16 1
15 10 -8 251 61 1
-15 10 8 408 93 1
15 -10 -8 255 53 1
-17 11 8 71 87 1
-17 11 8 20 16 1
17 11 -8 6 60 1
17 -11 -8 19 50 1
15 11 -7 31 56 1
-15 11 7 143 87 1
15 -11 -7 86 44 1
13 11 -6 167 19 1
-13 11 6 210 18 1
13 11 -6 285 56 1
13 -11 -6 181 17 1
11 11 -5 413 55 1
-11 11 5 516 86 1
11 11 -5 397 45 1
-11 11 5 413 39 1
-11 -11 5 502 64 1
11 -11 -5 479 48 1
11 -11 -5 443 40 1
-9 11 4 43 7 1
9 11 -4 42 35 1
-9 11 4 52 25 1
-9 11 4 53 55 1
9 11 -4 42 11 1
-9 11 4 49 9 1
9 -11 -4 46 22 1
-9 -11 4 75 42 1
9 -11 -4 43 8 1
9 -11 -4 42 8 1
-7 11 3 632 64 1
7 11 -3 670 63 1
7 11 -3 608 74 1
-7 11 3 647 58 1
-7 11 3 568 85 1
-7 11 3 671 59 1
-7 -11 3 610 67 1
-7 -11 3 638 62 1
7 -11 -3 702 57 1
7 -11 -3 704 60 1
5 11 -2 2107 136 1
-5 11 2 2163 136 1
5 11 -2 2357 138 1
5 11 -2 2297 143 1
-5 11 2 2223 135 1
-5 11 2 2246 150 1
-5 11 2 2323 135 1
-5 -11 2 2089 137 1
5 -11 -2 2169 134 1
-5 -11 2 2102 142 1
5 -11 -2 2294 134 1
3 11 -1 9674 709 1
3 11 -1 9168 708 1
3 11 -1 10207 711 1
-3 11 1 9861 707 1
-3 11 1 10052 716 1
-3 -11 1 9796 709 1
3 -11 -1 9730 707 1
-3 -11 1 10572 711 1
1 11 0 2037 373 1
1 11 0 1655 372 1
-1 11 0 1737 372 1
1 11 0 1649 372 1
-1 11 0 1858 377 1
-1 11 0 2098 372 1
-1 -11 0 1662 373 1
-1 -11 0 2260 373 1
-1 -11 0 1685 372 1
1 11 -1 12035 1184 1
-1 11 1 12069 1187 1
1 11 -1 12121 1185 1
1 11 -1 12261 1184 1
-1 -11 1 12487 1184 1
1 -11 -1 11551 1187 1
-1 -11 1 13238 1185 1
-3 11 2 1601 254 1
3 11 -2 1843 250 1
-3 11 2 1726 245 1
-3 11 2 1776 245 1
3 11 -2 1822 248 1
3 -11 -2 1768 245 1
-3 -11 2 1823 247 1
3 -11 -2 1491 254 1
-3 -11 2 1934 250 1
5 11 -3 901 40 1
-5 11 3 910 32 1
5 11 -3 875 51 1
5 11 -3 882 35 1
-5 11 3 960 37 1
-5 11 3 718 56 1
-5 11 3 947 34 1
5 -11 -3 996 35 1
-5 -11 3 854 48 1
5 -11 -3 914 31 1
-5 -11 3 859 38 1
-7 11 4 1040 116 1
-7 11 4 1027 112 1
7 11 -4 953 116 1
7 11 -4 791 122 1
-7 11 4 919 113 1
-7 11 4 960 133 1
7 -11 -4 1016 111 1
7 -11 -4 1102 114 1
-7 -11 4 1019 118 1
9 11 -5 297 41 1
-9 11 5 313 32 1
-9 11 5 361 65 1
9 -11 -5 323 30 1
-9 -11 5 442 48 1
11 11 -6 376 50 1
-11 11 6 395 43 1
11 11 -6 344 59 1
-11 11 6 421 88 1
-11 -11 6 389 65 1
11 -11 -6 329 46 1
11 -11 -6 363 53 1
11 -11 -6 245 44 1
13 11 -7 36 16 1
-13 11 7 7 77 1
13 11 -7 8 52 1
13 -11 -7 6 36 1
-13 -11 7 11 61 1
15 11 -8 3 54 1
-15 11 8 54 82 1
15 -11 -8 37 45 1
-15 -11 8 157 76 1
17 12 -8 16 18 1
17 12 -8 62 61 1
-17 12 8 142 84 1
17 -12 -8 59 50 1
-15 12 7 494 101 1
15 12 -7 358 71 1
15 12 -7 370 58 1
-15 12 7 443 51 1
15 -12 -7 366 51 1
15 -12 -7 479 66 1
13 12 -6 3 15 1
13 12 -6 23 52 1
-13 12 6 26 14 1
-13 12 6 62 79 1
-13 -12 6 121 63 1
13 -12 -6 21 13 1
13 -12 -6 68 36 1
11 12 -5 165 45 1
-11 12 5 279 72 1
-11 -12 5 297 53 1
11 -12 -5 245 31 1
9 12 -4 11 36 1
-9 12 4 3 8 1
-9 12 4 20 25 1
9 12 -4 6 12 1
-9 12 4 37 59 1
-9 12 4 12 10 1
9 -12 -4 26 23 1
9 -12 -4 4 8 1
-9 -12 4 37 42 1
-7 12 3 1056 89 1
-7 12 3 1223 67 1
-7 12 3 968 62 1
-7 12 3 1011 62 1
7 12 -3 1027 67 1
7 12 -3 1107 78 1
-7 -12 3 1019 70 1
7 -12 -3 959 61 1
7 -12 -3 1217 64 1
-5 12 2 1927 157 1
5 12 -2 1949 161 1
-5 12 2 1906 158 1
5 12 -2 1917 165 1
5 12 -2 1923 159 1
-5 12 2 1906 158 1
-5 12 2 1791 172 1
-5 -12 2 1808 164 1
5 -12 -2 1896 157 1
-5 -12 2 1784 160 1
5 -12 -2 1877 157 1
3 12 -1 876 73 1
-3 12 1 1035 87 1
-3 12 1 998 69 1
3 12 -1 1152 79 1
-3 -12 1 944 73 1
-3 -12 1 1126 77 1
3 -12 -1 974 69 1
-1 12 0 1887 59 1
-1 12 0 1974 59 1
1 12 0 1901 61 1
1 12 0 1856 61 1
1 12 0 1906 64 1
-1 12 0 1910 71 1
-1 -12 0 1869 60 1
-1 -12 0 1999 63 1
-1 -12 0 1803 63 1
1 12 -1 1419 310 1
-1 12 1 1457 313 1
1 12 -1 1573 309 1
1 12 -1 1433 309 1
1 -12 -1 1288 313 1
-1 -12 1 1529 310 1
-1 -12 1 1520 308 1
3 12 -2 2446 175 1
-3 12 2 2590 169 1
3 12 -2 2631 172 1
-3 12 2 2624 180 1
-3 12 2 2746 169 1
-3 -12 2 2530 172 1
3 -12 -2 2454 180 1
3 -12 -2 2639 169 1
-3 -12 2 2474 175 1
5 12 -3 1093 100 1
-5 12 3 1106 95 1
-5 12 3 1011 112 1
-5 12 3 1065 96 1
5 12 -3 1047 97 1
5 12 -3 1158 106 1
-5 12 3 1053 97 1
5 -12 -3 1149 96 1
5 -12 -3 1116 94 1
-5 -12 3 1115 104 1
-5 -12 3 1105 99 1
-7 12 4 63 28 1
-7 12 4 130 62 1
-7 12 4 107 27 1
7 12 -4 87 41 1
-7 12 4 87 34 1
-7 -12 4 87 38 1
7 -12 -4 73 31 1
7 -12 -4 68 25 1
-9 12 5 563 71 1
9 12 -5 536 51 1
9 12 -5 582 43 1
-9 12 5 543 46 1
-9 12 5 681 36 1
9 -12 -5 572 34 1
-9 -12 5 607 51 1
9 -12 -5 609 42 1
-11 12 6 397 75 1
-11 12 6 242 13 1
11 12 -6 222 16 1
11 12 -6 335 46 1
11 -12 -6 213 13 1
11 -12 -6 159 12 1
-13 12 7 145 81 1
13 12 -7 75 52 1
13 -12 -7 113 38 1
-13 -12 7 196 66 1
15 12 -8 299 63 1
-15 12 8 178 20 1
15 12 -8 129 22 1
15 -12 -8 139 19 1
-15 13 7 744 107 1
15 13 -7 688 89 1
-15 13 7 721 61 1
15 13 -7 605 66 1
-15 -13 7 916 87 1
15 -13 -7 843 72 1
-13 13 6 386 92 1
13 13 -6 322 60 1
13 -13 -6 361 45 1
-13 -13 6 427 68 1
11 13 -5 137 49 1
-11 13 5 199 78 1
-11 -13 5 214 55 1
11 -13 -5 162 35 1
-9 13 4 471 91 1
-9 13 4 479 67 1
9 13 -4 522 67 1
9 13 -4 513 79 1
-9 13 4 530 60 1
-9 13 4 447 62 1
9 -13 -4 475 59 1
-9 -13 4 546 73 1
9 -13 -4 580 64 1
-7 13 3 1672 139 1
-7 13 3 1606 136 1
-7 13 3 1517 155 1
7 13 -3 1594 146 1
7 13 -3 1670 140 1
-7 13 3 1620 136 1
7 -13 -3 1725 136 1
-7 -13 3 1572 140 1
7 -13 -3 1560 135 1
5 13 -2 903 94 1
-5 13 2 788 82 1
-5 13 2 830 103 1
5 13 -2 815 84 1
5 13 -2 896 87 1
-5 13 2 852 83 1
-5 13 2 818 82 1
-5 -13 2 873 93 1
5 -13 -2 881 82 1
5 -13 -2 867 81 1
-5 -13 2 826 86 1
-3 13 1 356 48 1
3 13 -1 347 30 1
-3 13 1 332 19 1
3 13 -1 340 29 1
3 -13 -1 346 19 1
-3 -13 1 275 29 1
1 13 0 714 178 1
-1 13 0 725 176 1
-1 13 0 706 182 1
1 13 0 796 177 1
1 13 0 776 177 1
-1 13 0 796 176 1
-1 -13 0 687 178 1
-1 -13 0 767 178 1
-1 -13 0 757 176 1
1 13 -1 3391 280 1
-1 13 1 3474 283 1
1 13 -1 3501 280 1
1 13 -1 3594 279 1
-1 -13 1 3805 280 1
-1 -13 1 3606 279 1
1 -13 -1 3345 283 1
3 13 -2 1272 196 1
-3 13 2 1067 190 1
3 13 -2 1033 193 1
-3 13 2 1163 201 1
-3 13 2 1125 190 1
3 -13 -2 1075 201 1
-3 -13 2 997 192 1
-3 -13 2 1261 196 1
3 -13 -2 1005 190 1
-5 13 3 150 31 1
-5 13 3 100 61 1
5 13 -3 165 36 1
5 13 -3 169 41 1
-5 13 3 157 34 1
-5 13 3 127 35 1
5 13 -3 117 44 1
5 -13 -3 173 31 1
-5 -13 3 102 42 1
-5 -13 3 151 39 1
-7 13 4 517 51 1
-7 13 4 470 77 1
7 13 -4 447 68 1
7 13 -4 545 56 1
-7 13 4 493 55 1
-7 13 4 570 50 1
7 -13 -4 538 52 1
7 -13 -4 528 48 1
9 13 -5 140 42 1
-9 13 5 199 31 1
-9 13 5 241 69 1
-9 -13 5 184 43 1
9 -13 -5 108 15 1
9 -13 -5 201 33 1
-11 13 6 300 80 1
-11 13 6 311 35 1
11 13 -6 204 52 1
11 -13 -6 256 35 1
-11 -13 6 289 55 1
-13 13 7 124 83 1
13 13 -7 103 54 1
13 -13 -7 96 38 1
-13 -13 7 159 68 1
15 13 -8 77 58 1
-15 13 8 56 15 1
-15 13 8 171 86 1
15 13 -8 22 17 1
15 -13 -8 126 42 1
15 14 -7 32 57 1
-15 14 7 78 87 1
-15 14 7 16 15 1
15 -14 -7 36 42 1
-13 14 6 579 108 1
-13 14 6 608 59 1
13 14 -6 490 65 1
13 14 -6 559 86 1
13 -14 -6 623 66 1
-13 -14 6 719 82 1
11 14 -5 27 14 1
-11 14 5 23 12 1
-11 14 5 50 70 1
11 14 -5 9 45 1
11 -14 -5 56 28 1
-11 -14 5 92 51 1
-9 14 4 435 29 1
-9 14 4 368 31 1
9 14 -4 325 43 1
-9 14 4 506 71 1
9 -14 -4 452 33 1
-9 -14 4 414 45 1
-7 14 3 73 11 1
-7 14 3 85 56 1
7 14 -3 68 35 1
7 14 -3 72 14 1
-7 14 3 120 22 1
7 -14 -3 69 10 1
5 14 -2 1077 47 1
-5 14 2 1335 36 1
-5 14 2 1106 67 1
-5 14 2 1142 37 1
5 14 -2 1267 44 1
5 14 -2 1315 40 1
-5 14 2 1383 36 1
-5 -14 2 1050 45 1
5 -14 -2 1374 35 1
-5 -14 2 1152 42 1
3 14 -1 3008 377 1
3 14 -1 2675 374 1
3 14 -1 3207 373 1
-3 14 1 3048 382 1
-3 14 1 3206 372 1
-3 -14 1 3077 376 1
3 -14 -1 3127 372 1
-3 -14 1 2996 374 1
-1 14 0 1598 133 1
1 14 0 1631 128 1
1 14 0 1447 126 1
1 14 0 1524 127 1
-1 14 0 1556 126 1
-1 14 0 1707 126 1
-1 -14 0 1485 128 1
-1 -14 0 1487 126 1
-1 -14 0 1709 128 1
1 14 -1 808 151 1
1 14 -1 985 149 1
-1 14 1 839 155 1
1 14 -1 892 151 1
-1 14 1 901 149 1
1 -14 -1 762 154 1
-1 -14 1 969 149 1
-1 -14 1 923 151 1
-3 14 2 2191 89 1
3 14 -2 2034 97 1
3 14 -2 1908 93 1
-3 14 2 2129 88 1
-3 14 2 2101 104 1
-3 -14 2 1871 92 1
3 -14 -2 2041 102 1
-3 -14 2 2017 97 1
-5 14 3 2216 195 1
-5 14 3 2021 195 1
-5 14 3 2095 210 1
5 14 -3 2162 202 1
-5 14 3 1986 194 1
-5 -14 3 2048 201 1
5 -14 -3 2124 193 1
-5 -14 3 1840 197 1
7 14 -4 827 83 1
-7 14 4 943 78 1
-7 14 4 836 79 1
7 14 -4 780 93 1
-7 14 4 838 102 1
-7 14 4 1015 82 1
7 -14 -4 841 77 1
7 -14 -4 907 79 1
9 14 -5 234 47 1
-9 14 5 250 46 1
-9 14 5 271 36 1
9 14 -5 231 51 1
-9 14 5 298 79 1
-9 -14 5 260 51 1
9 -14 -5 329 41 1
9 -14 -5 220 35 1
11 14 -6 85 53 1
-11 14 6 206 85 1
-11 14 6 154 36 1
-11 -14 6 176 60 1
11 -14 -6 124 37 1
-13 14 7 352 97 1
13 14 -7 201 62 1
-13 -14 7 333 69 1
13 -14 -7 254 52 1
15 14 -8 214 64 1
-15 14 8 151 21 1
-15 15 7 299 88 1
-15 15 7 115 16 1
15 15 -7 154 59 1
15 15 -7 60 17 1
15 -15 -7 218 40 1
13 15 -6 170 22 1
-13 15 6 208 20 1
13 15 -6 296 58 1
-11 15 5 15 71 1
11 15 -5 10 14 1
-11 15 5 4 11 1
11 15 -5 4 46 1
-11 -15 5 23 49 1
11 -15 -5 11 26 1
9 15 -4 238 49 1
-9 15 4 289 81 1
-9 15 4 286 48 1
-9 15 4 344 40 1
9 15 -4 234 55 1
9 -15 -4 225 37 1
-9 -15 4 262 51 1
9 -15 -4 304 42 1
7 15 -3 312 44 1
-7 15 3 370 37 1
-7 15 3 410 31 1
-7 15 3 388 30 1
-7 15 3 397 67 1
7 15 -3 392 40 1
7 -15 -3 380 29 1
7 -15 -3 380 31 1
5 15 -2 1487 163 1
-5 15 2 1521 177 1
-5 15 2 1449 159 1
5 15 -2 1307 160 1
5 15 -2 1618 169 1
-5 15 2 1639 159 1
-5 -15 2 1413 162 1
5 -15 -2 1489 158 1
-5 -15 2 1558 167 1
-3 15 1 770 109 1
3 15 -1 727 101 1
3 15 -1 882 98 1
-3 15 1 871 93 1
3 15 -1 968 95 1
-3 -15 1 782 96 1
-3 -15 1 697 100 1
1 15 0 6818 555 1
1 15 0 6848 556 1
-1 15 0 6924 554 1
1 15 0 6551 555 1
-1 15 0 7195 560 1
-1 15 0 7162 554 1
-1 -15 0 7237 555 1
-1 -15 0 6441 556 1
-1 -15 0 6491 554 1
-1 15 1 229 19 1
-1 15 1 238 36 1
1 15 -1 201 23 1
1 15 -1 202 11 1
-1 -15 1 193 10 1
-1 -15 1 195 22 1
3 15 -2 1768 100 1
3 15 -2 1401 104 1
-3 15 2 1494 111 1
3 -15 -2 1472 109 1
-3 -15 2 1702 99 1
-3 -15 2 1430 103 1
5 15 -3 272 87 1
-5 15 3 315 74 1
5 15 -3 292 79 1
-5 15 3 310 74 1
5 15 -3 227 75 1
-5 15 3 282 96 1
-5 15 3 297 72 1
-5 -15 3 189 77 1
-5 -15 3 224 84 1
5 -15 -3 357 72 1
-7 15 4 913 58 1
-7 15 4 872 81 1
7 15 -4 935 62 1
-7 15 4 888 55 1
-7 15 4 1000 54 1
7 15 -4 878 72 1
7 -15 -4 885 52 1
7 -15 -4 950 56 1
-9 15 5 344 42 1
-9 15 5 441 76 1
-9 15 5 305 31 1
9 15 -5 246 45 1
9 -15 -5 401 36 1
9 -15 -5 236 28 1
-9 -15 5 352 42 1
11 15 -6 417 55 1
11 15 -6 428 64 1
-11 15 6 463 45 1
-11 15 6 609 98 1
-11 -15 6 561 63 1
11 -15 -6 467 51 1
13 15 -7 403 60 1
-13 15 7 388 89 1
13 -15 -7 351 42 1
15 15 -8 12 60 1
-15 15 8 53 87 1
15 -15 -8 29 42 1
-15 16 7 41 86 1
-15 16 7 5 15 1
15 16 -7 8 56 1
15 -16 -7 19 38 1
-13 16 6 247 95 1
13 16 -6 229 62 1
13 -16 -6 156 40 1
-11 16 5 125 38 1
-11 16 5 186 80 1
-11 16 5 103 17 1
11 16 -5 93 50 1
11 -16 -5 136 30 1
-11 -16 5 207 53 1
-9 16 4 34 27 1
-9 16 4 28 64 1
9 16 -4 26 42 1
-9 -16 4 48 38 1
9 -16 -4 29 22 1
7 16 -3 187 38 1
-7 16 3 185 27 1
-7 16 3 178 28 1
-7 16 3 109 28 1
-7 16 3 150 63 1
7 16 -3 112 42 1
7 -16 -3 155 28 1
7 -16 -3 159 27 1
-5 16 2 1638 135 1
5 16 -2 1622 146 1
-5 16 2 1754 136 1
-5 16 2 1629 155 1
5 16 -2 1476 137 1
5 16 -2 1558 140 1
5 -16 -2 1601 135 1
-5 -16 2 1516 144 1
-5 -16 2 1449 139 1
3 16 -1 2544 165 1
3 16 -1 2468 168 1
-3 16 1 2608 164 1
3 16 -1 2004 170 1
-3 16 1 2201 177 1
-3 -16 1 2426 167 1
-3 -16 1 2296 170 1
1 16 0 138 10 1
1 16 0 123 22 1
-1 16 0 125 18 1
1 16 0 116 26 1
-1 16 0 123 36 1
-1 -16 0 129 21 1
-1 -16 0 125 28 1
-1 16 1 1113 55 1
1 16 -1 1179 57 1
1 16 -1 1155 58 1
1 16 -1 1222 55 1
-1 16 1 1047 63 1
1 -16 -1 1010 63 1
-1 -16 1 1247 58 1
-1 -16 1 1227 54 1
-3 16 2 630 55 1
-3 16 2 520 24 1
3 16 -2 504 36 1
3 -16 -2 469 50 1
-3 -16 2 527 35 1
5 16 -3 1167 110 1
-5 16 3 1427 96 1
-5 16 3 1222 118 1
-5 16 3 1244 98 1
5 16 -3 1314 103 1
5 16 -3 1347 99 1
-5 -16 3 1191 101 1
5 -16 -3 1448 96 1
-5 -16 3 1041 108 1
-7 16 4 86 63 1
7 16 -4 44 40 1
-7 16 4 54 31 1
-7 16 4 35 24 1
-7 16 4 39 25 1
7 -16 -4 29 22 1
-9 16 5 568 59 1
9 16 -5 498 72 1
-9 16 5 659 51 1
-9 16 5 622 87 1
9 16 -5 564 59 1
9 -16 -5 617 53 1
9 -16 -5 535 48 1
-11 16 6 38 12 1
11 16 -6 16 48 1
-11 16 6 57 75 1
11 16 -6 7 15 1
11 -16 -6 8 10 1
11 -16 -6 74 28 1
-11 -16 6 110 47 1
13 16 -7 259 58 1
13 16 -7 111 21 1
-13 16 7 170 19 1
13 -16 -7 255 38 1
-15 16 8 135 88 1
15 16 -8 10 18 1
15 16 -8 61 57 1
-15 16 8 40 15 1
15 -16 -8 48 40 1
-15 17 7 74 89 1
15 17 -7 51 58 1
-15 17 7 10 16 1
15 -17 -7 34 41 1
-13 17 6 155 90 1
13 17 -6 84 60 1
13 -17 -6 91 36 1
-11 17 5 60 36 1
-11 17 5 92 79 1
11 17 -5 67 52 1
-11 17 5 50 14 1
11 17 -5 41 17 1
11 -17 -5 88 29 1
9 17 -4 175 42 1
-9 17 4 199 65 1
-9 17 4 122 11 1
9 17 -4 91 14 1
-9 17 4 185 26 1
9 -17 -4 64 9 1
9 -17 -4 198 20 1
7 17 -3 372 43 1
-7 17 3 326 27 1
-7 17 3 331 27 1
-7 17 3 415 32 1
7 -17 -3 285 26 1
-5 17 2 1807 267 1
5 17 -2 2117 276 1
5 17 -2 1960 271 1
-5 17 2 2054 285 1
5 17 -2 1593 269 1
-5 17 2 2102 268 1
-5 -17 2 1778 270 1
-5 -17 2 2038 274 1
5 -17 -2 1850 267 1
3 17 -1 546 30 1
3 17 -1 432 12 1
-3 17 1 567 51 1
3 17 -1 413 10 1
-3 -17 1 546 29 1
-3 -17 1 440 11 1
1 17 0 1130 209 1
-1 17 0 1186 207 1
-1 17 0 1267 207 1
1 17 0 1269 208 1
-1 17 0 1200 214 1
1 17 0 1253 209 1
-1 -17 0 1259 209 1
-1 -17 0 1116 210 1
1 17 -1 1927 138 1
1 17 -1 2139 141 1
1 17 -1 2316 141 1
-1 17 1 2260 139 1
-1 17 1 2003 144 1
-1 -17 1 2053 138 1
-1 -17 1 2438 141 1
1 -17 -1 1893 145 1
-3 17 2 236 59 1
3 17 -2 220 40 1
3 17 -2 307 39 1
-3 -17 2 229 46 1
3 -17 -2 244 53 1
-3 -17 2 256 36 1
-5 17 3 115 22 1
-5 17 3 111 25 1
-5 17 3 171 60 1
5 17 -3 133 40 1
5 -17 -3 90 20 1
-5 -17 3 88 36 1
-7 17 4 592 48 1
-7 17 4 651 50 1
-7 17 4 612 78 1
-7 17 4 638 46 1
7 17 -4 592 67 1
7 17 -4 634 55 1
7 -17 -4 618 45 1
9 17 -5 395 76 1
-9 17 5 497 90 1
9 17 -5 468 63 1
-9 17 5 461 61 1
-9 17 5 548 54 1
9 -17 -5 524 56 1
9 -17 -5 422 52 1
11 17 -6 215 57 1
-11 17 6 383 90 1
-11 17 6 268 36 1
11 -17 -6 262 40 1
13 17 -7 174 56 1
-13 17 7 240 88 1
13 17 -7 92 20 1
-13 17 7 138 17 1
13 -17 -7 212 37 1
-15 17 8 77 88 1
15 17 -8 75 60 1
15 17 -8 12 18 1
-15 17 8 30 23 1
15 -17 -8 39 45 1
15 18 -7 184 61 1
15 18 -7 75 20 1
-15 18 7 317 93 1
-15 18 7 141 18 1
15 -18 -7 224 42 1
-13 18 6 436 48 1
-13 18 6 470 104 1
13 18 -6 434 71 1
13 -18 -6 455 54 1
-11 18 5 416 42 1
-11 18 5 502 95 1
11 18 -5 296 59 1
-11 18 5 336 46 1
11 -18 -5 405 43 1
-9 18 4 1117 75 1
-9 18 4 1120 103 1
9 18 -4 1040 90 1
9 18 -4 1159 77 1
-9 18 4 1162 70 1
9 -18 -4 1175 70 1
9 -18 -4 986 68 1
7 18 -3 2135 160 1
-7 18 3 1973 169 1
-7 18 3 2097 149 1
-7 18 3 1804 147 1
7 18 -3 1940 151 1
-7 18 3 1877 147 1
7 -18 -3 1886 146 1
5 18 -2 899 67 1
5 18 -2 783 55 1
-5 18 2 754 79 1
-5 18 2 748 47 1
-5 -18 2 844 62 1
5 -18 -2 739 46 1
-3 18 1 359 38 1
3 18 -1 291 46 1
3 18 -1 357 42 1
3 18 -1 238 55 1
-3 18 1 225 67 1
-3 -18 1 272 44 1
-3 -18 1 214 52 1
-1 18 0 1247 105 1
1 18 0 1144 96 1
1 18 0 1116 94 1
1 18 0 1137 97 1
-1 18 0 1225 94 1
-1 18 0 1206 94 1
-1 -18 0 1106 98 1
-1 -18 0 1256 96 1
-1 18 1 562 66 1
1 18 -1 528 67 1
1 18 -1 555 71 1
1 18 -1 526 70 1
-1 18 1 554 68 1
-1 18 1 481 75 1
1 -18 -1 434 76 1
-1 -18 1 506 65 1
-1 -18 1 569 70 1
-3 18 2 413 49 1
3 18 -2 458 66 1
3 18 -2 464 57 1
-3 -18 2 462 56 1
-3 -18 2 426 63 1
-5 18 3 67 72 1
5 18 -3 39 43 1
-5 18 3 28 34 1
5 18 -3 20 46 1
-5 18 3 56 32 1
5 -18 -3 51 31 1
-5 -18 3 20 44 1
-7 18 4 24 55 1
-7 18 4 30 19 1
7 18 -4 32 36 1
7 18 -4 8 12 1
-7 18 4 1 8 1
7 -18 -4 0 7 1
9 18 -5 9 40 1
-9 18 5 3 24 1
9 18 -5 2 13 1
-9 18 5 2 9 1
-9 18 5 1 62 1
9 -18 -5 9 8 1
9 -18 -5 2 21 1
-11 18 6 445 83 1
11 18 -6 305 52 1
11 18 -6 185 17 1
-11 18 6 217 12 1
11 -18 -6 123 11 1
11 -18 -6 345 28 1
13 18 -7 145 58 1
-13 18 7 237 85 1
13 -18 -7 154 36 1
15 18 -8 6 18 1
15 18 -8 51 59 1
-15 18 8 137 88 1
15 -18 -8 36 42 1
15 19 -7 10 17 1
15 19 -7 41 61 1
-15 19 7 116 90 1
-15 19 7 33 15 1
15 -19 -7 75 38 1
13 19 -6 53 18 1
-13 19 6 284 89 1
13 19 -6 120 55 1
-13 19 6 117 15 1
13 -19 -6 194 32 1
-11 19 5 363 98 1
-11 19 5 256 58 1
11 19 -5 294 57 1
11 19 -5 219 63 1
-11 19 5 414 46 1
11 -19 -5 356 46 1
9 19 -4 40 41 1
-9 19 4 5 26 1
-9 19 4 2 63 1
9 19 -4 1 14 1
-9 19 4 1 10 1
9 -19 -4 11 9 1
-7 19 3 208 73 1
-7 19 3 169 35 1
-7 19 3 236 39 1
-7 19 3 181 35 1
7 19 -3 323 62 1
7 19 -3 277 45 1
7 -19 -3 166 34 1
-5 19 2 664 106 1
-5 19 2 748 81 1
5 19 -2 698 95 1
5 19 -2 653 87 1
5 -19 -2 769 80 1
-3 19 1 407 35 1
-3 19 1 411 40 1
-3 19 1 356 68 1
3 19 -1 360 46 1
3 19 -1 418 56 1
-3 -19 1 378 52 1
-3 -19 1 346 43 1
1 19 0 587 56 1
1 19 0 584 58 1
-1 19 0 636 68 1
1 19 0 633 54 1
-1 19 0 634 53 1
-1 19 0 608 54 1
-1 -19 0 547 59 1
-1 -19 0 589 56 1
-1 19 1 726 42 1
-1 19 1 697 55 1
1 19 -1 745 44 1
1 19 -1 731 48 1
1 -19 -1 658 54 1
-1 -19 1 685 40 1
-3 19 2 1949 121 1
-3 19 2 1901 138 1
3 19 -2 1966 126 1
3 19 -2 1901 131 1
-3 -19 2 1885 129 1
3 -19 -2 1646 135 1
-3 -19 2 1925 125 1
-5 19 3 225 39 1
5 19 -3 271 49 1
5 19 -3 189 59 1
-5 19 3 290 37 1
-5 19 3 202 69 1
5 -19 -3 292 37 1
-7 19 4 894 135 1
-7 19 4 977 132 1
7 19 -4 906 138 1
-7 19 4 888 155 1
7 19 -4 851 145 1
7 -19 -4 980 132 1
9 19 -5 33 43 1
-9 19 5 22 63 1
-9 19 5 32 25 1
-9 19 5 23 10 1
9 19 -5 35 14 1
11 19 -6 20 51 1
-11 19 6 8 78 1
11 19 -6 4 16 1
-11 19 6 10 11 1
11 -19 -6 9 27 1
-13 19 7 273 93 1
-13 19 7 272 40 1
13 19 -7 171 61 1
13 -19 -7 203 40 1
15 19 -8 110 62 1
-15 19 8 212 93 1
15 -19 -8 97 40 1
15 20 -7 89 61 1
-15 20 7 142 88 1
13 20 -6 181 64 1
13 20 -6 51 21 1
-13 20 6 101 19 1
-11 20 5 835 147 1
11 20 -5 800 131 1
-11 20 5 1056 112 1
11 20 -5 870 119 1
-11 20 5 819 119 1
11 -20 -5 989 112 1
-9 20 4 98 69 1
-9 20 4 104 27 1
-9 20 4 64 10 1
9 20 -4 62 15 1
9 20 -4 69 43 1
9 -20 -4 52 10 1
7 20 -3 2387 165 1
-7 20 3 2699 155 1
7 20 -3 2606 159 1
-7 20 3 2692 155 1
-7 20 3 2674 178 1
-7 20 3 2617 154 1
7 -20 -3 2929 153 1
5 20 -2 1457 93 1
-5 20 2 1313 77 1
5 20 -2 1408 84 1
-5 20 2 1304 105 1
5 -20 -2 1322 76 1
-3 20 1 1441 124 1
-3 20 1 1319 126 1
3 20 -1 1130 133 1
-3 20 1 1242 143 1
3 20 -1 1302 129 1
-3 -20 1 1226 128 1
-3 -20 1 1203 132 1
1 20 0 2007 172 1
1 20 0 1969 170 1
-1 20 0 2037 170 1
-1 20 0 2012 170 1
1 20 0 1946 173 1
-1 20 0 2007 179 1
-1 -20 0 1774 173 1
-1 -20 0 2071 171 1
1 20 -1 508 55 1
-1 20 1 589 51 1
1 20 -1 504 57 1
-1 20 1 447 63 1
1 20 -1 521 52 1
-1 20 1 656 53 1
1 -20 -1 499 62 1
-1 -20 1 536 55 1
-1 -20 1 488 49 1
3 20 -2 744 83 1
3 20 -2 626 90 1
-3 20 2 710 98 1
-3 20 2 822 76 1
-3 -20 2 609 87 1
-3 -20 2 676 81 1
-5 20 3 659 87 1
-5 20 3 722 61 1
5 20 -3 676 78 1
-5 20 3 777 60 1
5 20 -3 727 68 1
-7 20 4 387 45 1
7 20 -4 339 56 1
7 20 -4 279 68 1
-7 20 4 331 79 1
-7 20 4 363 50 1
7 -20 -4 360 44 1
-9 20 5 291 12 1
-9 20 5 461 73 1
9 20 -5 242 16 1
-9 20 5 361 27 1
9 20 -5 352 46 1
9 -20 -5 237 11 1
-11 20 6 409 38 1
-11 20 6 577 94 1
11 20 -6 388 60 1
11 -20 -6 429 42 1
-13 20 7 113 19 1
13 20 -7 55 22 1
13 20 -7 177 60 1
13 -20 -7 184 35 1
15 20 -8 157 63 1
-15 20 8 274 94 1
15 -20 -8 181 41 1
15 21 -7 5 17 1
15 21 -7 5 60 1
-15 21 7 61 88 1
13 21 -6 11 16 1
13 21 -6 11 54 1
-13 21 6 7 13 1
-13 21 6 33 83 1
13 -21 -6 12 30 1
-11 21 5 1590 159 1
11 21 -5 1512 130 1
-11 21 5 1748 124 1
-11 21 5 1579 131 1
11 21 -5 1544 142 1
-9 21 4 11 71 1
-9 21 4 39 11 1
9 21 -4 146 43 1
-9 21 4 17 27 1
-7 21 3 2295 213 1
7 21 -3 2036 224 1
-7 21 3 2002 214 1
-7 21 3 2304 214 1
-7 21 3 2209 235 1
7 21 -3 2109 218 1
7 -21 -3 2242 212 1
5 21 -2 348 63 1
5 21 -2 343 73 1
-5 21 2 435 55 1
-5 21 2 342 85 1
3 21 -1 939 118 1
-3 21 1 970 128 1
-3 21 1 972 107 1
3 21 -1 934 112 1
-3 21 1 1073 110 1
-3 -21 1 842 116 1
-3 -21 1 952 116 1
1 21 0 573 55 1
-1 21 0 603 52 1
1 21 0 581 57 1
-1 21 0 591 52 1
1 21 0 555 52 1
-1 21 0 542 67 1
-1 -21 0 471 58 1
-1 -21 0 545 54 1
-1 21 1 2592 161 1
-1 21 1 2653 154 1
1 21 -1 2745 157 1
-1 21 1 2870 155 1
1 21 -1 2586 157 1
1 21 -1 2524 154 1
-1 -21 1 2904 156 1
-1 -21 1 2407 153 1
1 -21 -1 2341 162 1
3 21 -2 1592 202 1
-3 21 2 1607 213 1
3 21 -2 1706 206 1
-3 21 2 1414 197 1
-3 -21 2 1492 203 1
-3 -21 2 1722 205 1
5 21 -3 26 12 1
-5 21 3 25 8 1
5 21 -3 32 36 1
-5 21 3 30 54 1
-7 21 4 989 88 1
7 21 -4 689 95 1
7 21 -4 663 104 1
-7 21 4 825 91 1
-7 21 4 812 116 1
7 -21 -4 970 87 1
-9 21 5 52 25 1
-9 21 5 53 68 1
9 21 -5 35 14 1
-9 21 5 45 10 1
9 21 -5 50 43 1
9 -21 -5 30 9 1
11 21 -6 474 56 1
11 21 -6 508 68 1
-11 21 6 546 44 1
-11 21 6 652 103 1
-13 21 7 137 89 1
13 21 -7 11 18 1
-13 21 7 45 15 1
13 21 -7 38 59 1
13 -21 -7 51 34 1
-15 21 8 174 94 1
15 21 -8 57 63 1
15 22 -7 62 19 1
15 22 -7 113 63 1
-15 22 7 237 92 1
13 22 -6 4 57 1
13 22 -6 1 16 1
-13 22 6 9 13 1
-13 22 6 67 85 1
13 -22 -6 1 29 1
11 22 -5 364 60 1
-11 22 5 410 102 1
11 22 -5 321 68 1
-11 22 5 379 48 1
9 22 -4 10 44 1
9 22 -4 17 16 1
-9 22 4 29 26 1
-9 22 4 43 71 1
-9 22 4 33 11 1
9 -22 -4 13 11 1
7 22 -3 106 40 1
7 22 -3 95 13 1
-7 22 3 131 64 1
-7 22 3 110 18 1
-5 22 2 772 74 1
-5 22 2 873 36 1
5 22 -2 765 46 1
5 22 -2 728 50 1
3 22 -1 2652 197 1
3 22 -1 3067 190 1
3 22 -1 2770 193 1
-3 22 1 2975 191 1
-3 22 1 2803 206 1
-3 22 1 2910 189 1
-3 -22 1 2718 196 1
1 22 0 249 35 1
1 22 0 337 42 1
-1 -22 0 305 41 1
1 22 -1 839 108 1
1 22 -1 730 110 1
-1 22 1 802 107 1
-1 22 1 668 115 1
1 22 -1 747 111 1
-1 22 1 802 108 1
-1 -22 1 800 109 1
-1 -22 1 757 106 1
3 22 -2 190 41 1
3 22 -2 186 43 1
-3 22 2 186 62 1
-3 -22 2 168 40 1
-5 22 3 454 38 1
-5 22 3 596 37 1
5 22 -3 425 52 1
5 22 -3 514 48 1
-5 22 3 440 69 1
-7 22 4 284 65 1
7 22 -4 102 14 1
-7 22 4 211 21 1
7 22 -4 162 40 1
-7 22 4 134 10 1
7 -22 -4 136 9 1
-9 22 5 22 30 1
-9 22 5 9 15 1
9 22 -5 1 19 1
-9 22 5 45 80 1
9 22 -5 6 49 1
9 -22 -5 1 14 1
-11 22 6 284 95 1
11 22 -6 165 64 1
-11 22 6 287 43 1
-13 22 7 156 87 1
13 22 -7 70 56 1
-13 22 7 40 14 1
13 22 -7 18 18 1
15 22 -8 69 66 1
-15 22 8 160 95 1
15 23 -7 33 63 1
-15 23 7 65 94 1
13 23 -6 147 63 1
-13 23 6 332 101 1
-13 23 6 242 42 1
-11 23 5 387 45 1
-11 23 5 379 99 1
11 23 -5 266 65 1
-9 23 4 533 78 1
-9 23 4 327 13 1
9 23 -4 407 48 1
9 23 -4 303 17 1
9 -23 -4 264 11 1
-7 23 3 162 69 1
-7 23 3 81 13 1
7 23 -3 84 43 1
7 23 -3 44 17 1
7 -23 -3 132 21 1
-5 23 2 1726 120 1
5 23 -2 1507 132 1
-5 23 2 1684 144 1
5 23 -2 1706 126 1
3 23 -1 1253 108 1
-3 23 1 1403 100 1
-3 23 1 1274 96 1
3 23 -1 1356 102 1
-3 23 1 1322 118 1
-3 -23 1 1208 106 1
-1 23 0 2446 179 1
-1 23 0 2626 171 1
1 23 0 2355 173 1
1 23 0 2459 171 1
1 23 0 2516 173 1
-1 23 0 2520 171 1
-1 -23 0 2563 172 1
-1 23 1 1209 92 1
1 23 -1 1120 86 1
-1 23 1 1250 82 1
1 23 -1 1194 82 1
1 23 -1 1190 86 1
-1 23 1 1313 84 1
-1 -23 1 1091 80 1
-1 -23 1 1255 84 1
-3 23 2 627 89 1
3 23 -2 627 80 1
-3 23 2 683 64 1
3 23 -2 627 73 1
-3 -23 2 536 76 1
5 23 -3 329 54 1
-5 23 3 350 44 1
-5 23 3 330 76 1
5 23 -3 284 66 1
-5 23 3 431 44 1
-7 23 4 833 93 1
-7 23 4 724 52 1
7 23 -4 673 76 1
-7 23 4 837 57 1
7 23 -4 743 64 1
7 -23 -4 779 52 1
-9 23 5 161 34 1
9 23 -5 160 56 1
-9 23 5 159 43 1
-9 23 5 236 86 1
9 -23 -5 143 31 1
11 23 -6 590 62 1
-11 23 6 766 101 1
-11 23 6 795 50 1
11 23 -6 524 72 1
13 23 -7 11 59 1
13 23 -7 2 17 1
-13 23 7 85 87 1
-15 23 8 176 97 1
15 23 -8 87 63 1
15 24 -7 11 18 1
15 24 -7 24 62 1
-15 24 7 64 91 1
13 24 -6 13 19 1
-13 24 6 28 14 1
13 24 -6 26 59 1
-13 24 6 124 91 1
-11 24 5 395 45 1
11 24 -5 456 68 1
11 24 -5 391 57 1
-11 24 5 545 100 1
9 24 -4 10 17 1
-9 24 4 42 28 1
-9 24 4 92 80 1
-9 24 4 24 13 1
9 24 -4 17 49 1
9 -24 -4 10 11 1
7 24 -3 30 16 1
-7 24 3 21 10 1
-7 24 3 91 70 1
7 24 -3 87 44 1
7 -24 -3 24 10 1
-5 24 2 1121 111 1
-5 24 2 1061 137 1
5 24 -2 1001 124 1
5 24 -2 984 117 1
3 24 -1 362 42 1
3 24 -1 483 32 1
3 24 -1 429 42 1
-3 24 1 458 31 1
-3 24 1 492 66 1
-3 -24 1 333 40 1
1 24 0 68 34 1
-1 24 0 39 11 1
-1 24 0 40 24 1
1 24 0 39 11 1
-1 24 0 54 45 1
1 24 0 37 28 1
-1 24 1 798 56 1
1 24 -1 841 61 1
1 24 -1 819 56 1
-1 24 1 895 58 1
-1 24 1 758 68 1
1 24 -1 795 61 1
-1 -24 1 845 59 1
3 24 -2 633 104 1
-3 24 2 606 112 1
-3 24 2 610 91 1
-3 24 2 733 98 1
3 24 -2 682 98 1
-3 -24 2 630 102 1
5 24 -3 952 116 1
-5 24 3 998 125 1
-5 24 3 1040 101 1
-5 24 3 1143 101 1
5 24 -3 1032 108 1
7 24 -4 268 46 1
-7 24 4 167 14 1
7 24 -4 153 18 1
9 24 -5 102 19 1
-9 24 5 260 83 1
-9 24 5 165 31 1
9 24 -5 106 50 1
9 -24 -5 110 13 1
-11 24 6 520 50 1
-11 24 6 430 105 1
11 24 -6 418 72 1
11 24 -6 389 61 1
13 24 -7 41 58 1
-13 24 7 79 86 1
-15 24 8 67 93 1
15 24 -8 52 67 1
15 25 -7 4 18 1
15 25 -7 1 64 1
-15 25 7 128 91 1
-13 25 6 51 86 1
-13 25 6 0 14 1
13 25 -6 11 55 1
13 25 -6 11 17 1
-11 25 5 163 40 1
11 25 -5 136 63 1
-11 25 5 187 94 1
9 25 -4 86 50 1
9 25 -4 28 18 1
-9 25 4 119 83 1
-9 25 4 40 13 1
9 -25 -4 26 12 1
-7 25 3 142 30 1
7 25 -3 110 49 1
-7 25 3 253 82 1
5 25 -2 296 58 1
-5 25 2 296 85 1
5 25 -2 300 71 1
-5 25 2 263 49 1
-3 25 1 151 13 1
-3 25 1 181 55 1
-3 25 1 156 10 1
-3 25 1 181 23 1
3 25 -1 164 33 1
3 25 -1 147 13 1
-3 -25 1 148 30 1
-1 25 0 830 102 1
1 25 0 743 106 1
-1 25 0 825 103 1
1 25 0 776 103 1
-1 25 0 850 113 1
1 25 0 821 105 1
-1 25 1 926 70 1
1 25 -1 1079 75 1
1 25 -1 1090 76 1
1 25 -1 966 71 1
-1 25 1 1075 73 1
-1 25 1 940 81 1
-1 -25 1 1024 73 1
-3 25 2 236 39 1
-3 25 2 244 50 1
-3 25 2 225 68 1
3 25 -2 185 60 1
3 25 -2 212 51 1
-3 -25 2 183 55 1
-5 25 3 355 27 1
-5 25 3 407 69 1
-5 25 3 350 27 1
5 25 -3 319 44 1
7 25 -4 389 76 1
-7 25 4 509 51 1
7 25 -4 467 64 1
-7 25 4 508 55 1
-7 25 4 487 94 1
9 25 -5 24 16 1
-9 25 5 29 11 1
9 25 -5 30 49 1
-9 25 5 45 27 1
-9 25 5 41 78 1
9 -25 -5 24 10 1
-11 25 6 442 51 1
-11 25 6 396 101 1
11 25 -6 295 65 1
11 25 -6 284 72 1
13 25 -7 16 19 1
13 25 -7 58 62 1
-13 25 7 145 90 1
-13 26 6 129 86 1
13 26 -6 32 56 1
13 26 -6 32 18 1
-11 26 5 261 85 1
11 26 -5 135 20 1
11 26 -5 296 57 1
-11 26 5 161 15 1
-9 26 4 445 32 1
-9 26 4 570 89 1
9 26 -4 275 21 1
-9 26 4 341 16 1
9 26 -4 294 51 1
9 -26 -4 286 15 1
7 26 -3 670 100 1
-7 26 3 844 92 1
7 26 -3 593 111 1
-7 26 3 698 128 1
-5 26 2 205 31 1
-5 26 2 242 76 1
5 26 -2 136 47 1
-3 26 1 193 22 1
3 26 -1 172 13 1
3 26 -1 224 33 1
-3 26 1 262 55 1
-3 26 1 199 10 1
-3 26 1 195 13 1
-1 26 0 213 27 1
-1 26 0 287 47 1
1 26 0 299 35 1
1 26 0 210 30 1
1 26 0 164 12 1
-1 26 0 168 12 1
1 26 -1 1021 84 1
-1 26 1 1134 81 1
-1 26 1 1124 79 1
-1 26 1 1109 90 1
1 26 -1 1026 80 1
1 26 -1 1069 84 1
-1 -26 1 1028 80 1
-3 26 2 883 74 1
3 26 -2 803 74 1
-3 26 2 822 66 1
-3 26 2 799 90 1
3 26 -2 795 83 1
-3 -26 2 728 84 1
5 26 -3 9 14 1
-5 26 3 4 10 1
-5 26 3 14 63 1
5 26 -3 3 39 1
-7 26 4 287 37 1
7 26 -4 234 52 1
-7 26 4 234 31 1
-9 26 5 408 99 1
-9 26 5 410 43 1
9 26 -5 388 66 1
9 26 -5 413 59 1
-9 26 5 422 51 1
9 -26 -5 392 41 1
-11 26 6 40 14 1
-11 26 6 163 86 1
11 26 -6 83 58 1
11 26 -6 10 19 1
-13 26 7 23 86 1
13 26 -7 24 58 1
-13 27 6 159 95 1
13 27 -6 96 62 1
-11 27 5 78 15 1
11 27 -5 53 20 1
11 27 -5 119 56 1
-11 27 5 210 90 1
9 27 -4 106 52 1
-9 27 4 160 84 1
-9 27 4 46 13 1
9 27 -4 27 18 1
9 -27 -4 46 11 1
-7 27 3 85 12 1
7 27 -3 71 17 1
-7 27 3 153 72 1
7 27 -3 130 46 1
-5 27 2 1282 117 1
5 27 -2 1208 103 1
5 27 -2 1259 94 1
-5 27 2 1335 86 1
3 27 -1 1224 118 1
-3 27 1 1127 132 1
-3 27 1 1255 116 1
3 27 -1 1153 123 1
-3 27 1 1251 111 1
3 27 -1 1408 113 1
-3 27 1 1148 115 1
-1 27 0 31 12 1
1 27 0 29 30 1
1 27 0 41 12 1
1 27 0 101 35 1
-1 27 0 91 45 1
-1 27 0 45 27 1
1 27 -1 105 31 1
1 27 -1 103 39 1
-1 27 1 78 27 1
-1 27 1 100 46 1
-1 -27 1 46 26 1
-3 27 2 387 47 1
3 27 -2 377 49 1
-3 27 2 488 35 1
-3 27 2 404 65 1
3 27 -2 445 47 1
-5 27 3 66 27 1
-5 27 3 150 75 1
-5 27 3 66 27 1
5 27 -3 34 46 1
-7 27 4 344 92 1
-7 27 4 234 37 1
-7 27 4 234 42 1
7 27 -4 159 57 1
9 27 -5 411 94 1
9 27 -5 421 79 1
-9 27 5 573 80 1
-9 27 5 600 67 1
-9 27 5 512 118 1
11 27 -6 248 61 1
-11 27 6 401 94 1
-11 27 6 359 38 1
-13 27 7 116 88 1
13 27 -7 80 61 1
-13 28 6 209 93 1
13 28 -6 144 67 1
-11 28 5 159 90 1
11 28 -5 13 19 1
11 28 -5 32 55 1
-11 28 5 35 14 1
9 28 -4 515 61 1
9 28 -4 509 69 1
-9 28 4 571 48 1
-9 28 4 555 100 1
9 -28 -4 615 47 1
-7 28 3 95 75 1
7 28 -3 26 46 1
7 28 -3 17 16 1
-7 28 3 29 11 1
5 28 -2 319 51 1
-5 28 2 318 33 1
-5 28 2 437 78 1
3 28 -1 215 34 1
-3 28 1 266 70 1
3 28 -1 168 45 1
-3 28 1 135 34 1
-3 28 1 181 30 1
1 28 0 259 44 1
-1 28 0 253 36 1
-1 28 0 282 55 1
1 28 0 211 40 1
1 28 -1 7 13 1
-1 28 1 24 49 1
-1 28 1 4 28 1
1 28 -1 7 32 1
-1 28 1 6 13 1
-1 -28 1 6 27 1
3 28 -2 23 36 1
-3 28 2 23 27 1
-3 28 2 24 9 1
-3 28 2 22 53 1
3 28 -2 29 14 1
5 28 -3 132 42 1
5 28 -3 90 16 1
-5 28 3 146 17 1
-5 28 3 95 11 1
-5 28 3 203 63 1
7 28 -4 61 18 1
-7 28 4 161 79 1
-7 28 4 72 11 1
7 28 -4 70 47 1
-9 28 5 204 87 1
-9 28 5 65 14 1
9 28 -5 54 20 1
9 28 -5 126 55 1
-11 28 6 82 16 1
11 28 -6 69 19 1
11 28 -6 136 56 1
-11 28 6 231 88 1
-13 28 7 96 90 1
13 28 -7 3 19 1
13 28 -7 28 63 1
-13 29 6 87 89 1
13 29 -6 1 58 1
13 29 -6 4 18 1
-11 29 5 213 17 1
-11 29 5 438 96 1
11 29 -5 377 61 1
11 29 -5 166 22 1
-9 29 4 204 93 1
9 29 -4 157 61 1
-9 29 4 118 38 1
-7 29 3 22 75 1
7 29 -3 2 17 1
7 29 -3 1 48 1
-7 29 3 2 11 1
-5 29 2 170 12 1
5 29 -2 234 43 1
5 29 -2 150 17 1
-3 29 1 381 51 1
3 29 -1 261 53 1
3 29 -1 395 44 1
-3 29 1 286 49 1
3 29 -1 261 52 1
-3 29 1 359 41 1
-3 29 1 330 73 1
1 29 0 952 110 1
1 29 0 850 104 1
-1 29 0 829 106 1
-1 29 0 802 103 1
-1 29 0 838 113 1
1 29 0 965 107 1
-1 29 1 119 18 1
-1 29 1 218 54 1
1 29 -1 122 18 1
1 29 -1 208 37 1
-1 -29 1 169 32 1
3 29 -2 896 80 1
-3 29 2 938 60 1
-3 29 2 929 87 1
3 29 -2 934 71 1
-3 29 2 963 71 1
-3 29 2 994 70 1
-5 29 3 162 30 1
-5 29 3 161 30 1
-5 29 3 268 76 1
5 29 -3 129 49 1
7 29 -4 273 58 1
-7 29 4 273 35 1
-7 29 4 413 90 1
-7 29 4 361 40 1
9 29 -5 589 93 1
-9 29 5 642 61 1
-9 29 5 673 112 1
9 29 -5 554 75 1
-11 29 6 49 85 1
11 29 -6 27 57 1
13 29 -7 55 61 1
-13 29 7 125 89 1
13 29 -7 22 19 1
13 30 -6 16 19 1
13 30 -6 24 59 1
-13 30 6 179 89 1
-11 30 5 11 13 1
11 30 -5 0 18 1
-11 30 5 104 86 1
11 30 -5 43 56 1
-9 30 4 1419 156 1
9 30 -4 1313 126 1
9 30 -4 1107 137 1
-9 30 4 1596 118 1
-7 30 3 42 11 1
-7 30 3 66 74 1
7 30 -3 40 16 1
7 30 -3 67 49 1
-5 30 2 911 55 1
5 30 -2 836 66 1
-5 30 2 850 92 1
5 30 -2 776 79 1
3 30 -1 657 46 1
-3 30 1 484 51 1
-3 30 1 528 77 1
3 30 -1 505 56 1
-3 30 1 572 53 1
3 30 -1 505 53 1
-3 30 1 553 43 1
-1 30 0 481 53 1
-1 30 0 468 58 1
1 30 0 476 56 1
-1 30 0 527 67 1
1 30 0 451 54 1
1 30 0 400 62 1
1 30 -1 247 54 1
-1 30 1 192 46 1
-1 30 1 207 61 1
-1 30 1 187 50 1
1 30 -1 170 47 1
1 30 -1 184 54 1
-1 -30 1 164 42 1
-3 30 2 637 60 1
3 30 -2 614 60 1
-3 30 2 644 59 1
-3 30 2 618 47 1
3 30 -2 583 70 1
-3 30 2 609 78 1
-5 30 3 361 50 1
-5 30 3 306 35 1
-5 30 3 268 34 1
-5 30 3 339 78 1
5 30 -3 342 57 1
7 30 -4 2 17 1
-7 30 4 32 74 1
-7 30 4 12 11 1
7 30 -4 1 47 1
-7 30 4 51 22 1
9 30 -5 68 20 1
-9 30 5 82 14 1
-9 30 5 258 88 1
9 30 -5 175 56 1
11 30 -6 26 62 1
-11 30 6 41 87 1
13 30 -7 44 62 1
13 30 -7 3 20 1
-13 30 7 115 90 1
13 31 -6 92 65 1
-13 31 6 162 93 1
-11 31 5 69 85 1
11 31 -5 23 18 1
11 31 -5 32 57 1
-9 31 4 115 39 1
9 31 -4 138 62 1
-9 31 4 222 97 1
7 31 -3 57 16 1
-7 31 3 56 10 1
7 31 -3 101 49 1
-7 31 3 27 72 1
5 31 -2 138 17 1
5 31 -2 145 44 1
-5 31 2 282 73 1
-5 31 2 174 12 1
-3 31 1 85 17 1
3 31 -1 134 41 1
-3 31 1 135 31 1
-3 31 1 201 65 1
3 31 -1 70 18 1
-3 31 1 99 14 1
-1 31 0 340 62 1
-1 31 0 308 55 1
1 31 0 284 49 1
-1 31 0 281 47 1
1 31 0 263 48 1
1 31 0 346 52 1
1 31 -1 553 62 1
-1 31 1 564 64 1
1 31 -1 638 68 1
-1 31 1 562 60 1
1 31 -1 522 67 1
-1 31 1 641 75 1
-3 31 2 72 17 1
3 31 -2 56 18 1
3 31 -2 101 41 1
-3 31 2 137 34 1
-5 31 3 192 29 1
-5 31 3 205 38 1
5 31 -3 175 51 1
-5 31 3 228 29 1
-5 31 3 296 76 1
7 31 -4 38 49 1
-7 31 4 131 23 1
-7 31 4 81 73 1
7 31 -4 25 17 1
-7 31 4 55 10 1
-9 31 5 508 99 1
9 31 -5 343 65 1
-9 31 5 352 40 1
-11 31 6 234 88 1
11 31 -6 145 62 1
13 31 -7 53 61 1
-13 31 7 144 92 1
-13 32 6 38 88 1
13 32 -6 12 61 1
11 32 -5 100 60 1
-11 32 5 93 90 1
9 32 -4 40 54 1
-9 32 4 46 13 1
9 32 -4 29 18 1
-9 32 4 157 87 1
-7 32 3 141 78 1
7 32 -3 26 50 1
-7 32 3 12 11 1
7 32 -3 12 16 1
5 32 -2 94 53 1
-5 32 2 177 81 1
-5 32 2 134 33 1
-3 32 1 297 69 1
-3 32 1 210 36 1
-3 32 1 238 30 1
3 32 -1 305 36 1
3 32 -1 210 46 1
1 32 0 291 46 1
-1 32 0 350 44 1
-1 32 0 360 61 1
1 32 0 385 50 1
1 32 -1 257 56 1
-1 32 1 251 55 1
-1 32 1 308 70 1
1 32 -1 259 63 1
1 32 -1 307 61 1
-1 32 1 252 60 1
-3 32 2 304 57 1
3 32 -2 317 59 1
3 32 -2 286 54 1
-3 32 2 309 54 1
-3 32 2 350 76 1
-3 32 2 295 41 1
-5 32 3 38 10 1
5 32 -3 13 16 1
5 32 -3 35 46 1
-5 32 3 30 32 1
-5 32 3 46 17 1
-5 32 3 82 69 1
-7 32 4 15 11 1
7 32 -4 8 50 1
7 32 -4 4 17 1
-7 32 4 48 75 1
-9 32 5 136 82 1
-9 32 5 24 12 1
9 32 -5 56 54 1
9 32 -5 9 18 1
-11 32 6 39 83 1
11 32 -6 8 18 1
11 32 -6 4 60 1
-13 32 7 157 93 1
13 32 -7 2 19 1
13 32 -7 77 61 1
-13 33 6 78 94 1
13 33 -6 53 63 1
-11 33 5 381 103 1
11 33 -5 237 65 1
9 33 -4 134 20 1
9 33 -4 205 57 1
-9 33 4 137 15 1
-7 33 3 43 12 1
-7 33 3 128 81 1
7 33 -3 27 18 1
7 33 -3 31 52 1
5 33 -2 1 16 1
-5 33 2 37 70 1
5 33 -2 17 47 1
-5 33 2 8 15 1
-5 33 2 4 10 1
-3 33 1 175 35 1
3 33 -1 134 44 1
-3 33 1 105 18 1
-3 33 1 121 14 1
3 33 -1 89 18 1
-3 33 1 235 65 1
1 33 0 331 43 1
1 33 0 445 46 1
-1 33 0 358 40 1
-1 33 0 423 58 1
1 33 -1 428 58 1
-1 33 1 273 49 1
1 33 -1 273 51 1
1 33 -1 291 52 1
-1 33 1 369 51 1
-1 33 1 330 67 1
-3 33 2 161 37 1
3 33 -2 75 20 1
-3 33 2 168 26 1
3 33 -2 117 45 1
-3 33 2 95 20 1
-5 33 3 20 17 1
5 33 -3 16 47 1
-5 33 3 4 10 1
-5 33 3 27 69 1
5 33 -3 8 17 1
-5 33 3 1 33 1
-7 33 4 114 79 1
7 33 -4 23 18 1
7 33 -4 58 52 1
-7 33 4 40 11 1
9 33 -5 100 23 1
9 33 -5 213 59 1
-9 33 5 133 17 1
-11 33 6 106 91 1
11 33 -6 51 64 1
11 34 -5 49 61 1
-11 34 5 113 93 1
9 34 -4 17 53 1
-9 34 4 76 84 1
9 34 -4 3 17 1
-7 34 3 608 97 1
7 34 -3 510 64 1
7 34 -3 447 70 1
-7 34 3 630 48 1
5 34 -2 162 51 1
5 34 -2 81 20 1
-5 34 2 92 14 1
-5 34 2 233 80 1
-5 34 2 97 19 1
3 34 -1 315 55 1
-3 34 1 328 49 1
-3 34 1 309 76 1
-3 34 1 399 41 1
-3 34 1 351 54 1
3 34 -1 434 46 1
3 34 -1 320 58 1
-1 34 0 54 37 1
-1 34 0 123 59 1
1 34 0 45 43 1
-1 34 0 30 17 1
1 34 0 31 17 1
1 34 -1 44 39 1
-1 34 1 23 16 1
1 34 -1 29 16 1
1 34 -1 78 44 1
-1 34 1 92 55 1
-1 34 1 34 38 1
-3 34 2 79 18 1
-3 34 2 99 13 1
3 34 -2 90 45 1
3 34 -2 73 18 1
-3 34 2 129 37 1
-3 34 2 200 68 1
-5 34 3 67 17 1
-5 34 3 53 10 1
5 34 -3 109 49 1
-5 34 3 61 36 1
5 34 -3 31 17 1
-5 34 3 69 71 1
7 34 -4 803 97 1
-7 34 4 920 129 1
-7 34 4 975 86 1
7 34 -4 703 111 1
9 34 -5 6 54 1
9 34 -5 19 18 1
-9 34 5 10 82 1
11 34 -6 113 65 1
-11 34 6 261 97 1
-11 35 5 258 93 1
11 35 -5 138 61 1
9 35 -4 141 56 1
9 35 -4 90 19 1
-9 35 4 294 91 1
-9 35 4 88 13 1
7 35 -3 59 18 1
7 35 -3 120 53 1
-7 35 3 209 83 1
-5 35 2 425 84 1
-5 35 2 301 35 1
5 35 -2 293 57 1
-3 35 1 7 12 1
-3 35 1 7 17 1
-3 35 1 21 62 1
3 35 -1 3 45 1
3 35 -1 4 17 1
-3 35 1 6 36 1
1 35 0 97 45 1
1 35 0 66 16 1
-1 35 0 66 12 1
-1 35 0 67 37 1
-1 35 0 64 16 1
1 35 0 64 42 1
-1 35 0 100 58 1
1 35 -1 1 16 1
1 35 -1 20 41 1
-1 35 1 16 40 1
-1 35 1 32 54 1
1 35 -1 65 47 1
-1 35 1 6 16 1
-3 35 2 13 16 1
3 35 -2 31 30 1
-3 35 2 4 63 1
-3 35 2 13 35 1
3 35 -2 5 17 1
-3 35 2 4 10 1
3 35 -2 13 44 1
-5 35 3 106 40 1
5 35 -3 101 51 1
-5 35 3 55 12 1
5 35 -3 27 19 1
-7 35 4 177 81 1
7 35 -4 43 19 1
-7 35 4 38 12 1
7 35 -4 75 53 1
9 35 -5 24 56 1
-9 35 5 48 82 1
11 35 -6 45 64 1
-11 35 6 65 94 1
11 36 -5 32 62 1
-11 36 5 80 88 1
11 36 -5 12 19 1
9 36 -4 1 18 1
-9 36 4 54 78 1
9 36 -4 3 56 1
-9 36 4 4 19 1
7 36 -3 58 20 1
-7 36 3 94 15 1
-7 36 3 249 85 1
7 36 -3 99 54 1
-5 36 2 150 15 1
-5 36 2 146 21 1
5 36 -2 135 21 1
-5 36 2 305 78 1
5 36 -2 272 55 1
-3 36 1 913 64 1
-3 36 1 835 79 1
-3 36 1 921 76 1
-3 36 1 870 97 1
3 36 -1 1048 69 1
3 36 -1 791 76 1
3 36 -1 733 88 1
1 36 0 273 55 1
1 36 0 226 53 1
-1 36 0 190 48 1
-1 36 0 303 73 1
-1 36 0 245 38 1
1 36 -1 349 57 1
-1 36 1 257 50 1
1 36 -1 240 51 1
-1 36 1 307 67 1
-3 36 2 40 18 1
-3 36 2 65 67 1
3 36 -2 38 18 1
3 36 -2 50 47 1
-3 36 2 51 38 1
-3 36 2 40 12 1
-5 36 3 52 12 1
-5 36 3 40 39 1
-5 36 3 48 19 1
5 36 -3 78 52 1
5 36 -3 36 18 1
-5 36 3 184 78 1
7 36 -4 94 56 1
-7 36 4 140 85 1
9 36 -5 84 62 1
-9 36 5 170 91 1
11 36 -6 92 61 1
-11 36 6 171 95 1
-11 37 5 70 86 1
11 37 -5 11 19 1
11 37 -5 10 59 1
-9 37 4 200 97 1
9 37 -4 74 63 1
7 37 -3 120 55 1
7 37 -3 68 19 1
-7 37 3 70 13 1
-5 37 2 100 22 1
5 37 -2 77 21 1
5 37 -2 149 55 1
-3 37 1 210 77 1
3 37 -1 198 58 1
-3 37 1 189 50 1
-3 37 1 150 37 1
3 37 -1 206 43 1
1 37 0 47 45 1
-1 37 0 18 18 1
-1 37 0 27 14 1
-1 37 0 50 42 1
1 37 0 16 18 1
-1 37 1 57 45 1
-1 37 1 114 60 1
1 37 -1 147 51 1
1 37 -1 88 47 1
3 37 -2 107 22 1
-3 37 2 122 22 1
3 37 -2 218 52 1
-3 37 2 108 16 1
-3 37 2 197 43 1
5 37 -3 4 50 1
-5 37 3 4 17 1
-5 37 3 46 74 1
-5 37 3 4 10 1
-5 37 3 4 38 1
5 37 -3 4 17 1
7 37 -4 84 22 1
-7 37 4 125 16 1
7 37 -4 178 58 1
-9 37 5 90 84 1
9 37 -5 92 57 1
11 37 -6 14 60 1
11 37 -6 43 19 1
-11 37 6 35 91 1
11 38 -5 85 61 1
-11 38 5 205 86 1
9 38 -4 13 58 1
-9 38 4 36 83 1
-7 38 3 7 12 1
-7 38 3 52 75 1
7 38 -3 7 52 1
7 38 -3 7 18 1
5 38 -2 35 21 1
5 38 -2 71 54 1
-5 38 2 48 21 1
-5 38 2 41 14 1
3 38 -1 589 92 1
-3 38 1 551 66 1
-3 38 1 622 100 1
3 38 -1 727 71 1
-3 38 1 543 78 1
-3 38 1 739 86 1
3 38 -1 567 78 1
1 38 0 31 18 1
1 38 0 69 46 1
1 38 0 120 47 1
-1 38 0 53 42 1
-1 38 0 138 62 1
-1 38 0 53 14 1
-1 38 0 34 18 1
1 38 -1 22 17 1
-1 38 1 121 60 1
1 38 -1 28 45 1
-1 38 1 27 18 1
-1 38 1 58 46 1
-1 38 1 36 13 1
3 38 -2 385 61 1
3 38 -2 472 47 1
-3 38 2 371 55 1
-3 38 2 283 40 1
-3 38 2 374 84 1
5 38 -3 366 68 1
-5 38 3 513 95 1
-5 38 3 426 64 1
-5 38 3 402 64 1
5 38 -3 380 61 1
-5 38 3 475 45 1
-7 38 4 78 83 1
7 38 -4 44 56 1
-9 38 5 84 88 1
9 38 -5 34 56 1
9 38 -5 34 19 1
-11 38 6 111 96 1
11 38 -6 30 62 1
11 39 -5 28 19 1
11 39 -5 1 64 1
-11 39 5 57 89 1
9 39 -4 1 58 1
-9 39 4 129 87 1
9 39 -4 6 19 1
-7 39 3 88 20 1
7 39 -3 134 58 1
-7 39 3 319 84 1
-7 39 3 124 14 1
7 39 -3 82 20 1
5 39 -2 54 18 1
-5 39 2 274 75 1
-5 39 2 60 12 1
-5 39 2 56 19 1
5 39 -2 121 53 1
-3 39 1 142 47 1
3 39 -1 144 54 1
-3 39 1 228 75 1
-3 39 1 72 21 1
3 39 -1 71 21 1
-3 39 1 77 15 1
-1 39 0 36 13 1
-1 39 0 43 17 1
-1 39 0 159 60 1
1 39 0 35 17 1
-1 39 0 36 41 1
1 39 0 130 45 1
1 39 0 35 45 1
-1 39 1 15 18 1
1 39 -1 15 18 1
1 39 -1 17 46 1
-1 39 1 63 61 1
-1 39 1 23 49 1
-1 39 1 16 14 1
-3 39 2 269 40 1
-3 39 2 302 63 1
-3 39 2 336 81 1
3 39 -2 263 61 1
-5 39 3 152 21 1
5 39 -3 198 57 1
-5 39 3 111 13 1
5 39 -3 89 20 1
-5 39 3 151 50 1
7 39 -4 213 59 1
7 39 -4 146 21 1
9 39 -5 32 19 1
9 39 -5 32 60 1
-9 39 5 40 85 1
-9 40 4 203 83 1
9 40 -4 3 19 1
9 40 -4 83 59 1
-7 40 3 2 13 1
-7 40 3 153 80 1
7 40 -3 2 18 1
7 40 -3 2 56 1
-7 40 3 12 20 1
5 40 -2 10 18 1
5 40 -2 51 55 1
-5 40 2 6 18 1
-5 40 2 6 12 1
-5 40 2 147 75 1
-3 40 1 89 14 1
-3 40 1 253 74 1
3 40 -1 79 20 1
3 40 -1 144 52 1
-3 40 1 127 44 1
-3 40 1 80 20 1
-1 40 0 21 14 1
1 40 0 121 48 1
1 40 0 16 48 1
-1 40 0 53 45 1
1 40 0 18 18 1
-1 40 0 163 63 1
-1 40 0 18 18 1
1 40 -1 182 55 1
-1 40 1 235 39 1
-1 40 1 255 69 1
-1 40 1 197 58 1
-3 40 2 2 67 1
-3 40 2 14 44 1
-3 40 2 14 18 1
3 40 -2 14 18 1
3 40 -2 3 49 1
-3 40 2 4 12 1
-5 40 3 105 22 1
5 40 -3 82 21 1
-5 40 3 104 14 1
5 40 -3 154 56 1
7 40 -4 14 19 1
7 40 -4 14 57 1
-7 40 4 99 84 1
-9 40 5 131 83 1
9 40 -5 35 58 1
9 40 -5 10 19 1
9 41 -4 21 60 1
9 41 -4 5 19 1
-9 41 4 92 85 1
-7 41 3 5 17 1
7 41 -3 7 19 1
-7 41 3 109 81 1
-7 41 3 8 20 1
7 41 -3 35 59 1
-5 41 2 22 21 1
5 41 -2 20 20 1
5 41 -2 92 58 1
-5 41 2 26 14 1
-3 41 1 34 20 1
-3 41 1 83 46 1
-3 41 1 28 14 1
3 41 -1 29 20 1
-3 41 1 154 74 1
3 41 -1 46 52 1
-1 41 0 131 19 1
-1 41 0 117 23 1
1 41 0 80 22 1
1 41 0 236 55 1
-1 41 0 250 52 1
-1 41 1 163 61 1
1 41 -1 90 49 1
-1 41 1 33 19 1
-1 41 1 85 52 1
1 41 -1 38 19 1
-1 41 1 64 14 1
-3 41 2 22 19 1
-3 41 2 97 68 1
3 41 -2 16 19 1
-3 41 2 24 48 1
-3 41 2 22 13 1
3 41 -2 23 51 1
5 41 -3 27 53 1
-5 41 3 102 77 1
-5 41 3 0 19 1
5 41 -3 0 18 1
-7 41 4 114 83 1
7 41 -4 2 19 1
7 41 -4 6 57 1
9 41 -5 128 65 1
-9 42 4 106 87 1
9 42 -4 8 20 1
9 42 -4 28 60 1
7 42 -3 27 61 1
-7 42 3 74 84 1
-5 42 2 28 20 1
5 42 -2 63 56 1
5 42 -2 15 19 1
-5 42 2 17 13 1
3 42 -1 398 69 1
-3 42 1 472 71 1
-3 42 1 558 91 1
3 42 -1 435 85 1
-3 42 1 471 55 1
-1 42 0 182 53 1
-1 42 0 87 23 1
1 42 0 188 55 1
1 42 0 88 23 1
-1 42 0 107 19 1
-1 42 1 271 67 1
1 42 -1 237 65 1
1 42 -1 366 65 1
-1 42 1 274 48 1
-1 42 1 309 74 1
3 42 -2 23 18 1
3 42 -2 34 52 1
-3 42 2 139 68 1
-3 42 2 42 19 1
-3 42 2 25 12 1
-3 42 2 88 50 1
5 42 -3 68 22 1
5 42 -3 131 57 1
-5 42 3 106 23 1
-5 42 3 86 15 1
7 42 -4 2 19 1
7 42 -4 18 57 1
-7 42 4 87 79 1
-7 42 4 3 20 1
-9 42 5 76 91 1
9 42 -5 19 63 1
9 43 -4 22 63 1
-9 43 4 178 88 1
9 43 -4 5 19 1
-9 43 4 6 22 1
7 43 -3 9 19 1
-7 43 3 59 79 1
-7 43 3 10 20 1
7 43 -3 9 59 1
5 43 -2 5 19 1
5 43 -2 18 57 1
-5 43 2 95 81 1
-5 43 2 7 20 1
-3 43 1 86 21 1
3 43 -1 66 20 1
3 43 -1 229 59 1
-3 43 1 90 15 1
-1 43 0 1 49 1
-1 43 0 94 62 1
-1 43 0 3 15 1
1 43 0 2 19 1
1 43 0 56 45 1
-1 43 0 6 19 1
1 43 0 10 52 1
-1 43 1 126 18 1
-1 43 1 165 55 1
1 43 -1 77 22 1
1 43 -1 148 55 1
-1 43 1 67 23 1
3 43 -2 10 53 1
3 43 -2 10 18 1
-3 43 2 10 19 1
-3 43 2 10 12 1
-3 43 2 45 66 1
-5 43 3 13 14 1
-5 43 3 34 20 1
5 43 -3 49 59 1
5 43 -3 26 19 1
-5 43 3 157 76 1
-7 43 4 153 85 1
7 43 -4 40 19 1
-7 43 4 40 21 1
7 43 -4 45 59 1
7 44 -3 2 59 1
7 44 -3 0 20 1
-7 44 3 0 22 1
-7 44 3 104 83 1
5 44 -2 22 19 1
-5 44 2 36 75 1
5 44 -2 4 58 1
3 44 -1 28 57 1
-3 44 1 100 72 1
-3 44 1 3 19 1
3 44 -1 3 19 1
1 44 0 26 53 1
-1 44 0 18 15 1
1 44 0 3 19 1
-1 44 0 3 19 1
-1 44 0 11 50 1
-1 44 1 14 15 1
-1 44 1 0 20 1
1 44 -1 18 51 1
-1 44 1 117 61 1
1 44 -1 0 19 1
-1 44 1 0 51 1
3 44 -2 104 22 1
3 44 -2 213 60 1
-3 44 2 129 16 1
-3 44 2 140 23 1
5 44 -3 14 58 1
5 44 -3 14 19 1
-5 44 3 40 76 1
-5 44 3 13 20 1
7 44 -4 75 64 1
-7 44 4 32 25 1
7 45 -3 17 21 1
7 45 -3 5 63 1
-7 45 3 251 85 1
-7 45 3 4 22 1
5 45 -2 4 19 1
-5 45 2 4 13 1
-5 45 2 4 20 1
5 45 -2 8 58 1
-5 45 2 109 79 1
-3 45 1 1 20 1
-3 45 1 138 72 1
3 45 -1 4 20 1
3 45 -1 20 58 1
-3 45 1 7 14 1
1 45 0 7 20 1
-1 45 0 43 16 1
1 45 0 50 58 1
-1 45 0 12 20 1
-1 45 1 52 16 1
1 45 -1 101 56 1
-1 45 1 119 58 1
1 45 -1 24 21 1
-1 45 1 29 21 1
-3 45 2 6 20 1
3 45 -2 6 19 1
-3 45 2 60 70 1
-3 45 2 6 13 1
3 45 -2 1 57 1
-5 45 3 0 22 1
-5 45 3 139 76 1
5 45 -3 66 58 1
7 45 -4 25 20 1
-7 45 4 69 84 1
7 45 -4 25 63 1
-7 45 4 24 23 1
5 46 -2 90 65 1
-5 46 2 223 88 1
-3 46 1 192 76 1
3 46 -1 92 60 1
1 46 0 2 20 1
1 46 0 37 59 1
-1 46 0 9 15 1
-1 46 0 9 20 1
1 46 -1 60 21 1
1 46 -1 137 56 1
-1 46 1 101 16 1
-1 46 1 39 21 1
-3 46 2 2 14 1
3 46 -2 30 59 1
-3 46 2 122 75 1
-3 46 2 5 21 1
3 46 -2 3 20 1
5 46 -3 63 58 1
-5 46 3 26 23 1
5 46 -3 71 20 1
5 47 -2 21 63 1
5 47 -2 4 20 1
-5 47 2 5 22 1
-5 47 2 167 77 1
3 47 -1 126 67 1
-3 47 1 283 81 1
-1 47 0 2 21 1
1 47 0 3 20 1
-1 47 0 30 16 1
1 47 0 115 59 1
1 47 -1 109 63 1
3 47 -2 28 60 1
-3 47 2 8 21 1
-3 47 2 8 14 1
-3 47 2 171 74 1
3 47 -2 8 20 1
-5 47 3 4 22 1
5 47 -3 4 20 1
-5 47 3 221 79 1
5 47 -3 23 59 1
-5 48 2 17 22 1
5 48 -2 4 64 1
-5 48 2 110 86 1
5 48 -2 16 20 1
-3 48 1 23 23 1
3 48 -1 90 65 1
1 48 0 47 65 1
-1 48 0 1 20 1
-1 48 0 6 16 1
1 48 0 1 20 1
-1 48 1 29 22 1
1 48 -1 17 22 1
-1 48 1 34 16 1
-3 48 2 184 80 1
3 48 -2 58 65 1
-3 49 1 200 75 1
-3 49 1 2 22 1
3 49 -1 2 21 1
3 49 -1 53 66 1
-1 49 0 1 16 1
-1 49 0 1 21 1
1 49 0 1 21 1
1 49 -1 0 21 1
-1 49 1 1 16 1
-1 49 1 0 21 1
3 49 -2 65 65 1
-3 49 2 175 78 1
16 0 -7 31 16 1
-16 0 7 30 16 1
-16 0 7 152 79 1
16 0 -7 56 52 1
14 0 -6 127 18 1
-14 0 6 114 18 1
14 0 -6 208 50 1
-12 0 5 0 13 1
12 0 -5 1 38 1
-12 0 5 9 67 1
12 0 -5 8 11 1
-10 0 4 33 55 1
10 0 -4 19 10 1
10 0 -4 20 31 1
-10 0 4 17 11 1
-8 0 3 808 83 1
-8 0 3 987 76 1
-8 0 3 751 94 1
8 0 -3 894 75 1
8 0 -3 809 83 1
8 0 -3 968 75 1
-8 0 3 874 75 1
6 0 -2 7223 477 1
-6 0 2 7461 474 1
-6 0 2 8082 475 1
6 0 -2 8142 474 1
6 0 -2 7660 474 1
-6 0 2 6972 476 1
4 0 -1 2222 249 1
4 0 -1 2058 251 1
4 0 -1 2100 249 1
-4 0 1 2147 249 1
-4 0 1 2124 249 1
-4 0 1 2095 251 1
2 0 0 2155 4 1
-2 0 0 2193 3 1
2 0 0 2193 3 1
-2 0 0 2128 5 1
2 0 0 2102 10 1
-2 0 0 2204 10 1
-2 0 2 474 135 1
-2 0 2 656 134 1
-2 0 2 555 136 1
2 0 -2 507 135 1
2 0 -2 645 134 1
2 0 -2 496 137 1
-4 0 3 1135 61 1
-4 0 3 1420 51 1
4 0 -3 1468 50 1
4 0 -3 1132 62 1
-4 0 3 1478 50 1
-4 0 3 1124 55 1
4 0 -3 1423 51 1
4 0 -3 1107 55 1
6 0 -4 4028 230 1
6 0 -4 4148 227 1
-6 0 4 4311 227 1
-6 0 4 3986 235 1
-6 0 4 3985 228 1
6 0 -4 3818 235 1
-6 0 4 3925 231 1
6 0 -4 4124 228 1
8 0 -5 613 64 1
-8 0 5 484 55 1
-8 0 5 505 54 1
8 0 -5 517 54 1
-8 0 5 623 64 1
8 0 -5 520 56 1
-8 0 5 533 74 1
10 0 -6 53 12 1
10 0 -6 64 32 1
-10 0 6 63 12 1
-10 0 6 95 54 1
-12 0 7 30 13 1
12 0 -7 4 41 1
-12 0 7 2 64 1
14 0 -8 114 15 1
-14 0 8 247 73 1
14 0 -8 180 47 1
16 0 -9 156 59 1
-16 0 9 242 87 1
16 1 -7 74 55 1
-16 1 7 152 82 1
16 -1 -7 79 54 1
-16 -1 7 130 80 1
14 1 -6 27 48 1
14 1 -6 29 15 1
-14 1 6 39 79 1
-14 1 6 29 16 1
14 -1 -6 31 45 1
-14 -1 6 55 78 1
14 -1 -6 29 15 1
-14 -1 6 29 16 1
-12 1 5 183 89 1
-12 1 5 246 53 1
12 1 -5 243 70 1
12 1 -5 231 54 1
-12 -1 5 249 91 1
12 -1 -5 210 53 1
-12 -1 5 229 55 1
12 -1 -5 235 69 1
-10 1 4 594 69 1
10 1 -4 549 69 1
10 1 -4 485 79 1
-10 1 4 440 91 1
-10 -1 4 532 68 1
10 -1 -4 585 69 1
10 -1 -4 540 78 1
-10 -1 4 431 89 1
-8 1 3 839 76 1
-8 1 3 833 52 1
-8 1 3 912 63 1
8 1 -3 961 64 1
-8 1 3 887 53 1
8 1 -3 893 52 1
8 1 -3 970 54 1
-8 -1 3 936 53 1
-8 -1 3 928 53 1
8 -1 -3 883 52 1
-8 -1 3 919 63 1
8 -1 -3 833 63 1
8 -1 -3 898 52 1
-8 -1 3 904 74 1
-6 1 2 1007 55 1
6 1 -2 1113 56 1
6 1 -2 1295 65 1
-6 1 2 1149 62 1
6 1 -2 1042 55 1
-6 -1 2 1063 56 1
6 -1 -2 953 55 1
6 -1 -2 1175 63 1
6 -1 -2 1076 55 1
-6 -1 2 1140 56 1
4 1 -1 1097 190 1
4 1 -1 956 186 1
-4 1 1 983 187 1
4 1 -1 971 186 1
-4 1 1 1057 189 1
-4 1 1 1005 186 1
-4 -1 1 867 187 1
4 -1 -1 988 186 1
-4 -1 1 1044 190 1
4 -1 -1 921 186 1
-4 -1 1 894 186 1
4 -1 -1 1035 189 1
-2 1 0 8829 107 1
2 1 0 8368 107 1
2 1 0 9069 108 1
-2 1 0 8207 106 1
2 1 0 8465 106 1
-2 1 0 8302 106 1
2 -1 0 8419 106 1
2 -1 0 8510 106 1
-2 -1 0 9168 108 1
2 -1 0 9052 107 1
-2 -1 0 8558 106 1
-2 -1 0 8355 107 1
0 1 1 65744 766 1
0 -1 -1 64615 766 1
0 -1 1 66033 766 1
2 1 -2 1081 19 1
-2 1 2 1059 18 1
-2 1 2 1186 27 1
2 1 -2 1106 22 1
-2 1 2 1114 21 1
2 1 -2 1202 26 1
2 -1 -2 1092 18 1
2 -1 -2 1232 28 1
-2 -1 2 1045 19 1
-2 -1 2 1198 24 1
2 -1 -2 1148 20 1
-2 -1 2 1089 22 1
4 1 -3 2633 214 1
4 1 -3 3322 217 1
4 1 -3 3046 220 1
-4 1 3 2924 220 1
-4 1 3 3437 215 1
4 1 -3 2985 215 1
-4 -1 3 3093 219 1
4 -1 -3 2840 220 1
-4 -1 3 2980 215 1
-4 -1 3 3382 217 1
4 -1 -3 3492 215 1
4 -1 -3 3229 216 1
6 1 -4 194 43 1
-6 1 4 154 15 1
6 1 -4 221 29 1
6 1 -4 210 25 1
-6 1 4 190 27 1
6 1 -4 182 29 1
-6 1 4 215 25 1
-6 1 4 221 45 1
-6 -1 4 158 28 1
6 -1 -4 227 24 1
6 -1 -4 251 46 1
6 -1 -4 246 26 1
-6 -1 4 221 44 1
-6 -1 4 208 26 1
-6 -1 4 234 25 1
6 -1 -4 208 27 1
-8 1 5 554 96 1
8 1 -5 656 98 1
-8 1 5 604 103 1
8 1 -5 517 96 1
8 1 -5 600 103 1
-8 1 5 548 97 1
-8 1 5 618 113 1
8 -1 -5 604 98 1
-8 -1 5 564 96 1
8 -1 -5 543 96 1
-8 -1 5 502 98 1
8 -1 -5 624 103 1
-8 -1 5 578 112 1
-8 -1 5 564 103 1
10 1 -6 1395 83 1
-10 1 6 1287 101 1
10 1 -6 1316 90 1
-10 1 6 1271 80 1
10 -1 -6 1424 90 1
-10 -1 6 1320 80 1
10 -1 -6 1352 83 1
-10 -1 6 1295 99 1
12 1 -7 1195 83 1
-12 1 7 1115 67 1
-12 1 7 1162 98 1
12 1 -7 1147 70 1
-12 -1 7 1124 94 1
12 -1 -7 1100 69 1
12 -1 -7 1147 80 1
14 1 -8 76 49 1
14 1 -8 46 18 1
14 -1 -8 95 49 1
14 -1 -8 26 16 1
-14 -1 8 165 77 1
16 1 -9 73 18 1
16 1 -9 123 54 1
16 -1 -9 166 55 1
16 -1 -9 83 19 1
-16 2 7 110 17 1
16 2 -7 142 18 1
-16 2 7 344 85 1
16 2 -7 273 55 1
-16 -2 7 106 17 1
16 -2 -7 120 17 1
16 -2 -7 198 52 1
14 2 -6 250 52 1
-14 2 6 296 97 1
-14 2 6 268 51 1
14 2 -6 238 63 1
-14 -2 6 262 50 1
-14 -2 6 278 91 1
14 -2 -6 263 51 1
14 -2 -6 230 60 1
12 2 -5 29 40 1
-12 2 5 90 70 1
-12 2 5 68 14 1
12 2 -5 48 13 1
-12 -2 5 122 69 1
-12 -2 5 64 14 1
12 -2 -5 61 13 1
12 -2 -5 71 38 1
-10 2 4 222 37 1
10 2 -4 231 37 1
-10 2 4 351 72 1
10 2 -4 214 44 1
-10 -2 4 242 37 1
10 -2 -4 265 36 1
10 -2 -4 271 42 1
-10 -2 4 236 64 1
-8 2 3 173 30 1
8 2 -3 142 12 1
-8 2 3 159 55 1
8 2 -3 160 33 1
8 2 -3 116 12 1
-8 2 3 107 12 1
-8 -2 3 120 11 1
-8 -2 3 135 13 1
-8 -2 3 190 32 1
-8 -2 3 177 52 1
8 -2 -3 118 12 1
6 2 -2 2561 211 1
6 2 -2 2650 215 1
-6 2 2 2629 211 1
-6 2 2 2522 211 1
6 2 -2 2646 212 1
-6 2 2 2506 214 1
6 -2 -2 2617 211 1
-6 -2 2 2543 212 1
6 -2 -2 2540 214 1
-6 -2 2 2532 212 1
-6 -2 2 2531 215 1
6 -2 -2 2535 211 1
-4 2 1 3241 206 1
-4 2 1 3161 204 1
4 2 -1 3096 204 1
-4 2 1 2976 203 1
4 2 -1 3170 207 1
4 2 -1 3177 204 1
-4 -2 1 3246 207 1
4 -2 -1 3333 204 1
4 -2 -1 2934 203 1
-4 -2 1 3124 204 1
4 -2 -1 3224 206 1
-4 -2 1 3170 204 1
-2 2 0 6946 158 1
-2 2 0 6584 158 1
2 2 0 7128 159 1
-2 -2 0 6613 159 1
-2 -2 0 7078 159 1
2 -2 0 6831 158 1
2 -2 0 6772 158 1
0 2 -1 4476 125 1
0 -2 1 4492 125 1
2 2 -2 14497 1471 1
-2 2 2 15553 1470 1
-2 2 2 15427 1472 1
-2 2 2 14825 1470 1
2 2 -2 13954 1470 1
-2 2 2 14741 1470 1
2 -2 -2 15310 1470 1
-2 -2 2 15408 1471 1
2 -2 -2 14621 1470 1
2 -2 -2 14957 1470 1
2 -2 -2 14496 1472 1
-2 -2 2 15113 1470 1
-2 -2 2 16063 1471 1
-4 2 3 5299 361 1
4 2 -3 5354 362 1
4 2 -3 4820 364 1
-4 2 3 5179 360 1
-4 2 3 5011 360 1
4 2 -3 4731 360 1
-4 2 3 5072 366 1
4 2 -3 5224 361 1
4 -2 -3 4863 366 1
4 -2 -3 5461 361 1
-4 -2 3 5206 362 1
4 -2 -3 5402 361 1
4 -2 -3 5123 360 1
-4 -2 3 5036 361 1
-4 -2 3 4853 364 1
-6 2 4 17 36 1
6 2 -4 15 32 1
-6 2 4 35 51 1
6 2 -4 11 33 1
-6 2 4 28 29 1
-6 2 4 12 27 1
6 2 -4 9 28 1
-6 -2 4 27 48 1
6 -2 -4 18 30 1
-6 -2 4 12 28 1
6 -2 -4 28 51 1
6 -2 -4 11 27 1
6 -2 -4 13 31 1
-6 -2 4 9 33 1
-6 -2 4 3 29 1
8 2 -5 516 63 1
8 2 -5 563 62 1
-8 2 5 636 61 1
-8 2 5 527 82 1
-8 2 5 428 69 1
8 2 -5 433 70 1
-8 2 5 512 62 1
-8 -2 5 488 79 1
8 -2 -5 657 61 1
8 -2 -5 623 63 1
-8 -2 5 631 62 1
8 -2 -5 520 69 1
10 2 -6 122 43 1
-10 2 6 279 67 1
-10 2 6 170 32 1
10 -2 -6 169 37 1
-10 -2 6 228 62 1
10 -2 -6 217 41 1
12 2 -7 109 13 1
-12 2 7 213 67 1
12 2 -7 127 41 1
-12 2 7 105 13 1
12 -2 -7 126 14 1
12 -2 -7 169 41 1
-12 -2 7 232 64 1
-14 2 8 133 82 1
14 2 -8 62 55 1
14 -2 -8 88 52 1
-14 -2 8 165 80 1
-16 2 9 196 85 1
16 2 -9 91 56 1
16 2 -9 36 20 1
-16 -2 9 201 81 1
16 -2 -9 90 52 1
-16 3 7 101 80 1
16 3 -7 35 16 1
-16 3 7 34 15 1
16 3 -7 65 53 1
16 -3 -7 57 53 1
-16 -3 7 106 75 1
16 -3 -7 34 15 1
-14 3 6 149 89 1
14 3 -6 90 54 1
-14 -3 6 132 82 1
14 -3 -6 86 53 1
-12 3 5 345 64 1
-12 3 5 357 100 1
12 3 -5 380 66 1
12 3 -5 353 80 1
12 -3 -5 381 76 1
-12 -3 5 330 93 1
-12 -3 5 356 64 1
12 -3 -5 360 64 1
10 3 -4 85 12 1
10 3 -4 193 36 1
-10 3 4 85 12 1
-10 3 4 158 58 1
-10 -3 4 88 12 1
10 -3 -4 91 11 1
10 -3 -4 145 31 1
-10 -3 4 191 56 1
8 3 -3 705 66 1
8 3 -3 568 53 1
-8 3 3 715 61 1
-8 3 3 552 50 1
-8 3 3 534 51 1
8 3 -3 542 51 1
-8 3 3 618 78 1
-8 -3 3 494 52 1
-8 -3 3 618 63 1
8 -3 -3 685 60 1
-8 -3 3 537 72 1
8 -3 -3 493 51 1
8 -3 -3 535 50 1
-8 -3 3 513 52 1
-6 3 2 1662 114 1
-6 3 2 1737 118 1
-6 3 2 1568 114 1
6 3 -2 1841 120 1
6 3 -2 1826 115 1
6 3 -2 1623 114 1
6 -3 -2 1725 114 1
-6 -3 2 1633 114 1
-6 -3 2 1712 115 1
6 -3 -2 1651 114 1
6 -3 -2 1778 118 1
-6 -3 2 1796 120 1
4 3 -1 5547 310 1
4 3 -1 6062 313 1
4 3 -1 5751 310 1
-4 3 1 5262 309 1
-4 3 1 5320 309 1
-4 3 1 5654 311 1
-4 -3 1 5444 309 1
4 -3 -1 5457 310 1
4 -3 -1 5077 309 1
-4 -3 1 5959 312 1
4 -3 -1 5471 309 1
-4 -3 1 5717 310 1
-2 3 0 13391 478 1
2 3 0 13260 479 1
2 3 0 11881 478 1
2 3 0 12243 478 1
-2 3 0 11989 477 1
-2 3 0 11863 477 1
2 -3 0 13299 478 1
2 -3 0 11764 477 1
2 -3 0 12070 477 1
-2 -3 0 13326 479 1
-2 -3 0 11561 478 1
-2 -3 0 12373 478 1
0 3 1 10863 64 1
0 3 -1 10995 64 1
0 3 1 10833 65 1
0 3 -1 11019 64 1
0 3 -1 10799 65 1
0 -3 1 11250 64 1
0 -3 -1 10960 65 1
0 -3 1 11198 65 1
-2 3 2 1155 125 1
-2 3 2 989 125 1
2 3 -2 1101 126 1
2 3 -2 1092 125 1
-2 3 2 1104 130 1
2 -3 -2 966 124 1
2 -3 -2 1158 125 1
2 -3 -2 979 125 1
-2 -3 2 1150 126 1
2 -3 -2 1060 130 1
-2 -3 2 1015 125 1
4 3 -3 26948 2203 1
4 3 -3 26995 2203 1
4 3 -3 25996 2204 1
-4 3 3 25172 2203 1
-4 3 3 25990 2207 1
4 3 -3 25707 2206 1
-4 3 3 24790 2203 1
-4 3 3 27555 2202 1
4 -3 -3 25050 2203 1
4 -3 -3 25541 2203 1
-4 -3 3 26292 2203 1
-4 -3 3 25967 2204 1
-4 -3 3 26479 2205 1
4 -3 -3 24864 2207 1
4 -3 -3 28323 2202 1
-6 3 4 472 44 1
6 3 -4 398 12 1
-6 3 4 326 10 1
6 3 -4 411 11 1
-6 3 4 366 10 1
-6 3 4 485 24 1
6 -3 -4 318 10 1
6 -3 -4 337 10 1
-6 -3 4 381 11 1
6 -3 -4 492 24 1
-6 -3 4 374 11 1
6 -3 -4 508 44 1
8 3 -5 54 58 1
8 3 -5 121 50 1
-8 3 5 99 48 1
-8 3 5 72 70 1
8 3 -5 125 47 1
8 -3 -5 162 47 1
-8 -3 5 86 65 1
-8 -3 5 180 48 1
8 -3 -5 78 55 1
8 -3 -5 132 49 1
10 3 -6 1 34 1
10 3 -6 1 12 1
-10 3 6 7 55 1
-10 3 6 1 11 1
10 -3 -6 1 12 1
10 -3 -6 0 11 1
-10 -3 6 2 12 1
10 -3 -6 3 31 1
-10 -3 6 23 52 1
12 3 -7 397 72 1
-12 3 7 517 55 1
12 3 -7 451 60 1
-12 3 7 411 88 1
-12 -3 7 458 85 1
12 -3 -7 430 69 1
12 -3 -7 498 58 1
-14 3 8 189 80 1
14 3 -8 100 52 1
-14 -3 8 195 77 1
14 -3 -8 138 50 1
16 3 -9 83 56 1
-16 3 9 198 86 1
-16 -3 9 219 81 1
16 -3 -9 124 52 1
16 4 -7 9 16 1
-16 4 7 103 83 1
-16 4 7 8 15 1
16 4 -7 29 54 1
16 -4 -7 34 54 1
-16 -4 7 7 16 1
16 -4 -7 9 17 1
14 4 -6 828 84 1
-14 4 6 838 105 1
14 4 -6 804 66 1
-14 4 6 860 62 1
-14 -4 6 777 63 1
14 -4 -6 882 79 1
14 -4 -6 835 64 1
-14 -4 6 939 99 1
-12 4 5 346 42 1
12 4 -5 244 52 1
-12 4 5 414 85 1
12 4 -5 331 44 1
12 -4 -5 376 41 1
-12 -4 5 412 80 1
12 -4 -5 317 48 1
-12 -4 5 372 43 1
-10 4 4 679 101 1
10 4 -4 759 78 1
10 4 -4 666 88 1
-10 4 4 704 76 1
10 -4 -4 715 84 1
-10 -4 4 657 96 1
10 -4 -4 737 76 1
-10 -4 4 734 77 1
-8 4 3 1316 195 1
8 4 -3 1300 197 1
-8 4 3 1186 206 1
8 4 -3 1318 191 1
8 4 -3 1455 192 1
-8 4 3 1350 191 1
-8 4 3 1526 191 1
8 -4 -3 1385 191 1
-8 -4 3 1237 192 1
8 -4 -3 1449 191 1
-8 -4 3 1119 196 1
-8 -4 3 1097 201 1
-8 -4 3 1410 192 1
8 -4 -3 1303 194 1
-6 4 2 5723 661 1
6 4 -2 5112 663 1
6 4 -2 5550 661 1
-6 4 2 5100 668 1
-6 4 2 5990 663 1
6 4 -2 5839 661 1
-6 4 2 5671 661 1
6 -4 -2 5710 660 1
6 -4 -2 6036 662 1
-6 -4 2 5471 661 1
6 -4 -2 5903 660 1
-6 -4 2 5730 664 1
-6 -4 2 5160 661 1
-4 4 1 12332 634 1
-4 4 1 10228 632 1
4 4 -1 9920 633 1
4 4 -1 10775 633 1
-4 4 1 10214 632 1
-4 -4 1 10769 633 1
4 -4 -1 10520 632 1
4 -4 -1 12005 634 1
-4 -4 1 9902 633 1
4 -4 -1 9963 632 1
2 4 0 30832 510 1
2 4 0 29786 509 1
-2 4 0 29922 508 1
-2 4 0 30100 508 1
2 4 0 30696 509 1
-2 -4 0 29663 509 1
-2 -4 0 31539 510 1
-2 -4 0 29946 509 1
2 -4 0 30677 508 1
-2 -4 0 30924 509 1
0 4 -1 21156 10 1
0 4 1 20927 12 1
0 4 1 21072 8 1
0 4 -1 21061 11 1
0 -4 1 20755 10 1
0 -4 1 20755 11 1
2 4 -2 8670 1068 1
-2 4 2 9837 1067 1
-2 4 2 8844 1068 1
-2 4 2 8951 1068 1
2 4 -2 9336 1069 1
-2 4 2 9074 1071 1
2 4 -2 9297 1068 1
-2 -4 2 9448 1068 1
2 -4 -2 10412 1067 1
2 -4 -2 9397 1068 1
2 -4 -2 9027 1068 1
2 -4 -2 8458 1071 1
-2 -4 2 9260 1068 1
-2 -4 2 9641 1069 1
4 4 -3 6873 413 1
-4 4 3 6346 414 1
4 4 -3 6712 414 1
-4 4 3 6916 413 1
4 4 -3 6454 417 1
-4 4 3 6324 413 1
-4 4 3 6630 420 1
4 4 -3 6723 416 1
-4 -4 3 6587 414 1
4 -4 -3 6402 414 1
-4 -4 3 6517 416 1
4 -4 -3 6288 420 1
4 -4 -3 6328 414 1
-4 -4 3 6712 416 1
4 -4 -3 7132 413 1
6 4 -4 907 34 1
-6 4 4 852 56 1
-6 4 4 1027 34 1
-6 4 4 924 33 1
6 4 -4 1044 37 1
-6 4 4 971 41 1
6 4 -4 922 47 1
-6 -4 4 947 36 1
6 -4 -4 927 40 1
-6 -4 4 938 45 1
-6 -4 4 875 48 1
6 -4 -4 1082 35 1
6 -4 -4 928 32 1
6 -4 -4 877 55 1
-8 4 5 333 28 1
8 4 -5 252 12 1
8 4 -5 380 33 1
8 4 -5 299 13 1
-8 4 5 268 12 1
-8 4 5 380 53 1
-8 4 5 271 11 1
8 -4 -5 354 28 1
8 -4 -5 285 12 1
10 4 -6 11 12 1
-10 4 6 18 11 1
-10 4 6 45 57 1
10 4 -6 18 34 1
10 -4 -6 23 11 1
10 -4 -6 12 11 1
10 -4 -6 46 31 1
-10 -4 6 28 50 1
-12 4 7 98 13 1
12 4 -7 111 15 1
12 4 -7 173 43 1
-12 4 7 239 70 1
12 -4 -7 102 14 1
-12 -4 7 188 63 1
12 -4 -7 168 39 1
14 4 -8 53 20 1
14 4 -8 152 54 1
-14 4 8 89 19 1
14 -4 -8 63 20 1
14 -4 -8 155 48 1
16 4 -9 80 21 1
16 4 -9 129 55 1
16 -4 -9 185 53 1
16 -4 -9 93 19 1
16 5 -7 26 15 1
-16 5 7 13 15 1
16 5 -7 10 54 1
-16 5 7 18 80 1
-16 -5 7 40 16 1
16 -5 -7 18 15 1
16 -5 -7 11 47 1
14 5 -6 49 16 1
-14 5 6 65 16 1
-14 5 6 140 81 1
14 5 -6 101 50 1
14 -5 -6 49 15 1
-14 -5 6 63 16 1
14 -5 -6 86 45 1
-14 -5 6 208 76 1
-12 5 5 58 74 1
12 5 -5 40 44 1
12 5 -5 20 14 1
-12 5 5 20 14 1
-12 -5 5 41 65 1
12 -5 -5 55 39 1
12 -5 -5 24 12 1
-12 -5 5 20 14 1
-10 5 4 179 58 1
-10 5 4 116 11 1
10 5 -4 105 11 1
10 5 -4 119 35 1
-10 -5 4 197 52 1
10 -5 -4 139 9 1
10 -5 -4 75 29 1
-10 -5 4 113 12 1
8 5 -3 1726 151 1
-8 5 3 1673 150 1
8 5 -3 1673 150 1
-8 5 3 1819 150 1
8 5 -3 1628 158 1
-8 5 3 1564 166 1
-8 5 3 1674 154 1
-8 -5 3 1428 160 1
8 -5 -3 1694 150 1
8 -5 -3 1749 150 1
-8 -5 3 1738 151 1
-8 -5 3 1482 157 1
-8 -5 3 1516 151 1
8 -5 -3 1688 154 1
-6 5 2 2489 255 1
6 5 -2 2635 256 1
6 5 -2 2731 256 1
6 5 -2 2380 260 1
-6 5 2 2426 258 1
-6 5 2 2169 265 1
-6 5 2 2802 256 1
-6 -5 2 2863 256 1
-6 -5 2 2485 256 1
6 -5 -2 2422 257 1
-6 -5 2 2316 259 1
6 -5 -2 2784 255 1
6 -5 -2 2512 255 1
4 5 -1 9230 419 1
-4 5 1 9919 418 1
4 5 -1 9177 421 1
4 5 -1 9093 419 1
-4 5 1 10089 419 1
-4 5 1 9704 418 1
4 -5 -1 9927 418 1
-4 -5 1 8834 419 1
-4 -5 1 8838 419 1
-4 -5 1 9081 421 1
4 -5 -1 9851 419 1
4 -5 -1 9787 418 1
2 5 0 4570 866 1
-2 5 0 4490 865 1
2 5 0 4194 865 1
2 5 0 3554 865 1
2 5 0 4575 867 1
-2 -5 0 4161 865 1
-2 -5 0 4547 866 1
-2 -5 0 4718 865 1
-2 -5 0 3515 866 1
2 -5 0 4515 865 1
0 5 -1 23200 408 1
0 5 1 21210 407 1
0 5 1 22238 408 1
0 5 -1 22058 408 1
0 -5 1 22005 408 1
0 -5 1 23244 408 1
0 -5 -1 21617 408 1
2 5 -2 42946 5429 1
2 5 -2 47509 5429 1
-2 -5 2 44886 5429 1
-2 -5 2 48924 5429 1
4 5 -3 3092 254 1
4 5 -3 3469 252 1
4 5 -3 3304 254 1
-4 5 3 3558 250 1
-4 5 3 3126 258 1
4 5 -3 3321 251 1
-4 5 3 3128 251 1
-4 5 3 2964 251 1
4 -5 -3 2944 257 1
4 -5 -3 2975 251 1
-4 -5 3 2906 253 1
4 -5 -3 3050 251 1
-4 -5 3 3079 253 1
-4 -5 3 3403 252 1
4 -5 -3 3544 250 1
6 5 -4 6900 296 1
-6 5 4 7110 305 1
6 5 -4 7419 299 1
-6 5 4 6721 295 1
-6 5 4 6845 294 1
6 5 -4 6632 295 1
-6 5 4 7376 297 1
6 -5 -4 7304 296 1
-6 -5 4 7249 299 1
6 -5 -4 6957 294 1
6 -5 -4 6739 295 1
-6 -5 4 7021 300 1
6 -5 -4 6630 304 1
-6 -5 4 6743 296 1
-8 5 5 276 26 1
-8 5 5 197 9 1
-8 5 5 202 10 1
8 5 -5 216 11 1
8 5 -5 203 10 1
8 5 -5 340 32 1
-8 5 5 348 51 1
-8 -5 5 331 44 1
8 -5 -5 261 25 1
8 -5 -5 206 9 1
8 -5 -5 186 9 1
-10 5 6 193 71 1
10 5 -6 161 48 1
10 5 -6 161 44 1
-10 5 6 269 39 1
10 -5 -6 165 50 1
10 -5 -6 187 38 1
-10 -5 6 163 63 1
10 -5 -6 246 41 1
-12 5 7 31 69 1
12 5 -7 29 44 1
-12 -5 7 36 63 1
12 -5 -7 22 37 1
-14 5 8 407 89 1
-14 5 8 305 46 1
14 5 -8 329 62 1
-14 -5 8 470 81 1
14 -5 -8 356 50 1
14 -5 -8 387 64 1
16 5 -9 179 62 1
16 -5 -9 180 54 1
16 6 -7 164 58 1
-16 6 7 273 88 1
-16 -6 7 300 80 1
16 -6 -7 169 54 1
14 6 -6 228 57 1
-14 6 6 317 91 1
-14 -6 6 325 81 1
14 -6 -6 230 51 1
-12 6 5 25 70 1
12 6 -5 8 13 1
12 6 -5 9 43 1
-12 6 5 15 12 1
-12 -6 5 9 14 1
-12 -6 5 18 64 1
12 -6 -5 9 36 1
12 -6 -5 8 11 1
-10 6 4 492 73 1
-10 6 4 430 38 1
10 6 -4 443 49 1
10 6 -4 458 42 1
-10 6 4 348 42 1
-10 -6 4 509 67 1
10 -6 -4 422 37 1
-10 -6 4 438 40 1
10 -6 -4 395 48 1
-8 6 3 2020 175 1
8 6 -3 1647 172 1
-8 6 3 1683 170 1
8 6 -3 1604 171 1
8 6 -3 1814 179 1
-8 6 3 1826 171 1
-8 6 3 1765 187 1
-8 -6 3 1736 182 1
8 -6 -3 2029 174 1
-8 -6 3 1619 172 1
-8 -6 3 1747 172 1
-8 -6 3 1601 180 1
8 -6 -3 1822 170 1
8 -6 -3 1685 170 1
-6 6 2 790 136 1
6 6 -2 772 133 1
6 6 -2 691 134 1
-6 6 2 762 132 1
-6 6 2 751 133 1
-6 6 2 685 146 1
6 6 -2 766 140 1
6 -6 -2 781 132 1
-6 -6 2 754 134 1
-6 -6 2 707 134 1
6 -6 -2 744 135 1
-6 -6 2 674 138 1
6 -6 -2 735 132 1
4 6 -1 3382 370 1
-4 6 1 3280 366 1
-4 6 1 3278 366 1
4 6 -1 3348 368 1
4 6 -1 3202 367 1
-4 6 1 3595 367 1
4 -6 -1 3421 367 1
4 -6 -1 3305 366 1
-4 -6 1 3243 367 1
-4 -6 1 3408 370 1
4 -6 -1 3202 366 1
-4 -6 1 3155 367 1
2 6 0 8174 183 1
2 6 0 7424 180 1
2 6 0 7784 180 1
-2 6 0 7577 179 1
2 6 0 7659 179 1
-2 -6 0 7951 180 1
-2 -6 0 8400 183 1
2 -6 0 7674 179 1
-2 -6 0 8187 179 1
-2 -6 0 7455 180 1
0 6 1 54296 1888 1
0 6 -1 58696 1887 1
0 6 -1 56342 1887 1
0 -6 1 56591 1887 1
0 -6 1 59799 1887 1
0 -6 -1 53685 1888 1
2 6 -2 1393 116 1
2 6 -2 1303 112 1
-2 6 2 1363 111 1
-2 6 2 1285 120 1
2 -6 -2 1212 119 1
2 -6 -2 1270 109 1
-2 -6 2 1283 112 1
4 6 -3 188 61 1
4 6 -3 143 65 1
-4 6 3 233 59 1
4 6 -3 218 59 1
4 6 -3 143 64 1
-4 6 3 154 60 1
-4 6 3 169 72 1
4 -6 -3 171 73 1
4 -6 -3 179 59 1
-4 -6 3 155 62 1
-4 -6 3 190 60 1
6 6 -4 2463 261 1
-6 6 4 2617 259 1
-6 6 4 2577 262 1
-6 6 4 2464 270 1
-6 6 4 2386 260 1
6 6 -4 2690 265 1
6 6 -4 2476 260 1
6 -6 -4 2620 259 1
-6 -6 4 2596 265 1
6 -6 -4 2507 260 1
6 -6 -4 2672 261 1
-6 -6 4 2584 264 1
6 -6 -4 2276 270 1
-6 -6 4 2409 261 1
8 6 -5 248 53 1
-8 6 5 262 35 1
-8 6 5 278 46 1
-8 6 5 255 36 1
8 6 -5 251 40 1
-8 6 5 256 63 1
8 6 -5 207 37 1
8 -6 -5 268 38 1
8 -6 -5 249 44 1
-8 -6 5 213 55 1
8 -6 -5 249 35 1
-10 6 6 220 34 1
10 6 -6 181 45 1
-10 6 6 241 70 1
10 6 -6 175 40 1
10 -6 -6 177 33 1
10 -6 -6 238 37 1
10 -6 -6 201 46 1
-10 -6 6 190 57 1
-12 6 7 302 75 1
-12 6 7 168 15 1
12 6 -7 136 16 1
12 6 -7 198 47 1
12 -6 -7 259 39 1
12 -6 -7 152 15 1
-14 6 8 84 81 1
14 6 -8 14 53 1
14 -6 -8 48 45 1
-14 -6 8 90 72 1
-16 6 9 143 84 1
16 6 -9 38 55 1
16 6 -9 5 17 1
16 -6 -9 14 16 1
16 -6 -9 47 48 1
-16 7 7 120 83 1
16 7 -7 30 54 1
16 -7 -7 118 51 1
-16 -7 7 199 76 1
-14 7 6 111 17 1
-14 7 6 257 85 1
14 7 -6 190 52 1
14 7 -6 99 17 1
14 -7 -6 96 15 1
14 -7 -6 216 45 1
-14 -7 6 103 17 1
-12 7 5 32 13 1
12 7 -5 17 13 1
-12 7 5 66 71 1
12 7 -5 17 43 1
-12 -7 5 78 63 1
-12 -7 5 17 13 1
12 -7 -5 18 10 1
12 -7 -5 18 33 1
-10 7 4 254 34 1
10 7 -4 181 16 1
10 7 -4 233 40 1
-10 7 4 272 64 1
-10 -7 4 292 55 1
-10 -7 4 192 16 1
8 7 -3 771 79 1
-8 7 3 667 77 1
-8 7 3 613 75 1
-8 7 3 549 82 1
-8 7 3 532 100 1
8 7 -3 660 89 1
-8 -7 3 740 78 1
8 -7 -3 633 75 1
-8 -7 3 640 78 1
-8 -7 3 605 90 1
8 -7 -3 646 75 1
8 -7 -3 571 80 1
6 7 -2 501 31 1
6 7 -2 459 38 1
-6 7 2 556 28 1
-6 7 2 578 37 1
-6 7 2 559 30 1
6 7 -2 494 34 1
-6 7 2 582 59 1
6 -7 -2 552 35 1
-6 -7 2 481 33 1
-6 -7 2 511 33 1
6 -7 -2 570 28 1
-6 -7 2 455 36 1
6 -7 -2 550 29 1
4 7 -1 2245 386 1
-4 7 1 1842 385 1
4 7 -1 2424 389 1
-4 7 1 1888 385 1
-4 7 1 2387 386 1
-4 -7 1 2115 386 1
4 -7 -1 1944 385 1
-4 -7 1 1907 386 1
-4 -7 1 2444 389 1
4 -7 -1 2132 385 1
2 7 0 24489 1336 1
2 7 0 26194 1338 1
2 7 0 22167 1336 1
-2 7 0 23640 1335 1
2 7 0 24119 1336 1
-2 -7 0 26927 1338 1
-2 -7 0 23976 1336 1
-2 -7 0 23526 1336 1
-2 -7 0 21394 1336 1
2 -7 0 23097 1335 1
0 7 1 8512 1056 1
0 7 -1 9884 1056 1
0 7 -1 9091 1055 1
0 -7 1 8985 1055 1
0 -7 1 9783 1056 1
0 -7 -1 8263 1057 1
2 7 -2 10966 609 1
2 7 -2 11609 611 1
-2 7 2 10892 608 1
-2 7 2 11434 608 1
-2 7 2 11286 613 1
2 -7 -2 11301 608 1
-2 -7 2 11406 609 1
-2 -7 2 11947 611 1
2 -7 -2 11146 613 1
4 7 -3 5555 403 1
-4 7 3 5609 409 1
-4 7 3 5836 401 1
4 7 -3 5387 404 1
4 7 -3 5652 405 1
-4 7 3 5564 402 1
-4 7 3 5666 402 1
4 7 -3 5386 402 1
-4 -7 3 5470 403 1
-4 -7 3 5709 403 1
4 -7 -3 5970 401 1
4 -7 -3 5237 409 1
4 -7 -3 5802 402 1
4 -7 -3 5776 402 1
-4 -7 3 5708 405 1
6 7 -4 2079 243 1
6 7 -4 2099 245 1
6 7 -4 2228 249 1
-6 7 4 2052 255 1
-6 7 4 2018 245 1
-6 7 4 2080 243 1
-6 7 4 1888 243 1
-6 -7 4 2226 248 1
6 -7 -4 2076 244 1
6 -7 -4 1899 244 1
-6 -7 4 2029 245 1
6 -7 -4 1783 253 1
6 -7 -4 2123 242 1
-6 -7 4 2105 248 1
-8 7 5 860 70 1
-8 7 5 970 52 1
8 7 -5 1034 49 1
-8 7 5 969 45 1
-8 7 5 1104 45 1
8 7 -5 958 60 1
8 -7 -5 1005 47 1
8 -7 -5 1009 44 1
-8 -7 5 1020 60 1
8 -7 -5 961 52 1
10 7 -6 220 45 1
-10 7 6 262 33 1
-10 7 6 417 72 1
10 -7 -6 265 38 1
-10 -7 6 355 58 1
12 7 -7 39 15 1
-12 7 7 37 13 1
-12 7 7 104 72 1
12 7 -7 78 45 1
12 -7 -7 71 36 1
12 -7 -7 41 13 1
-12 -7 7 134 62 1
14 7 -8 71 53 1
-14 7 8 117 82 1
14 -7 -8 71 48 1
-14 -7 8 192 76 1
-16 7 9 306 91 1
16 7 -9 181 63 1
16 -7 -9 204 58 1
-16 8 7 15 16 1
16 8 -7 48 55 1
-16 8 7 98 84 1
16 -8 -7 55 49 1
14 8 -6 509 60 1
-14 8 6 541 56 1
14 8 -6 552 82 1
-14 8 6 631 104 1
14 -8 -6 650 70 1
-14 -8 6 543 57 1
14 -8 -6 516 55 1
-14 -8 6 670 88 1
-12 8 5 139 74 1
-12 8 5 60 13 1
12 8 -5 63 45 1
12 8 -5 56 14 1
12 -8 -5 49 11 1
12 -8 -5 112 37 1
-12 -8 5 56 14 1
-12 -8 5 153 65 1
-10 8 4 275 80 1
10 8 -4 249 68 1
10 8 -4 339 54 1
-10 8 4 241 59 1
-10 8 4 352 50 1
10 -8 -4 313 49 1
-10 -8 4 309 51 1
10 -8 -4 306 57 1
-10 -8 4 273 70 1
8 8 -3 556 52 1
-8 8 3 478 79 1
-8 8 3 521 56 1
-8 8 3 515 46 1
-8 8 3 532 48 1
8 8 -3 510 65 1
8 -8 -3 506 47 1
-8 -8 3 467 50 1
8 -8 -3 557 47 1
-8 -8 3 555 50 1
8 -8 -3 578 54 1
-8 -8 3 456 64 1
-6 8 2 1127 126 1
6 8 -2 1204 127 1
-6 8 2 1045 142 1
-6 8 2 1141 126 1
-6 8 2 1259 129 1
-6 -8 2 1041 127 1
6 -8 -2 1087 126 1
6 -8 -2 1179 128 1
-6 -8 2 1181 128 1
-6 -8 2 1246 134 1
6 -8 -2 1053 126 1
-4 8 1 7615 998 1
-4 8 1 9383 999 1
4 8 -1 8790 1001 1
4 8 -1 7220 999 1
4 8 -1 8423 999 1
-4 8 1 7515 998 1
-4 -8 1 8687 1001 1
-4 -8 1 8340 999 1
4 -8 -1 7577 998 1
4 -8 -1 8490 998 1
2 8 0 3695 181 1
2 8 0 3790 182 1
-2 8 0 3895 180 1
2 8 0 4049 180 1
2 8 0 3663 184 1
-2 -8 0 3849 184 1
-2 -8 0 3967 180 1
-2 -8 0 3730 181 1
2 -8 0 3827 179 1
-2 -8 0 3673 181 1
0 8 -1 865 90 1
0 8 1 625 92 1
0 8 -1 734 89 1
0 -8 1 779 89 1
0 -8 -1 648 92 1
2 8 -2 261 172 1
2 8 -2 271 169 1
-2 8 2 291 176 1
-2 8 2 406 168 1
-2 8 2 423 167 1
2 -8 -2 246 176 1
-2 -8 2 316 169 1
-2 -8 2 295 172 1
2 -8 -2 403 167 1
-4 8 3 3787 259 1
4 8 -3 3489 262 1
-4 8 3 3638 259 1
-4 8 3 3930 257 1
4 8 -3 3497 258 1
-4 8 3 3649 267 1
-4 -8 3 3425 262 1
-4 -8 3 3442 259 1
4 -8 -3 3929 257 1
4 -8 -3 3787 258 1
4 -8 -3 3348 266 1
-4 -8 3 3608 259 1
6 8 -4 357 33 1
-6 8 4 429 31 1
6 8 -4 368 36 1
-6 8 4 445 62 1
6 8 -4 402 51 1
6 -8 -4 313 29 1
-6 -8 4 372 46 1
-6 -8 4 285 35 1
6 -8 -4 359 32 1
-6 -8 4 373 42 1
6 -8 -4 303 55 1
-8 8 5 907 73 1
8 8 -5 979 71 1
-8 8 5 1092 67 1
-8 8 5 974 90 1
8 8 -5 993 81 1
-8 8 5 919 67 1
8 -8 -5 1041 67 1
8 -8 -5 997 69 1
-8 -8 5 1053 79 1
8 -8 -5 1010 72 1
10 8 -6 498 48 1
-10 8 6 464 73 1
-10 8 6 537 42 1
10 8 -6 427 53 1
10 -8 -6 464 41 1
10 -8 -6 492 44 1
10 -8 -6 434 51 1
-10 -8 6 587 63 1
-12 8 7 147 14 1
12 8 -7 118 16 1
-12 8 7 245 74 1
12 8 -7 182 47 1
-12 -8 7 290 63 1
12 -8 -7 231 38 1
12 -8 -7 127 15 1
14 8 -8 559 74 1
-14 8 8 683 108 1
14 8 -8 535 89 1
-14 8 8 669 67 1
-14 -8 8 798 99 1
14 -8 -8 658 81 1
14 -8 -8 601 70 1
16 8 -9 80 61 1
-16 8 9 159 89 1
16 -8 -9 70 49 1
-16 -8 9 195 81 1
16 9 -7 96 57 1
-16 9 7 257 90 1
16 -9 -7 146 49 1
14 9 -6 746 71 1
-14 9 6 805 100 1
14 9 -6 783 59 1
-14 9 6 783 55 1
-14 -9 6 903 86 1
14 -9 -6 902 68 1
14 -9 -6 715 53 1
12 9 -5 105 57 1
-12 9 5 142 43 1
12 9 -5 135 48 1
-12 9 5 195 93 1
-12 -9 5 191 77 1
12 -9 -5 130 46 1
12 -9 -5 127 42 1
-12 -9 5 145 45 1
-10 9 4 256 35 1
10 9 -4 265 40 1
-10 9 4 384 76 1
-10 9 4 283 40 1
10 9 -4 328 50 1
10 -9 -4 254 34 1
-10 -9 4 290 38 1
-10 -9 4 353 61 1
10 -9 -4 293 44 1
-8 9 3 366 31 1
-8 9 3 343 35 1
-8 9 3 367 33 1
-8 9 3 400 68 1
8 9 -3 258 43 1
8 9 -3 333 38 1
8 -9 -3 378 31 1
8 -9 -3 315 38 1
-8 -9 3 372 35 1
8 -9 -3 321 30 1
-8 -9 3 332 51 1
6 9 -2 1261 99 1
-6 9 2 1295 89 1
-6 9 2 1233 88 1
-6 9 2 1350 92 1
6 9 -2 1356 92 1
6 9 -2 1265 90 1
-6 9 2 1215 108 1
-6 -9 2 1221 90 1
-6 -9 2 1177 91 1
6 -9 -2 1203 88 1
-6 -9 2 1115 98 1
6 -9 -2 1226 90 1
4 9 -1 2065 111 1
-4 9 1 2368 111 1
4 9 -1 2265 117 1
4 9 -1 2355 113 1
-4 9 1 2475 111 1
-4 9 1 2425 111 1
4 -9 -1 2464 110 1
4 -9 -1 2503 110 1
-4 -9 1 2195 113 1
-4 -9 1 2184 111 1
-4 -9 1 2003 111 1
-4 -9 1 2246 117 1
2 9 0 8132 473 1
2 9 0 8264 472 1
2 9 0 8147 473 1
-2 9 0 8314 472 1
2 9 0 8349 475 1
-2 -9 0 8231 473 1
2 -9 0 8561 472 1
-2 -9 0 8176 472 1
-2 -9 0 8520 475 1
0 9 -1 848 209 1
0 9 -1 822 208 1
0 9 1 703 210 1
0 -9 1 1008 209 1
0 -9 1 892 208 1
0 -9 -1 750 211 1
-2 9 2 6955 228 1
2 9 -2 7406 222 1
2 9 -2 6601 224 1
2 -9 -2 6685 228 1
-2 -9 2 6629 224 1
-2 -9 2 7274 222 1
4 9 -3 4887 332 1
-4 9 3 4389 328 1
-4 9 3 4501 328 1
-4 9 3 4124 335 1
4 9 -3 4694 328 1
4 9 -3 4657 329 1
-4 9 3 4857 327 1
-4 -9 3 4762 331 1
4 -9 -3 4310 335 1
4 -9 -3 4579 327 1
4 -9 -3 4674 326 1
-4 -9 3 4067 328 1
-6 9 4 5965 467 1
-6 9 4 6167 466 1
-6 9 4 6852 465 1
6 9 -4 5162 469 1
6 9 -4 6149 466 1
-6 9 4 6155 476 1
6 9 -4 6135 467 1
-6 -9 4 5448 469 1
6 -9 -4 6274 466 1
6 -9 -4 5315 474 1
-6 -9 4 6386 468 1
-6 -9 4 5876 467 1
6 -9 -4 6743 464 1
6 -9 -4 6288 466 1
8 9 -5 234 61 1
-8 9 5 377 44 1
-8 9 5 279 52 1
-8 9 5 262 70 1
8 9 -5 317 50 1
-8 9 5 274 44 1
-8 -9 5 308 58 1
8 -9 -5 366 44 1
8 -9 -5 368 47 1
8 -9 -5 320 50 1
-10 9 6 486 77 1
10 9 -6 441 65 1
10 9 -6 471 51 1
-10 9 6 603 44 1
10 -9 -6 495 47 1
10 -9 -6 494 52 1
-10 -9 6 537 64 1
10 -9 -6 437 43 1
12 9 -7 9 15 1
12 9 -7 16 45 1
-12 9 7 25 72 1
-12 9 7 7 12 1
-12 -9 7 27 57 1
12 -9 -7 10 35 1
12 -9 -7 11 12 1
-14 9 8 46 78 1
14 9 -8 36 54 1
14 -9 -8 26 43 1
-14 -9 8 108 74 1
16 9 -9 74 59 1
-16 9 9 213 88 1
16 -9 -9 101 52 1
-16 10 7 42 16 1
16 10 -7 22 17 1
16 10 -7 56 56 1
-16 10 7 172 88 1
16 -10 -7 8 14 1
16 -10 -7 79 47 1
-14 10 6 445 100 1
14 10 -6 396 66 1
14 10 -6 379 54 1
-14 10 6 325 48 1
14 -10 -6 329 46 1
14 -10 -6 410 60 1
-14 -10 6 480 79 1
12 10 -5 51 19 1
-12 10 5 169 84 1
12 10 -5 114 51 1
-12 10 5 55 18 1
12 -10 -5 117 38 1
12 -10 -5 42 16 1
-12 -10 5 57 19 1
-10 10 4 195 70 1
-10 10 4 277 34 1
10 10 -4 284 40 1
-10 10 4 234 37 1
10 10 -4 185 46 1
-10 -10 4 309 58 1
10 -10 -4 267 35 1
-10 -10 4 286 37 1
10 -10 -4 281 33 1
-8 10 3 826 120 1
-8 10 3 941 102 1
8 10 -3 827 109 1
-8 10 3 897 97 1
-8 10 3 844 97 1
8 10 -3 878 101 1
8 -10 -3 1005 100 1
-8 -10 3 723 106 1
8 -10 -3 866 97 1
8 -10 -3 848 96 1
-8 -10 3 811 99 1
-6 10 2 2658 187 1
6 10 -2 2609 194 1
-6 10 2 2753 187 1
6 10 -2 2795 189 1
-6 10 2 2799 189 1
6 10 -2 2835 188 1
-6 10 2 2549 202 1
-6 -10 2 2638 193 1
-6 -10 2 2890 188 1
6 -10 -2 2822 186 1
-6 -10 2 2724 189 1
6 -10 -2 2758 187 1
-4 10 1 3203 184 1
4 10 -1 3659 187 1
-4 10 1 3861 197 1
-4 10 1 3389 185 1
-4 -10 1 3763 185 1
4 -10 -1 3339 184 1
-4 -10 1 3500 186 1
2 10 0 18695 1246 1
2 10 0 19026 1244 1
-2 10 0 18014 1244 1
2 10 0 17803 1245 1
2 10 0 18303 1244 1
2 -10 0 18960 1244 1
-2 -10 0 18576 1245 1
-2 -10 0 18682 1244 1
-2 -10 0 19552 1246 1
0 10 -1 2354 232 1
0 10 1 2334 233 1
0 10 1 2058 234 1
0 10 -1 2459 232 1
0 -10 1 2302 231 1
0 -10 1 2650 233 1
-2 10 2 12275 1021 1
2 10 -2 12566 1017 1
-2 10 2 12444 1015 1
2 10 -2 12466 1016 1
2 -10 -2 11838 1020 1
-2 -10 2 12732 1016 1
-2 -10 2 12808 1017 1
4 10 -3 603 42 1
-4 10 3 739 39 1
-4 10 3 648 57 1
4 10 -3 746 39 1
-4 10 3 716 38 1
4 10 -3 530 50 1
4 -10 -3 718 35 1
4 -10 -3 656 38 1
4 -10 -3 584 57 1
-4 -10 3 593 41 1
6 10 -4 467 37 1
-6 10 4 416 33 1
-6 10 4 479 35 1
-6 10 4 543 64 1
6 10 -4 487 42 1
-6 10 4 582 41 1
6 10 -4 593 55 1
-6 -10 4 530 44 1
6 -10 -4 585 39 1
-6 -10 4 569 51 1
6 -10 -4 461 32 1
-6 -10 4 439 39 1
6 -10 -4 513 59 1
-8 10 5 252 65 1
8 10 -5 239 47 1
8 10 -5 264 42 1
-8 10 5 285 34 1
-8 10 5 252 43 1
8 -10 -5 242 33 1
8 -10 -5 250 37 1
8 -10 -5 274 41 1
-8 -10 5 272 48 1
-10 10 6 111 32 1
10 10 -6 108 47 1
-10 10 6 181 74 1
-10 -10 6 179 54 1
10 -10 -6 150 37 1
-12 10 7 191 78 1
12 10 -7 72 17 1
12 10 -7 101 47 1
-12 10 7 85 15 1
12 -10 -7 125 38 1
12 -10 -7 63 15 1
-14 10 8 305 89 1
14 10 -8 245 61 1
-14 -10 8 418 76 1
14 -10 -8 272 49 1
-16 10 9 120 88 1
16 10 -9 58 58 1
16 -10 -9 62 47 1
16 11 -7 75 19 1
-16 11 7 113 18 1
16 11 -7 158 58 1
-16 11 7 295 91 1
16 -11 -7 260 50 1
16 -11 -7 76 16 1
-14 11 6 28 14 1
14 11 -6 29 52 1
-14 11 6 48 81 1
14 11 -6 25 15 1
14 -11 -6 35 38 1
-14 -11 6 75 66 1
14 -11 -6 26 12 1
-12 11 5 8 13 1
-12 11 5 4 76 1
-12 -11 5 2 16 1
12 -11 -5 1 32 1
10 11 -4 70 16 1
-10 11 4 97 15 1
-10 11 4 88 31 1
10 11 -4 118 42 1
-10 11 4 147 68 1
-10 -11 4 85 16 1
10 -11 -4 73 13 1
10 -11 -4 64 13 1
-10 -11 4 153 53 1
-8 11 3 1222 69 1
8 11 -3 1122 83 1
-8 11 3 1039 94 1
-8 11 3 1144 74 1
8 11 -3 1174 72 1
-8 11 3 1104 67 1
8 -11 -3 1208 71 1
8 -11 -3 1127 67 1
-8 -11 3 1117 70 1
-8 -11 3 1081 78 1
-6 11 2 1914 81 1
-6 11 2 1886 84 1
6 11 -2 1684 83 1
6 11 -2 1732 85 1
-6 11 2 1817 81 1
-6 11 2 1637 103 1
-6 -11 2 1694 82 1
-6 -11 2 1563 91 1
6 -11 -2 1868 80 1
-6 -11 2 1653 84 1
6 -11 -2 1871 82 1
-4 11 1 1384 188 1
-4 11 1 1036 199 1
4 11 -1 1270 189 1
4 11 -1 1055 193 1
4 11 -1 1217 191 1
4 -11 -1 1397 188 1
-4 -11 1 1051 193 1
-4 -11 1 1261 190 1
2 11 0 8060 752 1
2 11 0 9123 754 1
-2 11 0 9394 751 1
2 11 0 9071 752 1
2 11 0 9577 751 1
-2 -11 0 8841 752 1
-2 -11 0 9114 752 1
2 -11 0 9779 751 1
-2 -11 0 9646 754 1
0 11 1 2986 1113 1
0 11 -1 3050 1113 1
0 11 -1 2847 1112 1
0 11 1 2531 1114 1
0 -11 1 3456 1113 1
0 -11 -1 2370 1114 1
0 -11 1 2835 1112 1
-2 11 2 2746 254 1
2 11 -2 2858 258 1
2 11 -2 2879 256 1
-2 11 2 2911 262 1
-2 -11 2 2950 256 1
-2 -11 2 2978 258 1
2 -11 -2 2788 262 1
-4 11 3 3877 380 1
4 11 -3 3879 382 1
-4 11 3 3844 379 1
4 11 -3 3960 384 1
-4 11 3 3887 389 1
-4 11 3 4042 380 1
-4 -11 3 4065 384 1
4 -11 -3 3532 388 1
-4 -11 3 3783 381 1
4 -11 -3 3782 379 1
6 11 -4 4526 380 1
-6 11 4 4685 391 1
6 11 -4 4890 382 1
-6 11 4 4927 379 1
-6 11 4 4661 381 1
6 11 -4 4866 385 1
-6 11 4 4517 380 1
-6 -11 4 4639 381 1
-6 -11 4 4694 384 1
6 -11 -4 4895 378 1
6 -11 -4 4987 380 1
-6 -11 4 5232 381 1
6 -11 -4 3954 389 1
-8 11 5 180 25 1
8 11 -5 128 36 1
-8 11 5 165 56 1
8 -11 -5 176 23 1
-8 -11 5 196 39 1
10 11 -6 468 70 1
-10 11 6 453 84 1
-10 11 6 640 48 1
10 11 -6 516 54 1
10 -11 -6 518 55 1
10 -11 -6 509 50 1
-10 -11 6 535 66 1
10 -11 -6 419 46 1
-12 11 7 68 75 1
12 11 -7 43 48 1
12 11 -7 14 15 1
12 -11 -7 6 33 1
-12 -11 7 116 62 1
14 11 -8 62 54 1
-14 11 8 106 84 1
-14 -11 8 170 71 1
14 -11 -8 52 43 1
16 11 -9 78 60 1
-16 11 9 193 86 1
16 -11 -9 98 47 1
16 12 -7 253 60 1
-16 12 7 149 18 1
16 12 -7 109 19 1
16 -12 -7 113 16 1
14 12 -6 163 59 1
14 12 -6 59 20 1
-14 12 6 100 19 1
14 -12 -6 66 17 1
12 12 -5 607 87 1
-12 12 5 810 64 1
-12 12 5 672 105 1
12 12 -5 717 69 1
12 -12 -5 759 63 1
12 -12 -5 832 70 1
-12 -12 5 742 88 1
10 12 -4 658 98 1
-10 12 4 676 89 1
-10 12 4 786 82 1
-10 12 4 691 114 1
10 12 -4 693 87 1
-10 -12 4 763 85 1
10 -12 -4 759 86 1
10 -12 -4 645 80 1
-10 -12 4 689 97 1
-8 12 3 1696 132 1
8 12 -3 1821 135 1
-8 12 3 1753 153 1
-8 12 3 2076 136 1
8 12 -3 1922 143 1
-8 12 3 1818 132 1
-8 -12 3 1828 139 1
8 -12 -3 1732 131 1
-8 -12 3 1753 133 1
8 -12 -3 2054 133 1
-6 12 2 1699 62 1
6 12 -2 1570 67 1
-6 12 2 1466 88 1
6 12 -2 1468 63 1
-6 12 2 1687 63 1
6 12 -2 1624 78 1
-6 -12 2 1631 75 1
6 -12 -2 1641 61 1
6 -12 -2 1780 62 1
-6 -12 2 1478 65 1
-6 -12 2 1519 66 1
-6 -12 2 1528 63 1
-4 12 1 1239 68 1
4 12 -1 1163 51 1
-4 12 1 1010 45 1
4 -12 -1 1068 44 1
-4 -12 1 1177 50 1
2 12 0 3983 149 1
-2 12 0 4585 145 1
2 12 0 4300 147 1
2 12 0 4482 146 1
-2 12 0 4112 155 1
2 12 0 4390 145 1
-2 -12 0 4024 146 1
-2 -12 0 3945 147 1
-2 -12 0 4139 149 1
0 12 1 4488 644 1
0 12 -1 4499 642 1
0 12 1 4847 642 1
0 12 -1 4850 642 1
0 -12 1 4552 642 1
0 -12 1 5511 642 1
0 -12 -1 4314 644 1
-2 12 2 9168 744 1
2 12 -2 9220 746 1
-2 12 2 9431 751 1
2 12 -2 9288 748 1
-2 -12 2 9266 747 1
-2 -12 2 9373 746 1
2 -12 -2 8624 751 1
-4 12 3 1242 60 1
4 12 -3 1298 63 1
-4 12 3 1321 57 1
4 12 -3 1120 70 1
-4 12 3 1179 76 1
-4 12 3 1103 59 1
-4 -12 3 1236 62 1
-4 -12 3 1134 68 1
4 -12 -3 1341 57 1
4 -12 -3 1163 75 1
-6 12 4 2358 214 1
6 12 -4 2981 221 1
-6 12 4 2680 229 1
6 12 -4 2125 214 1
6 12 -4 2514 216 1
-6 12 4 2805 215 1
-6 12 4 2517 212 1
6 -12 -4 2248 225 1
-6 -12 4 2705 220 1
-6 -12 4 2302 215 1
6 -12 -4 2793 214 1
6 -12 -4 2412 212 1
-8 12 5 87 24 1
-8 12 5 113 58 1
-8 12 5 54 10 1
8 12 -5 49 13 1
8 12 -5 85 36 1
8 -12 -5 107 23 1
8 -12 -5 41 9 1
-10 12 6 203 31 1
10 12 -6 150 47 1
-10 12 6 254 75 1
10 -12 -6 165 34 1
-10 -12 6 179 51 1
-12 12 7 191 82 1
12 12 -7 94 51 1
12 12 -7 62 19 1
-12 12 7 88 16 1
12 -12 -7 57 16 1
12 -12 -7 148 37 1
14 12 -8 242 68 1
-14 12 8 280 47 1
14 12 -8 219 54 1
-14 12 8 380 98 1
14 -12 -8 273 49 1
14 -12 -8 377 61 1
-16 12 9 202 91 1
16 12 -9 121 63 1
16 -12 -9 107 49 1
16 13 -7 189 65 1
-16 13 7 308 101 1
16 -13 -7 198 52 1
14 13 -6 39 56 1
-14 13 6 89 85 1
-14 -13 6 127 67 1
14 -13 -6 65 41 1
12 13 -5 26 50 1
-12 13 5 32 79 1
12 -13 -5 33 32 1
-12 -13 5 34 58 1
-10 13 4 235 32 1
10 13 -4 138 15 1
-10 13 4 267 69 1
10 13 -4 201 43 1
-10 13 4 181 13 1
10 -13 -4 132 11 1
8 13 -3 2084 111 1
-8 13 3 2203 102 1
-8 13 3 2156 99 1
8 13 -3 2214 103 1
-8 13 3 2069 98 1
-8 13 3 2074 122 1
-8 -13 3 1971 105 1
8 -13 -3 2272 100 1
8 -13 -3 2010 97 1
-6 13 2 736 122 1
6 13 -2 793 101 1
-6 13 2 900 99 1
-6 13 2 823 102 1
6 13 -2 701 111 1
-6 13 2 947 100 1
6 13 -2 819 104 1
-6 -13 2 622 109 1
-6 -13 2 730 103 1
6 -13 -2 798 99 1
6 -13 -2 873 99 1
-4 13 1 3803 359 1
4 13 -1 4094 351 1
-4 13 1 4315 348 1
4 13 -1 3608 353 1
4 13 -1 4346 350 1
-4 -13 1 4126 350 1
-4 -13 1 3829 352 1
4 -13 -1 4441 348 1
2 13 0 359 31 1
-2 13 0 280 49 1
2 13 0 336 29 1
2 13 0 318 35 1
2 13 0 282 41 1
-2 -13 0 312 34 1
-2 -13 0 295 40 1
0 13 1 4460 232 1
0 13 1 4826 233 1
0 13 -1 5319 233 1
0 13 -1 4778 232 1
0 13 -1 4872 236 1
0 13 1 4222 235 1
0 -13 1 4640 232 1
-2 13 2 286 51 1
-2 13 2 275 68 1
2 13 -2 208 56 1
2 13 -2 280 62 1
2 -13 -2 242 67 1
-2 -13 2 316 61 1
-2 -13 2 228 55 1
4 13 -3 1710 211 1
-4 13 3 1632 217 1
-4 13 3 1527 206 1
4 13 -3 1751 208 1
-4 13 3 1678 205 1
4 -13 -3 1455 216 1
-4 -13 3 1664 211 1
4 -13 -3 1743 204 1
-4 -13 3 1737 208 1
6 13 -4 2349 278 1
6 13 -4 2585 284 1
-6 13 4 2487 291 1
-6 13 4 2461 278 1
6 13 -4 2595 280 1
-6 13 4 2270 277 1
-6 13 4 2703 276 1
-6 -13 4 2492 280 1
6 -13 -4 2595 277 1
6 -13 -4 2217 293 1
6 -13 -4 2610 276 1
-6 -13 4 2424 283 1
-8 13 5 72 9 1
8 13 -5 93 13 1
8 13 -5 170 36 1
-8 13 5 123 55 1
-8 13 5 114 23 1
8 -13 -5 122 21 1
8 -13 -5 53 8 1
-10 13 6 338 68 1
-10 13 6 227 13 1
10 13 -6 168 16 1
10 13 -6 280 44 1
10 -13 -6 304 28 1
-12 13 7 443 92 1
12 13 -7 361 56 1
12 13 -7 399 68 1
-12 13 7 423 48 1
12 -13 -7 492 57 1
-12 -13 7 518 71 1
-14 13 8 320 89 1
14 13 -8 270 61 1
14 -13 -8 267 45 1
16 13 -9 177 66 1
-16 13 9 288 93 1
16 -13 -9 190 50 1
-16 14 7 134 88 1
16 14 -7 9 18 1
16 14 -7 53 59 1
-16 14 7 36 17 1
16 -14 -7 91 44 1
-14 14 6 50 17 1
-14 14 6 111 86 1
14 14 -6 98 58 1
-14 -14 6 208 68 1
14 -14 -6 107 39 1
-12 14 5 182 83 1
12 14 -5 121 53 1
-12 -14 5 221 59 1
12 -14 -5 165 34 1
10 14 -4 813 105 1
-10 14 4 851 88 1
10 14 -4 779 94 1
-10 14 4 762 119 1
-10 14 4 791 95 1
10 -14 -4 671 86 1
10 -14 -4 944 91 1
-10 -14 4 841 101 1
-8 14 3 663 63 1
8 14 -3 688 63 1
8 14 -3 612 75 1
-8 14 3 647 88 1
-8 14 3 674 57 1
-8 14 3 714 58 1
8 -14 -3 745 59 1
8 -14 -3 651 56 1
-8 -14 3 620 66 1
-6 14 2 368 52 1
6 14 -2 298 70 1
-6 14 2 242 81 1
6 14 -2 394 55 1
-6 14 2 311 51 1
6 -14 -2 285 51 1
6 -14 -2 352 50 1
-6 -14 2 264 66 1
-6 -14 2 357 57 1
4 14 -1 260 27 1
4 14 -1 307 9 1
4 14 -1 308 10 1
-4 14 1 248 47 1
-4 14 1 290 7 1
-4 -14 1 261 26 1
-4 -14 1 325 9 1
4 -14 -1 281 7 1
2 14 0 128 19 1
2 14 0 110 25 1
-2 14 0 150 41 1
-2 -14 0 133 25 1
-2 -14 0 131 27 1
0 14 -1 2110 401 1
0 14 1 2428 400 1
0 14 -1 2238 398 1
0 14 -1 2197 398 1
0 14 1 2280 398 1
0 14 1 2398 398 1
0 -14 -1 2180 401 1
0 -14 1 2437 398 1
0 -14 1 2226 397 1
-2 14 2 9672 794 1
-2 14 2 9643 787 1
2 14 -2 9520 790 1
2 14 -2 9631 789 1
2 -14 -2 8643 793 1
-2 -14 2 9581 789 1
-2 -14 2 9780 790 1
4 14 -3 3180 229 1
-4 14 3 3188 225 1
-4 14 3 2899 238 1
4 14 -3 3031 232 1
-4 14 3 2984 226 1
4 -14 -3 3194 225 1
4 -14 -3 2548 236 1
-4 -14 3 3063 228 1
-4 -14 3 2917 231 1
-6 14 4 4159 494 1
-6 14 4 4266 506 1
6 14 -4 4578 499 1
-6 14 4 4128 494 1
6 14 -4 4373 496 1
-6 14 4 4735 493 1
6 -14 -4 4559 494 1
6 -14 -4 4472 492 1
-8 14 5 175 39 1
8 14 -5 61 52 1
8 14 -5 112 48 1
-8 14 5 83 74 1
-8 14 5 93 46 1
8 -14 -5 130 37 1
8 -14 -5 131 43 1
-8 -14 5 135 46 1
-10 14 6 404 36 1
10 14 -6 327 52 1
-10 14 6 474 81 1
10 -14 -6 436 43 1
-10 -14 6 430 51 1
-12 14 7 71 15 1
12 14 -7 83 53 1
-12 14 7 129 80 1
12 14 -7 46 18 1
12 -14 -7 109 35 1
14 14 -8 149 62 1
-14 14 8 224 89 1
-14 -14 8 277 69 1
14 -14 -8 161 43 1
-16 14 9 166 88 1
16 14 -9 62 62 1
16 -14 -9 127 48 1
16 15 -7 3 60 1
-16 15 7 24 90 1
16 -15 -7 5 45 1
-14 15 6 231 92 1
14 15 -6 214 62 1
14 -15 -6 250 43 1
-12 15 5 402 95 1
12 15 -5 311 61 1
12 -15 -5 346 47 1
-12 -15 5 416 65 1
10 15 -4 514 58 1
10 15 -4 517 49 1
-10 15 4 494 53 1
-10 15 4 512 83 1
-10 15 4 546 42 1
10 -15 -4 585 45 1
-10 -15 4 572 60 1
-8 15 3 541 75 1
-8 15 3 485 40 1
8 15 -3 564 50 1
-8 15 3 506 41 1
-8 15 3 681 48 1
8 15 -3 641 64 1
8 -15 -3 639 41 1
8 -15 -3 436 39 1
-8 -15 3 521 42 1
-8 -15 3 578 50 1
-6 15 2 1087 69 1
6 15 -2 1109 75 1
-6 15 2 1169 69 1
6 15 -2 849 84 1
-6 15 2 880 95 1
-6 15 2 922 70 1
6 -15 -2 1117 68 1
-6 -15 2 843 100 1
-6 -15 2 1020 74 1
-4 15 1 1368 118 1
4 15 -1 1292 127 1
4 15 -1 1182 120 1
4 15 -1 1294 122 1
-4 15 1 1318 136 1
-4 -15 1 1234 121 1
4 -15 -1 1317 118 1
-4 -15 1 1311 126 1
2 15 0 1383 210 1
2 15 0 1557 207 1
2 15 0 1428 208 1
-2 15 0 1532 216 1
-2 15 0 1474 206 1
2 15 0 1616 207 1
-2 -15 0 1478 210 1
-2 -15 0 1402 209 1
-2 -15 0 1495 208 1
0 15 -1 3204 183 1
0 15 1 3392 180 1
0 15 1 3276 178 1
0 15 -1 3299 179 1
0 15 -1 3344 179 1
0 15 1 3296 182 1
0 -15 1 3200 178 1
0 -15 1 3431 179 1
0 -15 -1 3078 183 1
2 15 -2 398 45 1
2 15 -2 324 38 1
-2 15 2 421 52 1
-2 15 2 340 29 1
-2 -15 2 277 36 1
-2 -15 2 386 44 1
2 -15 -2 338 50 1
-4 15 3 418 46 1
4 15 -3 436 11 1
-4 15 3 489 13 1
4 15 -3 503 30 1
-4 -15 3 441 10 1
-4 -15 3 519 29 1
4 -15 -3 421 6 1
4 -15 -3 447 44 1
-6 15 4 1613 154 1
-6 15 4 1485 153 1
-6 15 4 1619 170 1
-6 15 4 1598 151 1
6 15 -4 1682 162 1
6 -15 -4 1607 151 1
-8 15 5 492 58 1
8 15 -5 471 59 1
-8 15 5 520 84 1
8 15 -5 413 71 1
-8 15 5 538 51 1
8 -15 -5 532 54 1
8 -15 -5 427 50 1
10 15 -6 184 55 1
-10 15 6 278 85 1
-10 15 6 210 38 1
-10 -15 6 266 51 1
10 -15 -6 216 44 1
-12 15 7 83 14 1
12 15 -7 49 51 1
12 15 -7 54 17 1
-12 15 7 136 81 1
12 -15 -7 166 33 1
14 15 -8 119 61 1
-14 15 8 214 89 1
14 -15 -8 151 42 1
-16 15 9 250 101 1
16 15 -9 96 69 1
16 -15 -9 120 52 1
-16 16 7 446 54 1
-16 16 7 586 104 1
16 16 -7 395 75 1
16 -16 -7 577 62 1
14 16 -6 24 55 1
-14 16 6 52 86 1
14 -16 -6 38 36 1
-14 -16 6 125 69 1
-12 16 5 176 15 1
-12 16 5 224 82 1
12 16 -5 234 53 1
12 16 -5 149 17 1
12 -16 -5 238 31 1
10 16 -4 519 79 1
-10 16 4 360 63 1
10 16 -4 460 61 1
-10 16 4 327 97 1
-10 16 4 336 54 1
10 -16 -4 413 56 1
-8 16 3 216 77 1
-8 16 3 220 41 1
-8 16 3 250 42 1
-8 16 3 235 47 1
8 16 -3 231 50 1
8 16 -3 185 63 1
8 -16 -3 256 41 1
8 -16 -3 184 39 1
-6 16 2 2817 172 1
6 16 -2 2652 181 1
-6 16 2 2503 191 1
-6 16 2 2563 171 1
6 16 -2 2650 175 1
-6 16 2 2590 172 1
6 -16 -2 2635 171 1
4 16 -1 961 69 1
-4 16 1 978 81 1
4 16 -1 1051 59 1
-4 16 1 1098 56 1
4 16 -1 1083 63 1
-4 -16 1 1021 61 1
4 -16 -1 1110 55 1
-4 -16 1 994 68 1
2 16 0 143 32 1
-2 16 0 152 29 1
2 16 0 104 43 1
2 16 0 132 37 1
2 16 0 153 32 1
-2 -16 0 119 38 1
-2 -16 0 110 42 1
-2 -16 0 131 35 1
0 16 1 2428 192 1
0 16 -1 1984 191 1
0 16 1 2229 191 1
0 16 -1 2171 192 1
0 16 -1 2033 196 1
0 16 1 2317 195 1
0 -16 -1 2142 196 1
0 -16 1 2359 192 1
0 -16 1 1985 190 1
2 16 -2 2063 146 1
2 16 -2 2095 149 1
-2 16 2 2146 154 1
-2 16 2 2099 142 1
-2 -16 2 1927 145 1
2 -16 -2 1886 153 1
-2 -16 2 1974 148 1
4 16 -3 1774 73 1
4 16 -3 1624 63 1
-4 16 3 1604 55 1
-4 16 3 1550 80 1
-4 -16 3 1529 61 1
4 -16 -3 1475 78 1
-4 -16 3 1838 70 1
-6 16 4 859 105 1
6 16 -4 803 111 1
-6 16 4 962 128 1
-6 16 4 809 107 1
-6 16 4 990 108 1
6 16 -4 944 119 1
6 -16 -4 907 105 1
8 16 -5 141 37 1
-8 16 5 120 9 1
-8 16 5 171 59 1
-8 16 5 148 22 1
8 16 -5 96 12 1
8 -16 -5 92 8 1
8 -16 -5 158 20 1
-10 16 6 815 98 1
10 16 -6 781 83 1
10 16 -6 812 69 1
-10 16 6 811 61 1
10 -16 -6 892 65 1
-12 16 7 145 16 1
-12 16 7 259 86 1
12 16 -7 225 56 1
12 16 -7 85 19 1
12 -16 -7 211 36 1
14 16 -8 66 20 1
-14 16 8 312 91 1
-14 16 8 131 18 1
14 16 -8 189 62 1
14 -16 -8 211 44 1
16 16 -9 88 18 1
-16 16 9 15 91 1
16 16 -9 12 63 1
16 -16 -9 26 46 1
16 17 -7 45 59 1
-16 17 7 88 87 1
-16 17 7 19 16 1
16 -17 -7 58 41 1
-14 17 6 134 20 1
14 17 -6 276 62 1
14 17 -6 82 21 1
-12 17 5 683 53 1
12 17 -5 571 72 1
12 17 -5 617 62 1
-12 17 5 629 102 1
12 -17 -5 743 57 1
-12 -17 5 780 72 1
-10 17 4 464 99 1
10 17 -4 719 81 1
10 17 -4 634 64 1
-10 17 4 493 65 1
-10 17 4 528 55 1
-10 -17 4 598 67 1
-10 -17 4 544 59 1
10 -17 -4 555 56 1
-8 17 3 1259 173 1
-8 17 3 1272 151 1
-8 17 3 1419 151 1
8 17 -3 1358 156 1
-8 17 3 1472 154 1
8 17 -3 1268 163 1
8 -17 -3 1554 151 1
8 -17 -3 1285 150 1
6 17 -2 981 139 1
-6 17 2 984 149 1
-6 17 2 1153 129 1
6 17 -2 1198 133 1
-6 17 2 1282 128 1
6 -17 -2 1240 128 1
4 17 -1 687 111 1
-4 17 1 799 106 1
4 17 -1 819 117 1
4 17 -1 770 108 1
-4 17 1 748 128 1
-4 -17 1 908 116 1
-4 -17 1 810 110 1
4 -17 -1 812 106 1
2 17 0 617 73 1
-2 17 0 799 67 1
-2 17 0 843 64 1
-2 17 0 724 66 1
2 17 0 706 69 1
-2 17 0 722 82 1
2 17 0 753 66 1
-2 -17 0 639 72 1
-2 -17 0 690 68 1
-2 -17 0 637 70 1
0 17 1 423 27 1
0 17 1 581 29 1
0 17 1 584 37 1
0 17 -1 552 30 1
0 17 -1 547 42 1
0 -17 1 510 27 1
0 -17 1 430 26 1
0 -17 -1 467 40 1
-2 17 2 1365 138 1
2 17 -2 1623 146 1
2 17 -2 1447 142 1
-2 17 2 1446 151 1
-2 -17 2 1408 142 1
-2 -17 2 1650 146 1
2 -17 -2 1321 150 1
-4 17 3 1789 134 1
-4 17 3 1708 152 1
4 17 -3 1543 143 1
4 17 -3 1801 138 1
-4 -17 3 1654 137 1
-4 -17 3 1529 142 1
4 -17 -3 1512 149 1
-6 17 4 131 61 1
-6 17 4 110 24 1
6 17 -4 135 40 1
6 -17 -4 103 21 1
-8 17 5 501 44 1
8 17 -5 456 53 1
8 17 -5 463 48 1
-8 17 5 461 73 1
-8 17 5 553 37 1
8 -17 -5 465 35 1
-10 17 6 938 105 1
-10 17 6 949 63 1
10 17 -6 896 73 1
10 17 -6 877 87 1
10 -17 -6 800 61 1
10 -17 -6 1053 67 1
12 17 -7 255 58 1
-12 17 7 328 89 1
12 17 -7 101 20 1
-12 17 7 154 17 1
14 17 -8 103 20 1
-14 17 8 159 18 1
14 17 -8 163 59 1
14 -17 -8 215 40 1
16 17 -9 42 63 1
-16 17 9 152 92 1
16 -17 -9 58 54 1
-16 18 7 134 90 1
16 18 -7 70 60 1
-16 18 7 10 20 1
-14 18 6 214 93 1
14 18 -6 116 63 1
14 -18 -6 167 39 1
12 18 -5 66 54 1
-12 18 5 92 84 1
-12 18 5 54 16 1
12 18 -5 27 18 1
12 -18 -5 58 30 1
-10 18 4 477 35 1
-10 18 4 588 86 1
10 18 -4 408 52 1
-10 18 4 438 38 1
-10 -18 4 475 36 1
10 -18 -4 514 35 1
-8 18 3 1189 102 1
-8 18 3 1016 128 1
-8 18 3 1061 105 1
8 18 -3 919 117 1
8 18 -3 1117 108 1
-8 18 3 1061 102 1
8 -18 -3 1059 101 1
6 18 -2 42 12 1
-6 18 2 33 9 1
-6 18 2 71 56 1
6 18 -2 71 35 1
-6 18 2 32 7 1
6 -18 -2 38 8 1
4 18 -1 69 12 1
4 18 -1 82 33 1
-4 18 1 73 57 1
4 18 -1 62 13 1
-4 -18 1 94 31 1
-4 -18 1 54 12 1
-2 18 0 304 35 1
-2 18 0 325 33 1
-2 18 0 289 55 1
2 18 0 315 32 1
2 18 0 267 37 1
2 18 0 308 45 1
-2 -18 0 242 35 1
-2 -18 0 297 43 1
-2 -18 0 232 40 1
0 18 1 3488 270 1
0 18 1 3629 271 1
0 18 -1 3505 270 1
0 18 -1 3565 275 1
0 18 1 3577 273 1
0 18 -1 3573 270 1
0 -18 1 3445 269 1
0 -18 1 3877 270 1
0 -18 -1 3301 274 1
-2 18 2 1508 122 1
-2 18 2 1537 107 1
2 18 -2 1487 116 1
2 18 -2 1493 113 1
-2 -18 2 1427 111 1
-2 -18 2 1529 115 1
2 -18 -2 1388 121 1
-4 18 3 1631 119 1
4 18 -3 1858 132 1
-4 18 3 1745 120 1
-4 18 3 1535 139 1
4 18 -3 1631 125 1
-4 -18 3 1581 124 1
4 -18 -3 1338 136 1
-4 -18 3 1818 131 1
-6 18 4 22 6 1
-6 18 4 19 52 1
6 18 -4 18 12 1
-6 18 4 21 16 1
-6 18 4 16 7 1
6 18 -4 15 34 1
6 -18 -4 15 6 1
8 18 -5 113 43 1
-8 18 5 129 67 1
-8 18 5 46 11 1
8 18 -5 33 15 1
8 -18 -5 28 10 1
10 18 -6 160 53 1
-10 18 6 176 32 1
-10 18 6 257 83 1
10 -18 -6 176 33 1
-12 18 7 601 112 1
-12 18 7 720 68 1
12 18 -7 556 76 1
12 18 -7 564 94 1
12 -18 -7 630 73 1
14 18 -8 78 21 1
-14 18 8 110 18 1
14 18 -8 231 61 1
14 -18 -8 173 40 1
16 18 -9 33 19 1
-16 18 9 42 93 1
16 18 -9 30 63 1
16 -18 -9 3 43 1
-16 19 7 39 92 1
16 19 -7 10 65 1
14 19 -6 197 59 1
-14 19 6 96 15 1
14 19 -6 52 17 1
-14 19 6 180 85 1
14 -19 -6 119 34 1
-12 19 5 22 13 1
-12 19 5 164 83 1
12 19 -5 53 16 1
12 19 -5 174 55 1
12 -19 -5 93 27 1
10 19 -4 36 20 1
-10 19 4 66 34 1
10 19 -4 39 49 1
10 -19 -4 35 16 1
8 19 -3 660 76 1
-8 19 3 596 52 1
-8 19 3 526 52 1
-8 19 3 517 90 1
8 19 -3 677 62 1
-8 19 3 538 57 1
8 -19 -3 546 51 1
6 19 -2 1075 124 1
-6 19 2 1141 135 1
6 19 -2 1121 117 1
-6 19 2 1159 112 1
6 -19 -2 1130 111 1
-4 19 1 215 55 1
4 19 -1 215 11 1
4 19 -1 198 10 1
4 19 -1 395 33 1
-4 19 1 230 8 1
-4 -19 1 218 10 1
-4 -19 1 336 31 1
-2 19 0 443 34 1
-2 19 0 418 40 1
2 19 0 485 38 1
2 19 0 460 51 1
-2 19 0 318 61 1
-2 19 0 421 38 1
2 19 0 457 43 1
-2 -19 0 417 41 1
-2 -19 0 379 45 1
-2 -19 0 486 48 1
0 19 -1 875 50 1
0 19 1 889 54 1
0 19 -1 830 61 1
0 19 1 858 49 1
0 19 -1 835 52 1
0 19 1 855 56 1
0 -19 1 898 51 1
0 -19 -1 801 59 1
2 19 -2 498 67 1
-2 19 2 503 81 1
2 19 -2 564 69 1
2 19 -2 554 75 1
-2 19 2 556 61 1
-2 -19 2 535 67 1
2 -19 -2 445 80 1
-2 -19 2 581 73 1
-4 19 3 252 65 1
4 19 -3 141 43 1
-4 19 3 204 29 1
4 19 -3 226 40 1
4 -19 -3 167 56 1
-6 19 4 133 66 1
-6 19 4 67 25 1
6 19 -4 64 42 1
-6 19 4 96 31 1
6 -19 -4 96 25 1
-8 19 5 249 63 1
-8 19 5 161 9 1
-8 19 5 191 21 1
8 19 -5 112 40 1
8 19 -5 120 13 1
8 -19 -5 120 8 1
10 19 -6 67 49 1
10 19 -6 38 16 1
-10 19 6 139 77 1
-10 19 6 49 12 1
10 -19 -6 16 11 1
10 -19 -6 119 27 1
12 19 -7 69 18 1
12 19 -7 112 54 1
-12 19 7 79 14 1
-12 19 7 152 84 1
12 -19 -7 125 33 1
-14 19 8 220 94 1
14 19 -8 134 60 1
14 -19 -8 120 38 1
-16 20 7 219 96 1
16 20 -7 107 64 1
14 20 -6 344 63 1
-14 20 6 243 19 1
14 20 -6 170 21 1
-12 20 5 803 57 1
12 20 -5 617 75 1
12 20 -5 606 65 1
-12 20 5 762 106 1
12 -20 -5 793 57 1
-10 20 4 134 16 1
10 20 -4 111 20 1
10 20 -4 184 50 1
-10 20 4 200 34 1
-10 20 4 252 81 1
10 -20 -4 75 14 1
10 -20 -4 203 30 1
-8 20 3 30 9 1
8 20 -3 50 14 1
8 20 -3 92 42 1
-8 20 3 39 11 1
-8 20 3 87 23 1
-8 20 3 95 65 1
8 -20 -3 24 9 1
6 20 -2 1018 94 1
-6 20 2 942 78 1
6 20 -2 1034 85 1
-6 20 2 1036 106 1
6 -20 -2 1075 77 1
4 20 -1 2102 196 1
-4 20 1 2395 192 1
4 20 -1 2096 193 1
-4 20 1 2203 209 1
4 20 -1 1874 199 1
-4 -20 1 1871 198 1
-2 20 0 2373 242 1
-2 20 0 2086 254 1
-2 20 0 2352 244 1
2 20 0 2589 244 1
2 20 0 2452 248 1
2 20 0 2407 245 1
-2 20 0 2383 244 1
-2 -20 0 2280 247 1
-2 -20 0 2321 245 1
-2 -20 0 2549 247 1
0 20 -1 987 146 1
0 20 -1 1038 145 1
0 20 1 947 144 1
0 20 1 1014 146 1
0 20 -1 1036 152 1
0 20 1 947 149 1
0 -20 -1 824 150 1
0 -20 1 1136 145 1
2 20 -2 34 34 1
2 20 -2 31 31 1
2 20 -2 10 15 1
-2 -20 2 46 31 1
-2 -20 2 6 14 1
-4 20 3 3265 249 1
4 20 -3 2997 257 1
4 20 -3 3047 254 1
-4 20 3 3239 265 1
-4 20 3 2999 250 1
-4 -20 3 2971 257 1
4 -20 -3 2632 262 1
6 20 -4 173 38 1
-6 20 4 144 10 1
-6 20 4 246 61 1
-6 20 4 189 19 1
6 20 -4 122 14 1
6 -20 -4 128 9 1
-8 20 5 342 29 1
-8 20 5 292 36 1
8 20 -5 210 48 1
-8 20 5 355 74 1
8 -20 -5 292 28 1
-10 20 6 820 61 1
-10 20 6 752 105 1
-10 20 6 696 91 1
10 20 -6 596 71 1
10 20 -6 623 88 1
10 -20 -6 677 60 1
-12 20 7 255 38 1
-12 20 7 338 94 1
12 20 -7 159 60 1
12 -20 -7 227 40 1
-14 20 8 343 97 1
14 20 -8 242 69 1
14 -20 -8 188 45 1
-16 21 7 70 93 1
16 21 -7 32 64 1
14 21 -6 116 63 1
-14 21 6 59 17 1
-14 21 6 236 94 1
14 -21 -6 111 36 1
12 21 -5 32 18 1
-12 21 5 59 15 1
12 21 -5 87 56 1
-12 21 5 189 88 1
12 -21 -5 125 29 1
-10 21 4 18 72 1
-10 21 4 16 11 1
10 21 -4 12 15 1
10 21 -4 13 46 1
-10 21 4 33 30 1
10 -21 -4 14 11 1
-8 21 3 914 94 1
8 21 -3 803 109 1
-8 21 3 881 123 1
-8 21 3 942 91 1
8 21 -3 885 98 1
8 -21 -3 906 90 1
6 21 -2 384 59 1
6 21 -2 297 44 1
-6 21 2 240 32 1
6 -21 -2 261 30 1
4 21 -1 247 46 1
4 21 -1 233 57 1
-4 21 1 245 35 1
-4 21 1 196 70 1
4 21 -1 193 42 1
-4 -21 1 198 53 1
2 21 0 7507 582 1
2 21 0 7482 584 1
-2 21 0 8040 582 1
-2 21 0 7819 581 1
2 21 0 8004 582 1
-2 21 0 7735 590 1
-2 21 0 6960 579 1
-2 -21 0 7084 584 1
-2 -21 0 7149 582 1
-2 -21 0 7583 583 1
0 21 -1 512 86 1
0 21 -1 478 77 1
0 21 1 483 82 1
0 21 1 524 78 1
0 21 1 531 75 1
0 21 -1 504 75 1
0 -21 1 536 76 1
0 -21 -1 432 83 1
2 21 -2 300 61 1
-2 -21 2 378 67 1
-2 -21 2 431 61 1
-4 21 3 177 20 1
4 21 -3 133 15 1
4 21 -3 155 36 1
-4 21 3 201 55 1
-4 -21 3 135 32 1
6 21 -4 30 12 1
-6 21 4 91 16 1
-6 21 4 104 57 1
6 21 -4 29 36 1
-6 21 4 44 7 1
-8 21 5 395 82 1
8 21 -5 223 51 1
-8 21 5 243 30 1
-8 21 5 261 38 1
8 -21 -5 229 28 1
10 21 -6 285 53 1
10 21 -6 280 62 1
-10 21 6 407 96 1
-10 21 6 352 39 1
-10 21 6 268 57 1
10 -21 -6 208 39 1
-12 21 7 570 46 1
12 21 -7 461 71 1
-12 21 7 578 103 1
12 21 -7 399 56 1
14 21 -8 131 60 1
-14 21 8 265 96 1
14 21 -8 39 20 1
14 -21 -8 82 42 1
-14 22 6 3 14 1
-14 22 6 57 89 1
14 22 -6 5 57 1
14 22 -6 5 17 1
-12 22 5 6 13 1
12 22 -5 11 53 1
-12 22 5 38 84 1
12 22 -5 2 17 1
-10 22 4 205 80 1
-10 22 4 226 33 1
-10 22 4 117 13 1
10 22 -4 108 18 1
10 22 -4 213 50 1
10 -22 -4 72 15 1
-8 22 3 332 77 1
8 22 -3 169 18 1
8 22 -3 326 47 1
-8 22 3 164 14 1
8 -22 -3 140 12 1
6 22 -2 27 48 1
-6 22 2 89 77 1
6 22 -2 42 45 1
-6 22 2 68 34 1
6 -22 -2 68 32 1
-4 22 1 78 8 1
-4 22 1 76 55 1
4 22 -1 57 11 1
4 22 -1 93 32 1
-2 22 0 2164 93 1
2 22 0 2040 99 1
-2 22 0 2104 97 1
2 22 0 2125 103 1
2 22 0 2075 96 1
-2 22 0 2185 96 1
-2 22 0 2116 113 1
-2 -22 0 1864 101 1
-2 -22 0 2085 101 1
0 22 -1 1761 67 1
0 22 1 1854 70 1
0 22 1 1733 73 1
0 22 1 1765 66 1
0 22 -1 1807 78 1
0 22 -1 1876 69 1
0 -22 -1 1682 75 1
0 -22 1 1962 67 1
2 22 -2 1949 151 1
-2 22 2 1931 161 1
-2 22 2 1940 146 1
2 22 -2 1940 155 1
-2 22 2 2145 152 1
2 22 -2 1844 150 1
-2 -22 2 1854 150 1
-2 -22 2 2019 154 1
2 -22 -2 1687 160 1
-4 22 3 1401 69 1
4 22 -3 1287 85 1
-4 22 3 1253 70 1
4 22 -3 1269 77 1
-4 22 3 1304 93 1
-4 -22 3 1143 83 1
-6 22 4 345 76 1
6 22 -4 336 57 1
6 22 -4 349 52 1
-6 22 4 367 43 1
-6 22 4 395 39 1
-8 22 5 456 54 1
8 22 -5 385 60 1
-8 22 5 520 48 1
8 22 -5 412 75 1
-8 22 5 469 89 1
8 -22 -5 481 46 1
10 22 -6 46 51 1
10 22 -6 40 17 1
-10 22 6 46 32 1
-10 22 6 45 11 1
-10 22 6 67 76 1
10 -22 -6 51 11 1
12 22 -7 220 58 1
-12 22 7 113 15 1
12 22 -7 52 19 1
-12 22 7 263 88 1
14 22 -8 70 19 1
14 22 -8 136 60 1
14 23 -6 84 59 1
-14 23 6 61 15 1
14 23 -6 26 17 1
-14 23 6 145 90 1
12 23 -5 40 21 1
-12 23 5 182 90 1
-12 23 5 63 17 1
12 23 -5 109 58 1
10 23 -4 102 16 1
-10 23 4 107 12 1
-10 23 4 157 77 1
10 23 -4 161 49 1
-10 23 4 212 31 1
8 23 -3 675 47 1
-8 23 3 864 88 1
-8 23 3 642 35 1
8 23 -3 642 54 1
8 -23 -3 630 32 1
6 23 -2 102 39 1
6 23 -2 58 16 1
-6 23 2 84 12 1
-6 23 2 161 69 1
6 -23 -2 78 12 1
-4 23 1 192 45 1
4 23 -1 255 64 1
4 23 -1 216 54 1
-4 23 1 222 79 1
-2 23 0 386 101 1
2 23 0 428 84 1
2 23 0 497 82 1
2 23 0 356 90 1
-2 23 0 402 83 1
-2 23 0 497 78 1
-2 -23 0 363 86 1
-2 -23 0 348 87 1
0 23 -1 133 34 1
0 23 -1 204 52 1
0 23 1 213 38 1
0 23 1 179 46 1
0 23 1 206 42 1
0 23 -1 176 37 1
0 -23 -1 204 51 1
0 -23 1 148 31 1
-2 23 2 173 55 1
2 23 -2 127 51 1
-2 23 2 160 43 1
-2 23 2 137 68 1
2 23 -2 130 61 1
2 23 -2 140 53 1
-2 -23 2 127 57 1
2 -23 -2 121 65 1
-4 23 3 432 63 1
4 23 -3 327 40 1
-4 23 3 320 23 1
-6 23 4 567 40 1
-6 23 4 520 44 1
-6 23 4 510 77 1
6 23 -4 445 65 1
6 23 -4 513 53 1
-8 23 5 9 22 1
-8 23 5 4 65 1
8 23 -5 9 43 1
8 23 -5 3 14 1
-8 23 5 5 8 1
8 -23 -5 4 8 1
10 23 -6 858 92 1
10 23 -6 906 76 1
-10 23 6 942 108 1
-10 23 6 991 65 1
-10 23 6 858 74 1
10 -23 -6 896 64 1
-12 23 7 132 86 1
12 23 -7 28 18 1
12 23 -7 75 59 1
-12 23 7 43 14 1
14 23 -8 48 60 1
-14 23 8 147 94 1
14 24 -6 19 18 1
-14 24 6 21 22 1
14 24 -6 18 60 1
-14 24 6 43 90 1
-12 24 5 183 17 1
-12 24 5 352 94 1
12 24 -5 111 21 1
12 24 -5 221 59 1
10 24 -4 282 56 1
-10 24 4 308 89 1
-10 24 4 245 38 1
-10 24 4 319 36 1
8 24 -3 28 43 1
-8 24 3 2 69 1
-8 24 3 7 10 1
8 24 -3 9 14 1
8 -24 -3 18 8 1
6 24 -2 390 41 1
-6 24 2 239 11 1
6 24 -2 179 15 1
-4 24 1 1281 104 1
-4 24 1 1339 76 1
4 24 -1 1271 83 1
4 24 -1 1136 90 1
-2 24 0 506 74 1
-2 24 0 564 69 1
2 24 0 525 82 1
2 24 0 554 76 1
-2 24 0 556 92 1
-2 24 0 487 74 1
2 24 0 588 73 1
-2 -24 0 475 79 1
-2 -24 0 493 78 1
0 24 -1 1814 175 1
0 24 1 1971 174 1
0 24 -1 1936 169 1
0 24 -1 1741 170 1
0 24 1 1935 169 1
0 24 1 1818 170 1
0 -24 -1 1674 175 1
0 -24 1 1776 168 1
-2 24 2 577 51 1
-2 24 2 579 40 1
2 24 -2 506 58 1
2 24 -2 485 50 1
2 24 -2 470 49 1
-2 24 2 505 65 1
2 -24 -2 459 63 1
-2 -24 2 468 55 1
-4 24 3 184 55 1
-4 24 3 109 8 1
4 24 -3 92 13 1
4 24 -3 89 35 1
-6 24 4 236 30 1
6 24 -4 164 45 1
-6 24 4 238 26 1
-6 24 4 282 69 1
-8 24 5 382 80 1
-8 24 5 262 30 1
8 24 -5 302 52 1
8 -24 -5 274 27 1
-10 24 6 80 84 1
10 24 -6 102 58 1
12 24 -7 16 54 1
-12 24 7 25 81 1
-12 24 7 7 15 1
12 24 -7 8 17 1
14 24 -8 131 64 1
-14 25 6 139 92 1
14 25 -6 1 18 1
14 25 -6 45 59 1
-12 25 5 78 83 1
12 25 -5 6 54 1
12 25 -5 6 17 1
-12 25 5 20 14 1
-10 25 4 366 107 1
10 25 -4 374 70 1
-10 25 4 416 58 1
10 25 -4 340 86 1
8 25 -3 425 66 1
-8 25 3 487 105 1
-8 25 3 446 55 1
8 25 -3 401 81 1
8 -25 -3 408 53 1
-6 25 2 1765 127 1
-6 25 2 1883 158 1
6 25 -2 1801 142 1
6 25 -2 1622 133 1
-4 25 1 652 152 1
4 25 -1 686 135 1
-4 25 1 762 130 1
4 25 -1 512 140 1
2 25 0 574 86 1
-2 25 0 488 86 1
2 25 0 510 88 1
-2 25 0 519 102 1
-2 25 0 519 87 1
2 25 0 485 94 1
-2 25 0 550 82 1
-2 -25 0 444 89 1
-2 -25 0 463 91 1
0 25 1 64 30 1
0 25 -1 124 48 1
0 25 -1 72 30 1
0 25 1 96 42 1
0 -25 1 59 27 1
0 -25 -1 88 45 1
2 25 -2 514 85 1
-2 25 2 600 78 1
-2 25 2 518 86 1
-2 25 2 513 97 1
2 25 -2 470 90 1
2 25 -2 549 85 1
2 -25 -2 398 95 1
-2 -25 2 449 88 1
4 25 -3 633 63 1
4 25 -3 606 73 1
-4 25 3 625 80 1
-4 25 3 647 53 1
-6 25 4 309 33 1
-6 25 4 276 30 1
6 25 -4 267 50 1
-6 25 4 381 75 1
-8 25 5 161 28 1
-8 25 5 85 14 1
-8 25 5 229 79 1
8 25 -5 77 20 1
8 25 -5 136 50 1
10 25 -6 22 17 1
-10 25 6 24 77 1
-10 25 6 26 11 1
10 25 -6 27 52 1
-12 25 7 158 84 1
12 25 -7 136 59 1
12 25 -7 62 18 1
14 25 -8 188 64 1
-14 25 8 352 99 1
14 26 -6 98 62 1
-14 26 6 155 95 1
-12 26 5 75 83 1
12 26 -5 4 17 1
-12 26 5 10 14 1
12 26 -5 5 54 1
10 26 -4 84 55 1
10 26 -4 29 19 1
-10 26 4 42 15 1
-10 26 4 122 86 1
8 26 -3 415 57 1
8 26 -3 467 67 1
-8 26 3 442 45 1
-8 26 3 459 95 1
8 -26 -3 465 43 1
-6 26 2 587 30 1
-6 26 2 648 80 1
6 26 -2 488 47 1
4 26 -1 602 59 1
-4 26 1 560 36 1
4 26 -1 577 47 1
-4 26 1 644 76 1
2 26 0 36 16 1
-2 26 0 45 15 1
-2 26 0 86 27 1
2 26 0 63 35 1
-2 -26 0 42 30 1
0 26 1 205 45 1
0 26 -1 214 50 1
0 26 -1 228 34 1
0 26 1 213 35 1
0 -26 1 205 31 1
0 -26 -1 211 49 1
-2 26 2 301 55 1
2 26 -2 256 37 1
-2 26 2 259 23 1
-2 26 2 241 31 1
2 26 -2 187 35 1
-2 -26 2 151 32 1
-4 26 3 483 29 1
4 26 -3 491 45 1
4 26 -3 486 47 1
-4 26 3 446 63 1
6 26 -4 1247 114 1
-6 26 4 1252 133 1
-6 26 4 1270 105 1
6 26 -4 1189 122 1
-6 26 4 1271 107 1
8 26 -5 65 18 1
-8 26 5 131 26 1
-8 26 5 167 77 1
8 26 -5 56 48 1
-8 26 5 52 11 1
-10 26 6 389 95 1
-10 26 6 401 41 1
10 26 -6 285 65 1
12 26 -7 56 58 1
-12 26 7 83 88 1
14 26 -8 82 65 1
-14 26 8 143 93 1
-14 27 6 188 94 1
14 27 -6 46 63 1
14 27 -6 0 18 1
-12 27 5 77 87 1
12 27 -5 17 55 1
12 27 -5 4 17 1
-12 27 5 4 14 1
-10 27 4 343 101 1
-10 27 4 232 44 1
10 27 -4 202 66 1
-8 27 3 220 84 1
8 27 -3 148 52 1
8 27 -3 72 19 1
-8 27 3 108 15 1
8 -27 -3 172 26 1
6 27 -2 136 49 1
-6 27 2 194 33 1
-6 27 2 288 84 1
4 27 -1 56 16 1
4 27 -1 80 37 1
-4 27 1 66 12 1
-4 27 1 153 66 1
2 27 0 137 33 1
-2 27 0 148 31 1
-2 27 0 160 26 1
2 27 0 89 38 1
-2 27 0 209 60 1
0 27 1 538 66 1
0 27 1 527 58 1
0 27 1 488 63 1
0 27 -1 467 68 1
0 27 -1 466 58 1
0 27 -1 391 62 1
2 27 -2 42 32 1
-2 27 2 22 27 1
-2 27 2 20 47 1
-2 27 2 20 12 1
2 27 -2 19 12 1
-2 27 2 20 8 1
2 27 -2 23 33 1
-2 -27 2 28 28 1
-4 27 3 68 9 1
4 27 -3 61 14 1
4 27 -3 118 39 1
-6 27 4 431 44 1
6 27 -4 378 55 1
6 27 -4 290 59 1
-6 27 4 360 79 1
-6 27 4 444 41 1
-8 27 5 183 14 1
8 27 -5 177 52 1
-8 27 5 372 84 1
8 27 -5 158 21 1
-10 27 6 61 84 1
10 27 -6 5 19 1
-10 27 6 16 13 1
10 27 -6 48 57 1
-12 27 7 370 100 1
12 27 -7 255 68 1
14 27 -8 9 18 1
14 27 -8 34 60 1
-14 27 8 188 97 1
14 28 -6 9 59 1
14 28 -6 39 18 1
-14 28 6 22 91 1
12 28 -5 2 17 1
12 28 -5 19 58 1
-12 28 5 60 84 1
-12 28 5 10 14 1
10 28 -4 569 65 1
-10 28 4 684 105 1
10 28 -4 575 75 1
-10 28 4 622 52 1
8 28 -3 73 18 1
8 28 -3 135 51 1
-8 28 3 114 13 1
-8 28 3 242 83 1
6 28 -2 17 14 1
6 28 -2 73 41 1
-6 28 2 148 73 1
-6 28 2 73 10 1
4 28 -1 38 15 1
-4 28 1 106 64 1
-4 28 1 47 11 1
-4 28 1 43 13 1
4 28 -1 53 38 1
-2 28 0 413 69 1
-2 28 0 453 42 1
2 28 0 313 62 1
2 28 0 441 48 1
-2 28 0 415 51 1
2 28 0 362 53 1
-2 28 0 375 53 1
0 28 -1 35 42 1
0 28 1 29 12 1
0 28 1 42 40 1
0 28 1 30 29 1
0 28 -1 29 13 1
0 28 -1 29 28 1
-2 28 2 849 82 1
-2 28 2 868 85 1
-2 28 2 756 96 1
-2 28 2 859 75 1
2 28 -2 858 83 1
2 28 -2 826 83 1
2 28 -2 767 89 1
-2 -28 2 658 85 1
4 28 -3 579 51 1
-4 28 3 641 73 1
-4 28 3 559 37 1
4 28 -3 654 64 1
-6 28 4 221 34 1
6 28 -4 181 52 1
-6 28 4 277 78 1
-6 28 4 201 31 1
8 28 -5 7 17 1
-8 28 5 54 75 1
-8 28 5 9 10 1
-8 28 5 50 26 1
8 28 -5 7 49 1
10 28 -6 120 54 1
-10 28 6 151 82 1
12 28 -7 31 18 1
-12 28 7 261 90 1
12 28 -7 87 62 1
-14 28 8 90 94 1
14 28 -8 29 63 1
-14 29 6 85 91 1
14 29 -6 5 18 1
14 29 -6 23 60 1
12 29 -5 59 60 1
-12 29 5 20 15 1
-12 29 5 111 90 1
12 29 -5 12 18 1
-10 29 4 172 90 1
-10 29 4 67 16 1
10 29 -4 43 21 1
10 29 -4 100 57 1
8 29 -3 246 63 1
-8 29 3 416 102 1
-8 29 3 227 39 1
6 29 -2 66 42 1
6 29 -2 51 15 1
-6 29 2 113 72 1
-6 29 2 66 10 1
-4 29 1 636 43 1
4 29 -1 552 55 1
4 29 -1 541 58 1
-4 29 1 656 51 1
-4 29 1 511 81 1
-2 29 0 470 79 1
2 29 0 513 58 1
-2 29 0 410 63 1
2 29 0 458 61 1
-2 29 0 518 53 1
-2 29 0 445 60 1
2 29 0 444 71 1
0 29 1 288 43 1
0 29 1 280 44 1
0 29 -1 280 42 1
0 29 -1 278 44 1
0 29 -1 301 54 1
0 29 1 343 52 1
2 29 -2 1613 146 1
-2 29 2 1538 152 1
-2 29 2 1601 143 1
2 29 -2 1642 142 1
-2 29 2 1642 135 1
2 29 -2 1591 142 1
-2 29 2 1644 141 1
-2 -29 2 1447 143 1
-4 29 3 60 31 1
-4 29 3 118 63 1
-4 29 3 47 10 1
4 29 -3 22 15 1
4 29 -3 57 40 1
6 29 -4 16 43 1
-6 29 4 55 19 1
-6 29 4 39 9 1
-6 29 4 50 66 1
6 29 -4 30 16 1
8 29 -5 138 58 1
-8 29 5 154 41 1
-8 29 5 193 89 1
10 29 -6 90 20 1
10 29 -6 229 58 1
-10 29 6 139 16 1
12 29 -7 99 59 1
-12 29 7 109 87 1
-14 30 6 143 92 1
14 30 -6 63 63 1
12 30 -5 112 61 1
-12 30 5 202 93 1
10 30 -4 262 69 1
-10 30 4 368 47 1
-10 30 4 435 102 1
8 30 -3 12 16 1
-8 30 3 15 77 1
-8 30 3 15 11 1
8 30 -3 15 49 1
6 30 -2 33 17 1
6 30 -2 54 45 1
-6 30 2 36 12 1
-6 30 2 127 79 1
4 30 -1 13 14 1
-4 30 1 70 64 1
4 30 -1 9 38 1
-4 30 1 14 10 1
-4 30 1 10 13 1
-2 30 0 337 51 1
2 30 0 322 42 1
2 30 0 314 50 1
-2 30 0 337 67 1
-2 30 0 260 46 1
-2 30 0 318 36 1
0 30 1 120 15 1
0 30 -1 202 33 1
0 30 -1 129 15 1
0 30 1 164 33 1
-2 30 2 432 66 1
-2 30 2 514 37 1
2 30 -2 494 49 1
-2 30 2 466 49 1
2 30 -2 447 51 1
-2 30 2 424 53 1
2 30 -2 448 61 1
4 30 -3 720 76 1
-4 30 3 794 53 1
4 30 -3 783 66 1
-4 30 3 865 67 1
-4 30 3 795 87 1
-6 30 4 54 70 1
6 30 -4 22 46 1
-6 30 4 25 10 1
6 30 -4 11 17 1
-6 30 4 60 19 1
-8 30 5 91 81 1
-8 30 5 20 10 1
8 30 -5 13 51 1
8 30 -5 7 17 1
10 30 -6 66 56 1
-10 30 6 70 83 1
-12 30 7 117 88 1
12 30 -7 48 59 1
12 30 -7 25 18 1
-12 31 5 376 101 1
12 31 -5 164 65 1
10 31 -4 234 65 1
-10 31 4 315 106 1
-10 31 4 286 51 1
10 31 -4 263 74 1
-8 31 3 51 79 1
8 31 -3 13 51 1
8 31 -3 15 17 1
-8 31 3 15 12 1
6 31 -2 134 18 1
6 31 -2 231 48 1
-6 31 2 176 13 1
-6 31 2 273 78 1
-4 31 1 114 66 1
-4 31 1 60 15 1
4 31 -1 82 42 1
4 31 -1 57 16 1
-4 31 1 73 12 1
2 31 0 95 41 1
-2 31 0 40 17 1
2 31 0 23 17 1
-2 31 0 55 14 1
0 31 -1 1598 121 1
0 31 -1 1533 113 1
0 31 -1 1514 117 1
0 31 1 1554 114 1
0 31 1 1729 121 1
0 31 1 1520 118 1
-2 31 2 3 32 1
-2 31 2 3 50 1
2 31 -2 30 36 1
2 31 -2 17 14 1
-2 31 2 22 9 1
-2 31 2 10 13 1
2 31 -2 90 35 1
-4 31 3 265 77 1
-4 31 3 266 35 1
4 31 -3 274 51 1
-4 31 3 234 45 1
4 31 -3 212 53 1
6 31 -4 10 48 1
6 31 -4 4 18 1
-6 31 4 11 11 1
-6 31 4 19 74 1
8 31 -5 94 54 1
8 31 -5 66 21 1
-8 31 5 188 88 1
-8 31 5 80 14 1
-10 31 6 97 84 1
10 31 -6 65 56 1
12 31 -7 82 62 1
-12 31 7 164 94 1
12 32 -5 54 19 1
12 32 -5 130 62 1
-12 32 5 243 93 1
-10 32 4 78 15 1
10 32 -4 63 20 1
-10 32 4 229 91 1
10 32 -4 85 56 1
-8 32 3 53 14 1
8 32 -3 92 55 1
8 32 -3 41 18 1
-8 32 3 155 86 1
6 32 -2 58 48 1
-6 32 2 76 76 1
-6 32 2 24 11 1
6 32 -2 31 16 1
-4 32 1 74 16 1
-4 32 1 126 67 1
4 32 -1 118 43 1
-4 32 1 75 12 1
4 32 -1 67 16 1
-2 32 0 2 13 1
-2 32 0 31 54 1
-2 32 0 0 10 1
2 32 0 6 38 1
-2 32 0 11 30 1
2 32 0 0 14 1
2 32 0 39 32 1
0 32 -1 132 51 1
0 32 1 142 49 1
0 32 1 90 37 1
0 32 -1 92 37 1
0 32 -1 60 17 1
-2 32 2 20 33 1
2 32 -2 18 38 1
-2 32 2 20 10 1
-2 32 2 8 53 1
2 32 -2 9 14 1
2 32 -2 57 36 1
-2 32 2 9 15 1
4 32 -3 263 74 1
-4 32 3 364 48 1
4 32 -3 330 61 1
-4 32 3 351 87 1
-4 32 3 317 64 1
6 32 -4 28 19 1
-6 32 4 50 12 1
-6 32 4 135 80 1
6 32 -4 18 49 1
8 32 -5 47 19 1
8 32 -5 104 54 1
-8 32 5 57 12 1
-8 32 5 198 84 1
-10 32 6 285 95 1
10 32 -6 195 61 1
-12 32 7 107 95 1
12 32 -7 42 61 1
-12 33 5 193 93 1
12 33 -5 86 63 1
12 33 -5 15 19 1
10 33 -4 29 54 1
-10 33 4 116 86 1
-10 33 4 9 13 1
10 33 -4 0 18 1
8 33 -3 72 54 1
-8 33 3 155 87 1
-8 33 3 44 14 1
8 33 -3 38 19 1
6 33 -2 45 16 1
-6 33 2 70 76 1
6 33 -2 108 49 1
-6 33 2 41 11 1
-4 33 1 332 81 1
-4 33 1 372 52 1
4 33 -1 255 55 1
-4 33 1 351 38 1
4 33 -1 309 52 1
2 33 0 162 43 1
-2 33 0 133 12 1
2 33 0 104 16 1
-2 33 0 122 16 1
-2 33 0 154 33 1
-2 33 0 218 58 1
0 33 1 273 55 1
0 33 -1 209 43 1
0 33 1 207 44 1
0 33 -1 250 58 1
2 33 -2 211 49 1
2 33 -2 279 47 1
-2 33 2 279 69 1
-2 33 2 168 43 1
-2 33 2 232 34 1
-4 33 3 94 69 1
-4 33 3 69 38 1
4 33 -3 72 47 1
6 33 -4 314 61 1
-6 33 4 346 49 1
-6 33 4 265 36 1
-6 33 4 409 93 1
8 33 -5 401 61 1
-8 33 5 433 34 1
-8 33 5 599 94 1
10 33 -6 13 19 1
10 33 -6 43 57 1
-10 33 6 127 90 1
12 33 -7 22 61 1
-12 33 7 38 92 1
12 34 -5 172 69 1
-12 34 5 369 107 1
10 34 -4 11 18 1
-10 34 4 10 13 1
10 34 -4 11 55 1
-10 34 4 26 84 1
-8 34 3 119 82 1
-8 34 3 37 13 1
8 34 -3 45 53 1
8 34 -3 29 18 1
-6 34 2 239 79 1
-6 34 2 110 12 1
6 34 -2 89 17 1
6 34 -2 97 49 1
-4 34 1 33 12 1
4 34 -1 79 47 1
-4 34 1 70 70 1
4 34 -1 28 17 1
-4 34 1 22 17 1
2 34 0 42 18 1
-2 34 0 43 17 1
2 34 0 127 47 1
-2 34 0 54 14 1
-2 34 0 110 36 1
0 34 -1 212 52 1
0 34 1 245 53 1
0 34 -1 273 54 1
0 34 -1 317 68 1
0 34 1 300 55 1
0 34 1 343 62 1
-2 34 2 280 55 1
2 34 -2 329 54 1
-2 34 2 253 72 1
-2 34 2 302 42 1
2 34 -2 265 57 1
-2 34 2 264 60 1
2 34 -2 225 56 1
4 34 -3 672 74 1
-4 34 3 720 60 1
-4 34 3 834 78 1
-4 34 3 759 100 1
4 34 -3 713 87 1
6 34 -4 23 50 1
6 34 -4 41 18 1
-6 34 4 1 38 1
-6 34 4 102 76 1
-6 34 4 47 11 1
-8 34 5 77 82 1
8 34 -5 45 55 1
10 34 -6 11 55 1
-10 34 6 89 87 1
10 34 -6 11 18 1
-12 34 7 29 95 1
12 34 -7 9 61 1
12 35 -5 2 59 1
12 35 -5 12 19 1
-12 35 5 84 95 1
10 35 -4 27 19 1
10 35 -4 87 60 1
-10 35 4 184 88 1
-8 35 3 116 84 1
8 35 -3 45 55 1
8 35 -3 5 17 1
-6 35 2 140 16 1
6 35 -2 97 21 1
-6 35 2 308 86 1
6 35 -2 177 55 1
-6 35 2 151 21 1
-4 35 1 438 66 1
4 35 -1 329 79 1
-4 35 1 431 52 1
-4 35 1 398 93 1
4 35 -1 383 65 1
2 35 0 9 45 1
2 35 0 49 40 1
2 35 0 7 17 1
-2 35 0 48 59 1
-2 35 0 17 13 1
-2 35 0 10 36 1
-2 35 0 5 16 1
0 35 -1 717 82 1
0 35 1 613 67 1
0 35 1 707 76 1
0 35 -1 584 75 1
0 35 1 551 77 1
0 35 -1 546 67 1
-2 35 2 169 46 1
-2 35 2 254 72 1
2 35 -2 222 48 1
2 35 -2 139 49 1
-2 35 2 220 35 1
4 35 -3 179 55 1
-4 35 3 237 48 1
-4 35 3 222 34 1
-4 35 3 356 83 1
-6 35 4 83 42 1
6 35 -4 38 53 1
6 35 -4 29 20 1
-6 35 4 36 13 1
-6 35 4 131 82 1
-8 35 5 124 90 1
8 35 -5 44 57 1
10 35 -6 76 59 1
-10 35 6 139 91 1
-12 35 7 83 94 1
12 35 -7 9 18 1
12 35 -7 15 61 1
12 36 -5 140 65 1
-12 36 5 243 101 1
-10 36 4 127 89 1
10 36 -4 12 58 1
10 36 -4 3 19 1
-8 36 3 2 12 1
8 36 -3 2 18 1
8 36 -3 2 53 1
-8 36 3 44 82 1
6 36 -2 499 70 1
-6 36 2 566 57 1
-6 36 2 627 70 1
-6 36 2 599 105 1
6 36 -2 505 87 1
-4 36 1 7 12 1
4 36 -1 21 47 1
-4 36 1 5 17 1
4 36 -1 1 17 1
-4 36 1 25 70 1
-2 36 0 53 19 1
2 36 0 63 20 1
2 36 0 136 49 1
-2 36 0 146 40 1
-2 36 0 86 15 1
0 36 1 87 53 1
0 36 -1 46 41 1
0 36 -1 19 18 1
0 36 1 23 18 1
0 36 1 54 45 1
-2 36 2 291 42 1
-2 36 2 187 20 1
2 36 -2 184 20 1
-2 36 2 211 15 1
2 36 -2 327 49 1
-4 36 3 62 42 1
4 36 -3 11 18 1
-4 36 3 94 73 1
-4 36 3 23 11 1
4 36 -3 71 50 1
-4 36 3 25 18 1
6 36 -4 206 59 1
-6 36 4 199 32 1
-6 36 4 201 47 1
-8 36 5 155 84 1
8 36 -5 33 19 1
8 36 -5 75 55 1
10 36 -6 13 59 1
-10 36 6 24 89 1
10 37 -4 2 57 1
-10 37 4 85 88 1
10 37 -4 4 18 1
8 37 -3 162 59 1
-8 37 3 91 15 1
8 37 -3 76 20 1
-8 37 3 271 88 1
-6 37 2 440 61 1
6 37 -2 340 58 1
-6 37 2 388 44 1
6 37 -2 350 67 1
-6 37 2 466 95 1
4 37 -1 213 57 1
-4 37 1 220 78 1
4 37 -1 91 26 1
-4 37 1 117 26 1
2 37 0 9 17 1
-2 37 0 26 39 1
-2 37 0 22 13 1
2 37 0 35 48 1
-2 37 0 18 18 1
-2 37 0 97 63 1
0 37 -1 460 69 1
0 37 -1 596 75 1
0 37 -1 411 60 1
0 37 1 459 61 1
0 37 1 469 73 1
0 37 1 543 69 1
-2 37 2 100 45 1
2 37 -2 34 21 1
-2 37 2 57 16 1
2 37 -2 97 50 1
-2 37 2 35 21 1
4 37 -3 104 21 1
4 37 -3 173 52 1
-4 37 3 134 22 1
-4 37 3 123 15 1
-4 37 3 182 45 1
-6 37 4 361 91 1
6 37 -4 238 62 1
-6 37 4 255 37 1
-6 37 4 253 53 1
8 37 -5 24 56 1
8 37 -5 12 19 1
-8 37 5 178 84 1
10 37 -6 11 61 1
-10 37 6 71 91 1
10 37 -6 21 19 1
-10 38 4 138 90 1
10 38 -4 77 65 1
8 38 -3 37 57 1
-8 38 3 187 85 1
-8 38 3 3 13 1
8 38 -3 3 18 1
-6 38 2 142 81 1
-6 38 2 29 19 1
6 38 -2 19 53 1
6 38 -2 28 18 1
-6 38 2 25 12 1
4 38 -1 309 57 1
-4 38 1 177 25 1
-4 38 1 266 34 1
4 38 -1 131 24 1
-2 38 0 2 18 1
2 38 0 15 47 1
-2 38 0 21 41 1
-2 38 0 68 66 1
2 38 0 51 42 1
2 38 0 2 18 1
-2 38 0 9 14 1
0 38 -1 24 17 1
0 38 1 31 17 1
0 38 1 98 52 1
0 38 1 16 45 1
0 38 -1 57 43 1
0 38 -1 98 56 1
-2 38 2 219 36 1
2 38 -2 139 54 1
-2 38 2 187 49 1
-4 38 3 212 17 1
-4 38 3 202 23 1
-4 38 3 374 48 1
4 38 -3 175 22 1
4 38 -3 356 56 1
-6 38 4 222 15 1
6 38 -4 216 22 1
6 38 -4 337 59 1
8 38 -5 18 19 1
8 38 -5 7 57 1
-8 38 5 39 82 1
-10 38 6 9 89 1
10 38 -6 1 62 1
-10 39 4 136 89 1
10 39 -4 35 61 1
10 39 -4 1 20 1
-8 39 3 35 12 1
8 39 -3 35 57 1
8 39 -3 35 18 1
-8 39 3 59 78 1
6 39 -2 19 18 1
-6 39 2 19 19 1
-6 39 2 103 76 1
-6 39 2 19 13 1
6 39 -2 22 54 1
-4 39 1 80 16 1
-4 39 1 95 21 1
4 39 -1 77 21 1
4 39 -1 200 56 1
-2 39 0 59 16 1
-2 39 0 44 21 1
2 39 0 32 21 1
-2 39 0 123 45 1
2 39 0 122 52 1
0 39 1 196 56 1
0 39 1 87 50 1
0 39 -1 46 19 1
0 39 -1 225 60 1
0 39 1 46 19 1
0 39 -1 90 46 1
-2 39 2 237 57 1
2 39 -2 229 61 1
-2 39 2 246 76 1
2 39 -2 327 54 1
-2 39 2 250 41 1
-4 39 3 9 11 1
4 39 -3 9 50 1
-4 39 3 55 70 1
-4 39 3 24 43 1
-4 39 3 9 18 1
4 39 -3 15 18 1
6 39 -4 18 18 1
-6 39 4 14 11 1
-6 39 4 185 79 1
6 39 -4 22 52 1
8 39 -5 6 20 1
8 39 -5 34 56 1
-8 39 5 144 85 1
-10 39 6 56 90 1
10 39 -6 26 59 1
-10 40 4 81 86 1
10 40 -4 14 61 1
10 40 -4 6 19 1
8 40 -3 44 58 1
8 40 -3 16 20 1
-8 40 3 35 21 1
-6 40 2 19 13 1
-6 40 2 140 77 1
6 40 -2 54 55 1
-6 40 2 19 19 1
6 40 -2 28 18 1
4 40 -1 10 52 1
-4 40 1 53 68 1
-4 40 1 3 12 1
4 40 -1 1 18 1
-4 40 1 1 18 1
2 40 0 21 18 1
2 40 0 54 42 1
-2 40 0 86 68 1
-2 40 0 19 13 1
-2 40 0 21 42 1
2 40 0 29 51 1
-2 40 0 20 18 1
0 40 1 15 51 1
0 40 -1 28 44 1
0 40 1 14 51 1
0 40 -1 39 56 1
0 40 -1 28 18 1
0 40 1 30 17 1
2 40 -2 204 54 1
2 40 -2 82 22 1
-2 40 2 117 18 1
-2 40 2 99 23 1
-2 40 2 169 51 1
4 40 -3 109 21 1
-4 40 3 327 79 1
-4 40 3 182 47 1
4 40 -3 198 54 1
-6 40 4 22 78 1
6 40 -4 9 55 1
8 40 -5 30 19 1
8 40 -5 1 58 1
-8 40 5 30 86 1
-10 40 6 74 91 1
10 40 -6 35 61 1
10 41 -4 3 20 1
-10 41 4 99 85 1
10 41 -4 2 60 1
8 41 -3 22 20 1
8 41 -3 96 62 1
-8 41 3 51 22 1
-8 41 3 209 86 1
6 41 -2 5 19 1
-6 41 2 101 78 1
-6 41 2 4 19 1
6 41 -2 34 56 1
-4 41 1 115 21 1
4 41 -1 106 21 1
-4 41 1 111 15 1
4 41 -1 237 57 1
2 41 0 18 49 1
-2 41 0 18 19 1
2 41 0 7 19 1
-2 41 0 30 44 1
-2 41 0 145 68 1
-2 41 0 33 14 1
0 41 -1 9 19 1
0 41 1 12 19 1
0 41 -1 58 47 1
0 41 1 125 54 1
0 41 1 32 54 1
0 41 -1 154 58 1
-2 41 2 13 19 1
-2 41 2 69 64 1
2 41 -2 12 49 1
-2 41 2 41 49 1
-2 41 2 31 13 1
2 41 -2 17 18 1
-4 41 3 8 19 1
-4 41 3 5 12 1
4 41 -3 10 53 1
-4 41 3 105 70 1
-4 41 3 5 44 1
4 41 -3 5 18 1
6 41 -4 135 22 1
-6 41 4 161 23 1
6 41 -4 264 59 1
8 41 -5 119 61 1
-8 41 5 228 89 1
8 42 -3 1 60 1
-8 42 3 94 78 1
8 42 -3 1 19 1
-8 42 3 1 21 1
-6 42 2 101 78 1
6 42 -2 58 59 1
-4 42 1 49 71 1
-4 42 1 11 13 1
4 42 -1 1 55 1
-4 42 1 11 19 1
4 42 -1 0 18 1
2 42 0 3 51 1
-2 42 0 3 18 1
-2 42 0 23 45 1
-2 42 0 13 13 1
2 42 0 69 43 1
2 42 0 3 18 1
0 42 -1 472 81 1
0 42 -1 338 69 1
0 42 1 561 76 1
0 42 1 461 88 1
0 42 1 432 71 1
0 42 -1 630 81 1
-2 42 2 1 50 1
2 42 -2 2 18 1
-2 42 2 1 19 1
2 42 -2 27 51 1
-2 42 2 67 65 1
-2 42 2 10 13 1
-4 42 3 38 14 1
-4 42 3 45 21 1
4 42 -3 87 57 1
4 42 -3 25 21 1
6 42 -4 38 58 1
-6 42 4 141 80 1
6 42 -4 2 19 1
-6 42 4 2 21 1
8 42 -5 23 20 1
-8 42 5 147 84 1
8 42 -5 47 60 1
-8 43 3 113 80 1
8 43 -3 5 19 1
8 43 -3 9 61 1
-8 43 3 5 22 1
6 43 -2 10 57 1
-6 43 2 43 75 1
6 43 -2 22 18 1
-6 43 2 22 19 1
4 43 -1 44 22 1
4 43 -1 175 62 1
-4 43 1 53 23 1
-4 43 1 35 16 1
-2 43 0 0 18 1
2 43 0 0 18 1
2 43 0 0 52 1
-2 43 0 133 67 1
-2 43 0 0 13 1
0 43 1 405 65 1
0 43 -1 476 49 1
0 43 -1 418 63 1
0 43 1 506 66 1
-2 43 2 120 65 1
2 43 -2 2 19 1
-2 43 2 2 13 1
2 43 -2 19 52 1
-2 43 2 2 19 1
-2 43 2 2 52 1
4 43 -3 135 57 1
-4 43 3 56 22 1
-4 43 3 298 78 1
6 43 -4 27 20 1
6 43 -4 79 61 1
-6 43 4 36 22 1
-8 43 5 77 89 1
8 43 -5 0 60 1
8 43 -5 25 20 1
8 44 -3 7 19 1
-8 44 3 84 87 1
-8 44 3 7 22 1
8 44 -3 20 62 1
6 44 -2 36 61 1
6 44 -2 4 20 1
-6 44 2 8 20 1
-6 44 2 110 79 1
4 44 -1 2 57 1
-4 44 1 2 13 1
-4 44 1 2 19 1
-4 44 1 158 75 1
4 44 -1 2 18 1
-2 44 0 20 14 1
2 44 0 43 55 1
2 44 0 11 19 1
-2 44 0 18 20 1
0 44 -1 50 17 1
0 44 1 64 54 1
0 44 1 41 22 1
0 44 -1 37 21 1
0 44 -1 129 54 1
-2 44 2 1 55 1
-2 44 2 64 66 1
2 44 -2 1 19 1
2 44 -2 9 53 1
-2 44 2 1 14 1
-2 44 2 1 19 1
4 44 -3 28 20 1
-4 44 3 220 77 1
-4 44 3 20 17 1
4 44 -3 74 58 1
-4 44 3 27 22 1
6 44 -4 5 59 1
6 44 -4 10 20 1
-6 44 4 127 84 1
-6 44 4 10 22 1
8 44 -5 15 20 1
8 44 -5 4 63 1
-8 44 5 82 87 1
6 45 -2 2 20 1
-6 45 2 135 84 1
-6 45 2 3 20 1
6 45 -2 30 62 1
-4 45 1 73 73 1
-4 45 1 0 14 1
4 45 -1 1 58 1
4 45 -1 0 19 1
-4 45 1 0 19 1
-2 45 0 16 20 1
2 45 0 4 56 1
-2 45 0 4 14 1
2 45 0 4 19 1
0 45 -1 81 18 1
0 45 -1 52 22 1
0 45 1 97 57 1
0 45 1 62 22 1
0 45 -1 150 57 1
2 45 -2 79 56 1
4 45 -3 38 57 1
-4 45 3 108 77 1
-4 45 3 10 21 1
-6 45 4 80 84 1
6 45 -4 29 65 1
-6 46 2 7 22 1
6 46 -2 59 66 1
6 46 -2 10 20 1
-4 46 1 5 14 1
4 46 -1 4 19 1
-4 46 1 154 73 1
-4 46 1 5 20 1
4 46 -1 14 59 1
-2 46 0 10 14 1
-2 46 0 10 20 1
2 46 0 10 57 1
2 46 0 10 19 1
0 46 1 6 57 1
0 46 1 6 20 1
0 46 1 120 57 1
0 46 -1 7 20 1
0 46 -1 7 16 1
2 46 -2 0 20 1
-2 46 2 3 20 1
-2 46 2 127 69 1
2 46 -2 24 57 1
-2 46 2 5 14 1
4 46 -3 44 57 1
4 46 -3 23 21 1
-4 46 3 13 22 1
-6 46 4 215 80 1
6 46 -4 4 20 1
-6 46 4 4 22 1
6 46 -4 32 65 1
-6 47 2 4 23 1
-6 47 2 173 86 1
6 47 -2 4 66 1
6 47 -2 4 20 1
-4 47 1 187 81 1
4 47 -1 56 63 1
-4 47 1 2 21 1
2 47 0 1 19 1
-2 47 0 1 14 1
2 47 0 9 60 1
-2 47 0 1 20 1
0 47 -1 4 21 1
0 47 1 9 59 1
0 47 -1 4 16 1
0 47 1 4 20 1
0 47 1 14 16 1
2 47 -2 72 60 1
2 47 -2 12 21 1
-2 47 2 191 72 1
-2 47 2 19 15 1
-2 47 2 17 22 1
4 47 -3 0 59 1
-4 47 3 11 21 1
-4 47 3 66 79 1
4 47 -3 11 20 1
-4 48 1 0 22 1
4 48 -1 29 66 1
-4 48 1 0 15 1
-4 48 1 178 79 1
4 48 -1 0 20 1
-2 48 0 0 15 1
-2 48 0 0 21 1
2 48 0 0 20 1
2 48 0 0 61 1
0 48 1 5 16 1
0 48 1 0 20 1
0 48 -1 0 21 1
0 48 -1 0 16 1
-2 48 2 6 15 1
2 48 -2 53 60 1
2 48 -2 16 21 1
-2 48 2 12 22 1
-2 48 2 196 72 1
4 48 -3 4 21 1
-4 48 3 100 81 1
-4 48 3 4 23 1
4 48 -3 8 60 1
2 49 0 0 22 1
2 49 0 40 66 1
-2 49 0 1 15 1
-2 49 0 0 22 1
0 49 1 1 21 1
0 49 1 12 17 1
0 49 -1 1 22 1
0 49 -1 1 17 1
-2 49 2 3 22 1
2 49 -2 3 21 1
-2 49 2 113 68 1
17 0 -7 19 17 1
-17 0 7 25 16 1
17 0 -7 58 57 1
-17 0 7 196 81 1
15 0 -6 18 15 1
15 0 -6 15 48 1
-15 0 6 16 15 1
-15 0 6 71 79 1
-13 0 5 2110 184 1
-13 0 5 2161 209 1
13 0 -5 2234 185 1
13 0 -5 2142 193 1
11 0 -4 258 47 1
11 0 -4 287 39 1
-11 0 4 280 40 1
-11 0 4 274 73 1
9 0 -3 62 49 1
-9 0 3 49 50 1
9 0 -3 61 61 1
-9 0 3 40 49 1
-9 0 3 32 74 1
-9 0 3 41 61 1
7 0 -2 322 128 1
-7 0 2 156 121 1
7 0 -2 247 121 1
-7 0 2 361 128 1
-7 0 2 224 121 1
7 0 -2 190 121 1
-5 0 1 760 305 1
5 0 -1 1071 305 1
5 0 -1 849 305 1
-5 0 1 912 305 1
-5 0 1 1379 308 1
-3 0 0 30117 4336 1
3 0 0 37481 4337 1
-3 0 0 35664 4337 1
-3 0 0 30430 4336 1
3 0 0 31197 4336 1
1 0 1 275 11 1
-1 0 -1 243 13 1
1 0 1 235 13 1
-1 0 -1 277 11 1
1 0 -2 194 64 1
-1 0 2 180 64 1
1 0 -2 209 65 1
1 0 -2 218 64 1
-1 0 2 216 64 1
-1 0 2 236 65 1
-3 0 3 4700 106 1
-3 0 3 4930 102 1
3 0 -3 5262 101 1
3 0 -3 4512 107 1
3 0 -3 5051 99 1
-3 0 3 5191 100 1
3 0 -3 4932 102 1
-5 0 4 1394 41 1
5 0 -4 1322 46 1
-5 0 4 1357 53 1
5 0 -4 1497 40 1
-5 0 4 1382 47 1
5 0 -4 1422 43 1
5 0 -4 1438 56 1
-7 0 5 406 46 1
-7 0 5 383 10 1
7 0 -5 407 45 1
-7 0 5 386 26 1
7 0 -5 438 11 1
7 0 -5 373 27 1
7 0 -5 496 11 1
-7 0 5 461 11 1
9 0 -6 190 13 1
9 0 -6 170 12 1
-9 0 6 219 12 1
9 0 -6 281 32 1
-9 0 6 289 52 1
11 0 -7 741 103 1
-11 0 7 704 114 1
11 0 -7 610 95 1
13 0 -8 64 49 1
13 0 -8 36 21 1
15 0 -9 7 16 1
15 0 -9 1 50 1
-15 0 9 23 79 1
17 0 -10 17 56 1
-17 0 10 117 89 1
-17 1 7 144 84 1
17 1 -7 68 55 1
-17 1 7 11 16 1
17 -1 -7 12 15 1
17 -1 -7 58 58 1
-17 -1 7 158 80 1
-15 1 6 95 16 1
15 1 -6 160 50 1
15 1 -6 63 14 1
-15 1 6 217 82 1
-15 -1 6 103 16 1
-15 -1 6 197 80 1
15 -1 -6 124 48 1
15 -1 -6 73 15 1
13 1 -5 52 47 1
-13 1 5 80 80 1
13 -1 -5 41 45 1
-13 -1 5 55 78 1
-11 1 4 27 59 1
11 1 -4 40 35 1
11 1 -4 26 11 1
-11 1 4 30 12 1
-11 -1 4 25 59 1
-11 -1 4 25 12 1
11 -1 -4 24 10 1
11 -1 -4 36 34 1
-9 1 3 492 53 1
-9 1 3 400 68 1
9 1 -3 492 55 1
9 1 -3 461 41 1
-9 1 3 412 41 1
-9 1 3 405 39 1
9 -1 -3 457 40 1
-9 -1 3 520 55 1
-9 -1 3 399 41 1
9 -1 -3 387 39 1
9 -1 -3 483 53 1
-9 -1 3 463 68 1
-9 -1 3 411 40 1
-7 1 2 2068 148 1
7 1 -2 2122 149 1
7 1 -2 2204 149 1
-7 1 2 2162 153 1
-7 1 2 2121 149 1
7 1 -2 2338 155 1
-7 -1 2 2115 149 1
7 -1 -2 2240 153 1
-7 -1 2 2358 155 1
7 -1 -2 2143 148 1
7 -1 -2 2088 148 1
-7 -1 2 2170 149 1
5 1 -1 2124 153 1
-5 1 1 2156 153 1
-5 1 1 2067 153 1
-5 1 1 2257 156 1
5 1 -1 2269 157 1
5 1 -1 2125 153 1
5 -1 -1 2249 156 1
-5 -1 1 2223 157 1
-5 -1 1 2099 153 1
-5 -1 1 2018 153 1
5 -1 -1 2154 153 1
5 -1 -1 2241 153 1
-3 1 0 99306 7445 1
-3 -1 0 98054 7445 1
1 1 1 11237 10 1
-1 1 -1 10917 11 1
1 1 1 11170 8 1
-1 1 -1 11352 8 1
-1 -1 -1 11006 8 1
1 -1 1 11334 7 1
-1 -1 -1 11191 10 1
1 1 -2 16649 155 1
-1 1 2 16867 156 1
-1 1 2 17006 155 1
1 1 -2 16259 155 1
-1 1 2 16149 155 1
1 1 -2 16889 155 1
-1 -1 2 16339 155 1
1 -1 -2 16071 155 1
-1 -1 2 17164 155 1
1 -1 -2 16933 155 1
1 -1 -2 16632 156 1
-1 -1 2 16927 155 1
-3 1 3 2262 66 1
-3 1 3 2442 69 1
3 1 -3 1987 66 1
-3 1 3 2277 76 1
3 1 -3 2107 75 1
3 1 -3 2279 70 1
3 1 -3 2222 67 1
-3 -1 3 2236 67 1
-3 -1 3 2183 73 1
-3 -1 3 2332 70 1
3 -1 -3 2190 67 1
3 -1 -3 2026 65 1
3 -1 -3 2160 76 1
3 -1 -3 2395 69 1
-5 1 4 576 65 1
-5 1 4 616 58 1
-5 1 4 571 54 1
5 1 -4 687 60 1
-5 1 4 535 52 1
5 -1 -4 572 52 1
5 -1 -4 618 58 1
5 -1 -4 622 55 1
5 -1 -4 581 67 1
-5 -1 4 472 62 1
7 1 -5 799 121 1
7 1 -5 586 131 1
7 1 -5 630 124 1
-7 1 5 568 123 1
-7 1 5 660 120 1
7 1 -5 773 119 1
-7 1 5 664 132 1
7 -1 -5 555 131 1
7 -1 -5 812 119 1
7 -1 -5 608 123 1
-7 -1 5 594 125 1
-7 -1 5 670 120 1
-7 -1 5 663 131 1
7 -1 -5 741 120 1
-9 1 6 1870 172 1
9 1 -6 1749 164 1
-9 1 6 2160 159 1
9 1 -6 1799 158 1
9 1 -6 1925 161 1
9 -1 -6 1866 163 1
9 -1 -6 1851 160 1
9 -1 -6 1818 158 1
-9 -1 6 1879 171 1
11 1 -7 886 86 1
-11 1 7 806 106 1
11 1 -7 796 93 1
11 -1 -7 758 93 1
11 -1 -7 861 86 1
-11 -1 7 893 104 1
13 1 -8 84 49 1
13 1 -8 43 19 1
13 -1 -8 47 19 1
13 -1 -8 109 47 1
-15 1 9 160 81 1
15 1 -9 47 53 1
-15 -1 9 123 80 1
15 -1 -9 79 52 1
17 1 -10 19 56 1
-17 1 10 108 88 1
17 1 -10 2 19 1
-17 -1 10 127 88 1
17 -1 -10 12 52 1
17 -1 -10 1 21 1
-17 2 7 169 82 1
17 2 -7 57 54 1
-17 2 7 13 16 1
17 2 -7 12 16 1
-17 -2 7 7 16 1
17 -2 -7 25 15 1
-17 -2 7 180 79 1
17 -2 -7 66 56 1
15 2 -6 7 49 1
-15 2 6 10 79 1
15 2 -6 13 14 1
-15 2 6 3 15 1
15 -2 -6 10 46 1
-15 -2 6 3 15 1
15 -2 -6 5 14 1
-15 -2 6 17 77 1
13 2 -5 1046 95 1
-13 2 5 1063 118 1
-13 2 5 1082 81 1
13 2 -5 1118 82 1
13 -2 -5 1106 94 1
13 -2 -5 1146 81 1
-13 -2 5 998 80 1
-13 -2 5 1002 110 1
-11 2 4 159 42 1
11 2 -4 138 43 1
-11 2 4 151 77 1
11 2 -4 138 51 1
-11 -2 4 128 74 1
-11 -2 4 156 43 1
11 -2 -4 152 41 1
11 -2 -4 167 50 1
-9 2 3 187 44 1
9 2 -3 217 43 1
-9 2 3 148 42 1
-9 2 3 139 54 1
-9 2 3 115 70 1
9 2 -3 163 57 1
9 -2 -3 198 42 1
-9 -2 3 132 66 1
9 -2 -3 184 41 1
9 -2 -3 138 53 1
-9 -2 3 169 43 1
-9 -2 3 221 44 1
-7 2 2 149 11 1
7 2 -2 170 33 1
-7 2 2 159 28 1
7 2 -2 151 13 1
-7 2 2 151 13 1
7 -2 -2 153 12 1
-7 -2 2 155 13 1
7 -2 -2 171 30 1
-7 -2 2 152 12 1
-7 -2 2 181 31 1
-5 2 1 1285 226 1
5 2 -1 1074 226 1
5 2 -1 1229 227 1
-5 2 1 1611 229 1
-5 2 1 1151 226 1
5 2 -1 1523 230 1
5 -2 -1 1267 226 1
5 -2 -1 1280 226 1
-5 -2 1 1543 230 1
-5 -2 1 1134 226 1
-5 -2 1 1010 226 1
3 2 0 42658 2742 1
3 2 0 41705 2741 1
3 2 0 42402 2741 1
-3 2 0 41118 2741 1
-3 2 0 41994 2741 1
-3 2 0 40581 2741 1
3 -2 0 42224 2741 1
-3 -2 0 41722 2742 1
3 -2 0 42509 2742 1
-3 -2 0 42159 2741 1
-3 -2 0 40992 2741 1
-1 2 -1 774 11 1
1 2 1 828 12 1
1 -2 1 771 11 1
-1 -2 -1 781 13 1
1 2 -2 20892 741 1
-1 2 2 21832 743 1
1 2 -2 21580 742 1
1 2 -2 21886 742 1
-1 2 2 21989 741 1
-1 2 2 20482 741 1
-1 -2 2 21118 741 1
1 -2 -2 20729 743 1
1 -2 -2 21273 741 1
1 -2 -2 19950 741 1
-1 -2 2 21526 742 1
-1 -2 2 21687 742 1
3 2 -3 2297 232 1
-3 2 3 2425 230 1
3 2 -3 3045 229 1
-3 2 3 2635 234 1
-3 2 3 2702 229 1
3 2 -3 2507 231 1
3 2 -3 2924 230 1
3 -2 -3 2681 229 1
3 -2 -3 2416 230 1
3 -2 -3 2399 234 1
-3 -2 3 2638 231 1
-3 -2 3 2475 232 1
5 2 -4 302 46 1
5 2 -4 349 33 1
-5 2 4 301 36 1
-5 2 4 342 31 1
5 2 -4 314 39 1
-5 2 4 335 48 1
5 2 -4 305 30 1
-5 2 4 326 29 1
-5 -2 4 278 38 1
-5 -2 4 292 31 1
5 -2 -4 353 32 1
5 -2 -4 307 49 1
-5 -2 4 278 41 1
5 -2 -4 336 29 1
5 -2 -4 329 37 1
7 2 -5 553 103 1
-7 2 5 427 104 1
7 2 -5 428 116 1
7 2 -5 528 105 1
-7 2 5 461 117 1
7 2 -5 475 109 1
-7 2 5 400 107 1
-7 2 5 562 102 1
7 -2 -5 475 104 1
7 -2 -5 449 107 1
7 -2 -5 409 117 1
7 -2 -5 531 103 1
-7 -2 5 423 109 1
-7 -2 5 483 104 1
-7 -2 5 525 116 1
-9 2 6 1339 166 1
9 2 -6 1176 152 1
-9 2 6 1414 151 1
9 2 -6 1395 153 1
9 2 -6 1559 158 1
9 -2 -6 1202 151 1
9 -2 -6 1367 152 1
-9 -2 6 1368 164 1
9 -2 -6 1365 156 1
11 2 -7 422 66 1
11 2 -7 503 54 1
-11 2 7 621 81 1
-11 2 7 664 51 1
-11 -2 7 465 76 1
11 -2 -7 682 55 1
11 -2 -7 613 64 1
-13 2 8 322 86 1
13 2 -8 335 55 1
13 2 -8 375 70 1
13 -2 -8 346 67 1
13 -2 -8 306 53 1
-13 -2 8 454 86 1
-15 2 9 129 77 1
15 2 -9 67 51 1
15 2 -9 54 17 1
-15 -2 9 135 78 1
15 -2 -9 66 48 1
15 -2 -9 61 16 1
-17 2 10 185 88 1
17 2 -10 55 58 1
-17 -2 10 122 87 1
17 -2 -10 46 54 1
-17 3 7 14 16 1
17 3 -7 7 16 1
17 3 -7 38 58 1
-17 3 7 174 83 1
17 -3 -7 51 58 1
17 -3 -7 18 16 1
-17 -3 7 150 81 1
15 3 -6 91 18 1
15 3 -6 170 53 1
-15 3 6 130 19 1
-15 -3 6 106 19 1
15 -3 -6 198 50 1
15 -3 -6 106 17 1
-13 3 5 94 18 1
-13 3 5 205 82 1
13 3 -5 132 47 1
13 3 -5 99 17 1
-13 -3 5 97 18 1
13 -3 -5 198 45 1
-13 -3 5 234 80 1
13 -3 -5 88 16 1
-11 3 4 127 15 1
-11 3 4 266 68 1
11 3 -4 202 41 1
11 3 -4 96 14 1
-11 -3 4 128 15 1
11 -3 -4 239 36 1
11 -3 -4 95 13 1
-11 -3 4 262 63 1
9 3 -3 59 36 1
-9 3 3 17 12 1
9 3 -3 15 13 1
-9 3 3 74 33 1
-9 3 3 20 14 1
9 -3 -3 15 13 1
9 -3 -3 21 12 1
-9 -3 3 85 57 1
-9 -3 3 9 13 1
-9 -3 3 18 14 1
7 3 -2 2138 104 1
7 3 -2 2151 112 1
-7 3 2 2146 109 1
-7 3 2 2244 105 1
7 3 -2 2178 105 1
-7 3 2 2174 104 1
-7 -3 2 2190 105 1
7 -3 -2 2254 104 1
-7 -3 2 2238 105 1
-7 -3 2 2102 111 1
7 -3 -2 2140 109 1
7 -3 -2 2236 104 1
-5 3 1 951 102 1
-5 3 1 880 101 1
5 3 -1 836 102 1
5 3 -1 894 102 1
5 3 -1 794 107 1
-5 3 1 821 104 1
-5 -3 1 732 106 1
5 -3 -1 835 105 1
-5 -3 1 761 102 1
-5 -3 1 875 102 1
5 -3 -1 899 101 1
5 -3 -1 989 101 1
3 3 0 718 76 1
-3 3 0 698 74 1
-3 3 0 670 77 1
-3 3 0 650 76 1
3 3 0 711 82 1
-3 -3 0 666 76 1
3 -3 0 651 73 1
3 -3 0 677 78 1
-3 -3 0 720 76 1
3 -3 0 685 75 1
-3 -3 0 776 81 1
1 3 1 3564 24 1
-1 3 -1 3554 23 1
-1 -3 -1 3575 24 1
1 -3 1 3555 23 1
-1 3 2 546 374 1
1 3 -2 494 374 1
1 3 -2 488 374 1
1 3 -2 615 374 1
1 -3 -2 502 375 1
-1 -3 2 567 374 1
-1 -3 2 604 374 1
-1 -3 2 632 374 1
-3 3 3 8091 686 1
3 3 -3 7305 682 1
-3 3 3 8506 681 1
-3 3 3 7502 682 1
-3 3 3 7802 682 1
3 3 -3 7251 684 1
-3 -3 3 7956 682 1
3 -3 -3 8234 681 1
3 -3 -3 7485 686 1
3 -3 -3 7432 682 1
-3 -3 3 7855 683 1
-3 -3 3 7703 683 1
3 -3 -3 7521 682 1
-5 3 4 3570 545 1
5 3 -4 3243 545 1
-5 3 4 3109 547 1
5 3 -4 3164 548 1
-5 3 4 3250 552 1
5 3 -4 3327 546 1
-5 3 4 3172 546 1
5 3 -4 3079 550 1
5 -3 -4 3435 545 1
5 -3 -4 2987 552 1
-5 -3 4 3276 549 1
5 -3 -4 3231 546 1
-5 -3 4 3091 548 1
-5 -3 4 3328 546 1
5 -3 -4 3259 546 1
-7 3 5 2036 178 1
-7 3 5 2475 170 1
7 -3 -5 2402 179 1
7 -3 -5 2644 170 1
7 -3 -5 2175 165 1
-9 3 6 253 62 1
9 3 -6 205 41 1
9 -3 -6 210 36 1
9 -3 -6 214 37 1
-9 -3 6 283 58 1
11 3 -7 721 85 1
-11 3 7 964 100 1
11 3 -7 753 76 1
-11 3 7 917 72 1
11 -3 -7 956 75 1
11 -3 -7 911 82 1
-11 -3 7 778 93 1
-13 3 8 460 92 1
13 3 -8 425 75 1
13 3 -8 467 61 1
13 -3 -8 530 60 1
-13 -3 8 501 88 1
13 -3 -8 450 71 1
15 3 -9 105 55 1
-15 3 9 185 84 1
15 -3 -9 82 50 1
-15 -3 9 191 85 1
17 4 -7 47 19 1
-17 4 7 74 18 1
17 4 -7 157 60 1
17 -4 -7 51 18 1
17 -4 -7 129 57 1
-17 -4 7 46 18 1
-15 4 6 124 84 1
-15 4 6 41 17 1
15 4 -6 29 16 1
15 4 -6 127 53 1
15 -4 -6 37 16 1
15 -4 -6 86 49 1
-15 -4 6 30 17 1
-13 4 5 73 14 1
-13 4 5 143 78 1
13 4 -5 69 13 1
13 4 -5 99 45 1
-13 -4 5 121 73 1
13 -4 -5 80 41 1
13 -4 -5 67 12 1
-13 -4 5 81 14 1
11 4 -4 271 55 1
-11 4 4 260 53 1
11 4 -4 248 70 1
-11 4 4 232 87 1
11 -4 -4 292 53 1
-11 -4 4 237 80 1
-11 -4 4 252 54 1
11 -4 -4 272 64 1
-9 4 3 44 55 1
9 4 -3 5 32 1
9 4 -3 26 10 1
-9 4 3 24 8 1
-9 4 3 23 11 1
-9 4 3 23 27 1
-9 -4 3 39 49 1
-9 -4 3 35 11 1
9 -4 -3 16 10 1
9 -4 -3 14 28 1
9 -4 -3 28 9 1
-9 -4 3 11 9 1
-7 4 2 1327 161 1
-7 4 2 1407 165 1
-7 4 2 1372 162 1
7 4 -2 1231 161 1
7 4 -2 1296 162 1
7 4 -2 1326 168 1
7 -4 -2 1519 165 1
-7 -4 2 1301 162 1
-7 -4 2 1253 162 1
7 -4 -2 1425 161 1
-7 -4 2 1279 167 1
7 -4 -2 1315 160 1
-5 4 1 1585 215 1
5 4 -1 1514 215 1
5 4 -1 1912 219 1
5 4 -1 1641 215 1
-5 4 1 1900 217 1
-5 4 1 1562 214 1
-5 -4 1 1580 215 1
-5 -4 1 1849 219 1
5 -4 -1 1809 216 1
-5 -4 1 1494 215 1
5 -4 -1 1641 215 1
5 -4 -1 1470 214 1
3 4 0 3207 271 1
-3 4 0 3256 271 1
-3 4 0 3137 270 1
3 4 0 3251 271 1
3 4 0 3149 274 1
-3 4 0 3388 271 1
3 -4 0 3043 270 1
-3 -4 0 3230 271 1
3 -4 0 3387 271 1
3 -4 0 3359 270 1
-3 -4 0 3128 273 1
-1 4 -1 19375 612 1
1 4 1 18967 612 1
1 4 1 18878 612 1
1 4 1 18696 612 1
-1 4 -1 18351 612 1
-1 -4 -1 18641 612 1
1 -4 1 18598 612 1
-1 -4 -1 18741 612 1
1 -4 1 18296 612 1
-1 4 2 394 21 1
1 4 -2 475 14 1
-1 -4 2 473 14 1
1 -4 -2 405 22 1
-3 4 3 930 135 1
3 4 -3 824 139 1
3 4 -3 788 139 1
3 4 -3 865 137 1
-3 4 3 807 136 1
-3 4 3 786 137 1
-3 4 3 846 144 1
3 -4 -3 805 144 1
3 -4 -3 785 137 1
3 -4 -3 926 135 1
3 -4 -3 809 136 1
-3 -4 3 846 139 1
-3 -4 3 864 138 1
-3 -4 3 774 137 1
5 4 -4 1312 101 1
-5 4 4 1320 94 1
-5 4 4 1241 92 1
-5 4 4 1547 96 1
5 4 -4 1098 93 1
5 4 -4 1192 95 1
5 4 -4 1325 98 1
-5 4 4 1460 106 1
-5 -4 4 1407 99 1
5 -4 -4 1326 94 1
5 -4 -4 1242 92 1
5 -4 -4 1406 105 1
5 -4 -4 1516 96 1
-5 -4 4 1260 99 1
-5 -4 4 1202 94 1
7 4 -5 4886 478 1
-7 4 5 5574 488 1
7 4 -5 4792 477 1
7 4 -5 4997 481 1
-7 4 5 5242 478 1
-7 4 5 5778 477 1
-7 4 5 5560 480 1
7 -4 -5 5579 479 1
7 -4 -5 5439 477 1
-7 -4 5 5150 483 1
-7 -4 5 4673 478 1
-7 -4 5 4689 481 1
7 -4 -5 5412 478 1
7 -4 -5 4845 486 1
-9 4 6 609 87 1
-9 4 6 652 65 1
9 4 -6 692 69 1
9 4 -6 674 77 1
9 -4 -6 654 72 1
9 -4 -6 628 67 1
-9 -4 6 715 82 1
9 -4 -6 615 64 1
-11 4 7 169 72 1
11 4 -7 165 50 1
-11 4 7 138 38 1
-11 -4 7 167 66 1
11 -4 -7 172 53 1
11 -4 -7 137 43 1
-13 4 8 230 89 1
13 4 -8 127 59 1
13 -4 -8 164 49 1
-13 -4 8 202 78 1
13 -4 -8 185 62 1
15 4 -9 159 55 1
-15 4 9 275 82 1
-15 -4 9 350 81 1
15 -4 -9 206 49 1
17 5 -7 167 60 1
-17 5 7 298 90 1
17 -5 -7 205 54 1
-15 5 6 253 97 1
15 5 -6 165 61 1
-15 -5 6 237 86 1
15 -5 -6 164 46 1
15 -5 -6 198 56 1
13 5 -5 31 47 1
-13 5 5 47 80 1
13 5 -5 2 14 1
-13 5 5 6 14 1
-13 -5 5 49 74 1
-13 -5 5 6 15 1
13 -5 -5 4 13 1
13 -5 -5 34 41 1
-11 5 4 574 59 1
-11 5 4 577 92 1
11 5 -4 690 76 1
11 5 -4 651 60 1
-11 -5 4 591 58 1
-11 -5 4 603 84 1
11 -5 -4 580 57 1
11 -5 -4 680 69 1
-9 5 3 128 26 1
9 5 -3 160 39 1
-9 5 3 77 15 1
9 5 -3 80 15 1
9 -5 -3 64 15 1
-9 -5 3 86 16 1
-9 -5 3 57 16 1
7 5 -2 2029 250 1
-7 5 2 2090 249 1
-7 5 2 2151 252 1
7 5 -2 2200 255 1
-7 5 2 2225 249 1
7 5 -2 2302 251 1
-7 -5 2 2017 254 1
7 -5 -2 2256 249 1
7 -5 -2 2258 252 1
-7 -5 2 2114 250 1
-7 -5 2 2141 250 1
7 -5 -2 2182 249 1
5 5 -1 15202 1220 1
-5 5 1 14818 1219 1
5 5 -1 14660 1220 1
-5 5 1 14684 1219 1
5 5 -1 15753 1222 1
-5 5 1 16137 1221 1
5 -5 -1 15811 1220 1
5 -5 -1 15098 1219 1
-5 -5 1 15478 1222 1
-5 -5 1 14772 1220 1
5 -5 -1 14355 1219 1
-5 -5 1 14434 1220 1
3 5 0 1224 68 1
3 5 0 1123 59 1
3 5 0 1262 61 1
-3 5 0 1109 56 1
-3 5 0 1283 59 1
-3 -5 0 1262 66 1
3 -5 0 1353 58 1
-3 -5 0 1132 60 1
-3 -5 0 1282 61 1
1 5 1 2288 68 1
1 5 1 2157 68 1
1 5 1 2369 69 1
-1 5 -1 2350 68 1
-1 5 -1 2220 68 1
1 -5 1 2258 67 1
-1 -5 -1 2162 68 1
-1 -5 -1 2428 69 1
1 -5 1 2346 67 1
-1 5 2 10887 506 1
1 5 -2 11785 504 1
1 5 -2 10957 504 1
1 5 -2 11216 504 1
1 -5 -2 10235 506 1
-1 -5 2 11227 504 1
-1 -5 2 11628 504 1
-1 -5 2 11251 504 1
3 5 -3 1569 78 1
-3 5 3 1472 88 1
3 5 -3 1430 80 1
-3 5 3 1509 77 1
-3 5 3 1274 76 1
3 5 -3 1656 82 1
-3 5 3 1325 74 1
3 -5 -3 1353 87 1
-3 -5 3 1514 78 1
3 -5 -3 1420 75 1
3 -5 -3 1370 77 1
3 -5 -3 1374 77 1
-3 -5 3 1665 82 1
-3 -5 3 1458 78 1
5 5 -4 600 10 1
5 5 -4 584 9 1
-5 5 4 623 38 1
-5 5 4 566 8 1
5 5 -4 698 24 1
5 5 -4 695 32 1
-5 5 4 719 19 1
-5 -5 4 643 29 1
5 -5 -4 593 8 1
-5 -5 4 734 24 1
5 -5 -4 606 8 1
5 -5 -4 711 19 1
5 -5 -4 631 39 1
-5 -5 4 586 9 1
-7 5 5 131 50 1
7 5 -5 189 42 1
-7 5 5 177 66 1
7 5 -5 196 46 1
-7 5 5 148 42 1
7 5 -5 148 55 1
-7 5 5 168 40 1
7 -5 -5 169 43 1
7 -5 -5 193 40 1
-7 -5 5 147 58 1
-7 -5 5 172 45 1
7 -5 -5 148 48 1
7 -5 -5 159 63 1
-7 -5 5 138 53 1
9 5 -6 847 62 1
-9 5 6 808 74 1
9 5 -6 858 53 1
-9 5 6 933 47 1
9 -5 -6 928 51 1
-9 -5 6 794 67 1
9 -5 -6 820 47 1
9 -5 -6 881 56 1
-11 5 7 487 68 1
11 5 -7 410 42 1
-11 5 7 317 15 1
11 5 -7 267 16 1
11 -5 -7 426 36 1
11 -5 -7 291 15 1
13 5 -8 128 51 1
-13 5 8 187 81 1
13 -5 -8 109 44 1
-15 5 9 288 83 1
15 5 -9 112 52 1
15 -5 -9 224 48 1
-15 -5 9 314 79 1
-17 6 7 185 91 1
17 6 -7 89 61 1
17 -6 -7 79 56 1
-15 6 6 48 82 1
15 6 -6 9 16 1
-15 6 6 6 15 1
15 6 -6 13 50 1
15 -6 -6 23 48 1
-15 -6 6 83 74 1
-15 -6 6 1 15 1
15 -6 -6 2 13 1
13 6 -5 339 52 1
-13 6 5 220 18 1
13 6 -5 182 19 1
-13 -6 5 181 19 1
13 -6 -5 195 17 1
-11 6 4 11 13 1
11 6 -4 12 13 1
11 6 -4 35 40 1
-11 6 4 51 66 1
11 -6 -4 59 32 1
-11 -6 4 13 57 1
11 -6 -4 12 11 1
-11 -6 4 15 14 1
-9 6 3 300 35 1
-9 6 3 340 69 1
9 6 -3 355 56 1
-9 6 3 300 36 1
-9 6 3 383 48 1
9 6 -3 329 40 1
-9 -6 3 280 37 1
9 -6 -3 234 35 1
9 -6 -3 374 46 1
-9 -6 3 341 59 1
9 -6 -3 295 34 1
-7 6 2 1011 60 1
7 6 -2 897 53 1
-7 6 2 973 51 1
7 6 -2 944 69 1
7 6 -2 940 55 1
-7 6 2 980 54 1
7 -6 -2 1029 59 1
-7 -6 2 874 64 1
7 -6 -2 932 51 1
-7 -6 2 863 54 1
-7 -6 2 874 54 1
7 -6 -2 990 52 1
5 6 -1 1654 152 1
-5 6 1 1862 149 1
-5 6 1 2074 146 1
-5 6 1 2035 147 1
5 6 -1 1870 147 1
5 6 -1 1841 148 1
5 -6 -1 2102 147 1
-5 -6 1 1677 148 1
5 -6 -1 2016 146 1
-5 -6 1 1616 151 1
-5 -6 1 1858 148 1
5 -6 -1 1861 148 1
3 6 0 337 159 1
-3 6 0 310 153 1
3 6 0 307 155 1
-3 6 0 319 152 1
3 6 0 247 154 1
-3 -6 0 264 154 1
-3 -6 0 345 158 1
-3 -6 0 227 154 1
3 -6 0 319 153 1
-3 -6 0 290 155 1
1 6 1 5522 229 1
1 6 1 5554 228 1
1 6 1 5235 228 1
1 6 1 5038 227 1
-1 6 -1 5810 227 1
-1 6 -1 5716 227 1
1 -6 1 5677 227 1
1 -6 1 5680 227 1
-1 -6 -1 5478 228 1
-1 -6 -1 4928 227 1
1 6 -2 5975 71 1
1 6 -2 6167 69 1
-1 -6 2 5808 70 1
1 -6 -2 5670 76 1
-1 -6 2 6042 71 1
-1 -6 2 5423 72 1
-3 6 3 13911 1253 1
3 6 -3 13851 1253 1
-3 6 3 14423 1258 1
3 6 -3 13713 1254 1
-3 6 3 13079 1252 1
3 6 -3 15761 1255 1
-3 6 3 12407 1253 1
-3 -6 3 14465 1254 1
-3 -6 3 14456 1253 1
-3 -6 3 15972 1255 1
3 -6 -3 13949 1253 1
3 -6 -3 13226 1257 1
3 -6 -3 13566 1252 1
-5 6 4 1796 82 1
5 6 -4 1788 87 1
5 6 -4 1878 83 1
-5 6 4 1653 93 1
-5 6 4 1764 78 1
5 6 -4 1783 80 1
-5 6 4 1689 80 1
5 6 -4 1870 87 1
-5 -6 4 1834 86 1
-5 -6 4 1828 82 1
5 -6 -4 1709 80 1
5 -6 -4 1845 79 1
-5 -6 4 1889 85 1
5 -6 -4 1709 92 1
5 -6 -4 1789 81 1
-7 6 5 650 55 1
-7 6 5 709 54 1
7 6 -5 714 58 1
7 6 -5 702 68 1
-7 6 5 678 77 1
7 6 -5 658 56 1
-7 6 5 664 61 1
-7 -6 5 671 57 1
-7 -6 5 671 66 1
-7 -6 5 647 67 1
7 -6 -5 756 54 1
7 -6 -5 727 57 1
7 -6 -5 689 61 1
7 -6 -5 594 74 1
9 6 -6 1519 108 1
-9 6 6 1538 98 1
-9 6 6 1554 118 1
9 6 -6 1453 102 1
9 -6 -6 1586 104 1
-9 -6 6 1538 111 1
9 -6 -6 1452 100 1
9 -6 -6 1474 98 1
-11 6 7 204 77 1
11 6 -7 171 51 1
-11 6 7 173 38 1
11 6 -7 170 45 1
11 -6 -7 166 42 1
-11 -6 7 190 66 1
11 -6 -7 198 52 1
-13 6 8 191 47 1
13 6 -8 169 56 1
-13 6 8 201 91 1
13 6 -8 133 63 1
13 -6 -8 170 52 1
-13 -6 8 252 84 1
13 -6 -8 154 62 1
15 6 -9 122 56 1
-15 6 9 247 84 1
-15 -6 9 283 77 1
15 -6 -9 164 48 1
-17 7 7 146 91 1
17 7 -7 54 61 1
17 -7 -7 88 55 1
-15 7 6 199 88 1
-15 7 6 60 17 1
15 7 -6 27 17 1
15 7 -6 96 53 1
15 -7 -6 50 15 1
15 -7 -6 167 50 1
-15 -7 6 53 17 1
-13 7 5 185 96 1
13 7 -5 139 60 1
13 7 -5 123 49 1
-13 -7 5 181 81 1
13 -7 -5 179 61 1
13 -7 -5 139 43 1
11 7 -4 12 15 1
-11 7 4 71 70 1
11 7 -4 46 42 1
-11 7 4 24 14 1
11 -7 -4 17 12 1
-11 -7 4 18 15 1
11 -7 -4 56 33 1
-9 7 3 795 97 1
-9 7 3 766 70 1
9 7 -3 773 85 1
-9 7 3 776 72 1
9 7 -3 822 74 1
-9 7 3 783 79 1
9 -7 -3 798 70 1
-9 -7 3 692 86 1
-9 -7 3 748 72 1
9 -7 -3 880 77 1
9 -7 -3 707 70 1
-7 7 2 778 84 1
7 7 -2 810 85 1
-7 7 2 830 88 1
7 7 -2 898 86 1
-7 7 2 689 106 1
7 7 -2 749 96 1
-7 7 2 972 83 1
-7 -7 2 700 93 1
7 -7 -2 968 83 1
7 -7 -2 925 83 1
-7 -7 2 844 85 1
7 -7 -2 949 88 1
-7 -7 2 819 86 1
5 7 -1 4259 260 1
-5 7 1 4745 260 1
5 7 -1 4488 263 1
5 7 -1 3988 259 1
-5 7 1 4239 259 1
-5 7 1 4324 258 1
-5 -7 1 3836 259 1
5 -7 -1 4188 258 1
5 -7 -1 4533 259 1
-5 -7 1 4444 263 1
-5 -7 1 4084 260 1
5 -7 -1 4086 258 1
3 7 0 6768 702 1
-3 7 0 6242 701 1
3 7 0 6456 702 1
-3 7 0 6163 701 1
3 7 0 7086 704 1
-3 -7 0 5703 703 1
-3 -7 0 6272 702 1
-3 -7 0 6685 702 1
3 -7 0 6182 701 1
-3 -7 0 7059 702 1
-1 7 -1 30736 3058 1
1 7 1 30854 3058 1
1 7 1 28356 3059 1
1 7 1 29242 3058 1
-1 -7 -1 29273 3058 1
-1 7 2 7881 156 1
1 7 -2 8126 153 1
1 7 -2 7833 151 1
1 7 -2 7652 152 1
-1 -7 2 7753 152 1
1 -7 -2 7595 157 1
-1 -7 2 8067 153 1
3 7 -3 2917 365 1
3 7 -3 3010 365 1
-3 7 3 3189 365 1
3 7 -3 3078 367 1
-3 7 3 3184 365 1
-3 7 3 3477 363 1
-3 7 3 3192 371 1
3 -7 -3 3279 363 1
3 -7 -3 3110 364 1
3 -7 -3 2748 370 1
-3 -7 3 3392 364 1
-3 -7 3 3100 367 1
-3 -7 3 3098 365 1
-5 7 4 702 32 1
5 7 -4 659 29 1
5 7 -4 609 39 1
-5 7 4 734 29 1
5 7 -4 596 35 1
-5 7 4 757 26 1
-5 7 4 638 50 1
5 7 -4 682 33 1
5 -7 -4 656 31 1
-5 -7 4 568 35 1
5 -7 -4 665 29 1
5 -7 -4 578 50 1
-5 -7 4 502 33 1
5 -7 -4 745 26 1
-5 -7 4 625 31 1
-7 7 5 4736 321 1
7 7 -5 4438 319 1
-7 7 5 4454 319 1
-7 7 5 5071 318 1
7 7 -5 4754 324 1
-7 7 5 4831 331 1
7 7 -5 4704 321 1
-7 -7 5 4547 321 1
-7 -7 5 5000 324 1
7 -7 -5 4934 318 1
7 -7 -5 4941 320 1
7 -7 -5 4203 329 1
7 -7 -5 4620 320 1
-9 7 6 33 51 1
9 7 -6 42 11 1
-9 7 6 51 9 1
9 7 -6 36 32 1
9 -7 -6 38 9 1
-9 -7 6 26 41 1
9 -7 -6 27 26 1
9 -7 -6 29 10 1
-11 7 7 980 113 1
-11 7 7 1173 87 1
11 7 -7 1014 91 1
11 7 -7 939 102 1
11 -7 -7 1085 90 1
11 -7 -7 1131 95 1
-11 -7 7 1063 107 1
13 7 -8 1085 93 1
-13 7 8 1174 122 1
-13 7 8 1257 88 1
13 7 -8 1032 104 1
-13 -7 8 1289 114 1
13 -7 -8 1181 98 1
13 -7 -8 1079 90 1
15 7 -9 17 18 1
15 7 -9 29 53 1
-15 7 9 64 83 1
15 -7 -9 20 18 1
15 -7 -9 38 48 1
-17 8 7 190 91 1
17 8 -7 121 61 1
17 -8 -7 150 56 1
15 8 -6 30 51 1
-15 8 6 8 15 1
-15 8 6 95 82 1
15 -8 -6 32 44 1
-15 -8 6 115 72 1
15 -8 -6 4 13 1
-15 -8 6 1 16 1
-13 8 5 664 98 1
13 8 -5 500 50 1
-13 8 5 551 46 1
13 8 -5 441 59 1
13 -8 -5 548 60 1
-13 -8 5 546 81 1
13 -8 -5 470 43 1
11 8 -4 1060 101 1
11 8 -4 1078 88 1
-11 8 4 1113 85 1
-11 8 4 1052 115 1
11 -8 -4 1022 84 1
-11 -8 4 1022 105 1
11 -8 -4 1179 92 1
-11 -8 4 1029 86 1
9 8 -3 469 52 1
9 8 -3 433 66 1
-9 8 3 521 50 1
-9 8 3 416 79 1
-9 8 3 428 47 1
-9 8 3 469 58 1
9 -8 -3 448 48 1
9 -8 -3 433 47 1
-9 -8 3 514 52 1
-9 -8 3 374 67 1
9 -8 -3 476 55 1
-7 8 2 437 40 1
-7 8 2 284 71 1
7 8 -2 439 44 1
7 8 -2 340 60 1
-7 8 2 379 49 1
7 8 -2 475 47 1
-7 8 2 382 43 1
-7 -8 2 420 46 1
7 -8 -2 417 41 1
-7 -8 2 331 57 1
7 -8 -2 381 40 1
7 -8 -2 304 47 1
-7 -8 2 392 44 1
-5 8 1 1294 310 1
-5 8 1 1608 310 1
5 8 -1 1210 314 1
5 8 -1 1436 310 1
-5 8 1 1497 309 1
5 8 -1 1440 311 1
5 -8 -1 1624 309 1
-5 -8 1 1458 311 1
5 -8 -1 1330 310 1
-5 -8 1 1501 310 1
-5 -8 1 1193 313 1
3 8 0 12607 525 1
3 8 0 11698 523 1
3 8 0 10758 523 1
-3 8 0 11462 522 1
3 -8 0 11588 522 1
-3 -8 0 12071 522 1
-3 -8 0 10515 523 1
-3 -8 0 11485 523 1
1 8 1 58627 6702 1
1 8 -2 9353 366 1
1 8 -2 9562 367 1
1 8 -2 9364 368 1
-1 8 2 9156 370 1
1 -8 -2 8692 370 1
-1 -8 2 9732 367 1
-1 -8 2 9486 368 1
-3 8 3 4819 659 1
-3 8 3 5039 654 1
3 8 -3 4806 656 1
-3 8 3 4612 653 1
-3 8 3 5599 652 1
3 8 -3 4611 653 1
3 8 -3 4807 654 1
-3 -8 3 4849 656 1
-3 -8 3 5079 653 1
3 -8 -3 4829 652 1
-3 -8 3 4973 654 1
-5 8 4 251 30 1
5 8 -4 219 30 1
5 8 -4 197 25 1
-5 8 4 236 25 1
-5 8 4 217 48 1
5 8 -4 193 32 1
-5 8 4 215 22 1
5 8 -4 224 36 1
5 -8 -4 197 45 1
5 -8 -4 206 27 1
5 -8 -4 223 28 1
-5 -8 4 187 30 1
5 -8 -4 226 22 1
-5 -8 4 195 30 1
-7 8 5 9 10 1
7 8 -5 2 12 1
7 8 -5 9 32 1
7 8 -5 7 11 1
-7 8 5 15 24 1
-7 8 5 2 9 1
-7 8 5 22 53 1
7 -8 -5 5 11 1
7 -8 -5 23 23 1
-7 -8 5 18 38 1
7 -8 -5 9 10 1
7 -8 -5 26 48 1
9 8 -6 915 59 1
-9 8 6 877 80 1
-9 8 6 895 54 1
9 8 -6 1026 70 1
9 -8 -6 876 57 1
-9 -8 6 1063 71 1
9 -8 -6 887 53 1
9 -8 -6 996 61 1
-11 8 7 193 37 1
11 8 -7 153 45 1
11 8 -7 141 52 1
-11 8 7 256 83 1
11 -8 -7 204 50 1
-11 -8 7 208 67 1
11 -8 -7 156 42 1
-13 8 8 931 118 1
-13 8 8 906 81 1
13 8 -8 890 101 1
13 8 -8 869 88 1
-13 -8 8 1102 107 1
13 -8 -8 888 85 1
13 -8 -8 1071 94 1
15 8 -9 63 55 1
-15 8 9 102 83 1
-15 -8 9 143 75 1
15 -8 -9 38 43 1
15 -8 -9 20 15 1
-17 9 7 49 17 1
17 9 -7 75 58 1
-17 9 7 218 89 1
17 9 -7 34 18 1
17 -9 -7 169 51 1
17 -9 -7 40 16 1
15 9 -6 551 66 1
-15 9 6 600 101 1
-15 9 6 530 50 1
15 -9 -6 477 46 1
-15 -9 6 699 83 1
15 -9 -6 571 66 1
13 9 -5 253 65 1
13 9 -5 242 52 1
-13 9 5 373 103 1
-13 9 5 266 49 1
13 -9 -5 243 45 1
13 -9 -5 298 60 1
-13 -9 5 321 83 1
11 9 -4 380 56 1
11 9 -4 320 72 1
-11 9 4 381 92 1
-11 9 4 373 51 1
11 -9 -4 403 60 1
-11 -9 4 374 53 1
-11 -9 4 358 77 1
11 -9 -4 351 50 1
-9 9 3 1765 126 1
-9 9 3 1974 126 1
9 9 -3 1866 129 1
-9 9 3 1718 148 1
-9 9 3 1813 131 1
9 9 -3 1764 136 1
-9 -9 3 1669 137 1
9 -9 -3 1980 129 1
-9 -9 3 1868 128 1
9 -9 -3 1779 126 1
9 -9 -3 1825 125 1
-7 9 2 4556 350 1
-7 9 2 4157 361 1
-7 9 2 4400 348 1
7 9 -2 4685 349 1
7 9 -2 4323 354 1
-7 9 2 4730 348 1
7 9 -2 4801 350 1
7 -9 -2 4601 349 1
-7 -9 2 4280 349 1
7 -9 -2 4841 348 1
-7 -9 2 4859 349 1
-7 -9 2 4014 353 1
7 -9 -2 4662 348 1
5 9 -1 1237 139 1
-5 9 1 1564 140 1
-5 9 1 1483 138 1
5 9 -1 1393 140 1
5 9 -1 1484 145 1
-5 9 1 1431 138 1
-5 -9 1 1377 140 1
-5 -9 1 1394 144 1
-5 -9 1 1255 139 1
5 -9 -1 1515 138 1
5 -9 -1 1439 138 1
-3 9 0 1003 46 1
3 9 0 964 57 1
3 9 0 903 51 1
3 9 0 807 47 1
-3 -9 0 974 56 1
-3 -9 0 1002 47 1
3 -9 0 1005 46 1
-3 -9 0 859 50 1
1 9 1 4660 334 1
-1 9 -1 4312 332 1
1 9 1 4268 333 1
1 9 1 4383 333 1
-1 9 -1 4564 332 1
1 9 1 4269 332 1
-1 -9 -1 4213 334 1
1 -9 1 4413 332 1
1 9 -2 5674 152 1
-1 9 2 5632 157 1
1 9 -2 6058 154 1
-1 -9 2 6176 154 1
1 -9 -2 5513 158 1
-1 -9 2 5890 152 1
-3 9 3 1736 305 1
-3 9 3 1710 298 1
3 9 -3 1739 299 1
-3 9 3 1951 297 1
3 9 -3 1698 301 1
3 -9 -3 1802 297 1
-3 -9 3 1808 299 1
-3 -9 3 1657 301 1
3 -9 -3 1490 304 1
5 9 -4 4429 242 1
-5 9 4 4467 243 1
5 9 -4 3911 243 1
5 9 -4 4451 245 1
-5 9 4 4579 253 1
-5 9 4 4817 241 1
-5 9 4 4547 243 1
5 9 -4 4698 247 1
5 -9 -4 4126 251 1
-5 -9 4 4762 243 1
-5 -9 4 4383 244 1
5 -9 -4 4758 241 1
5 -9 -4 4733 243 1
-5 -9 4 4517 247 1
-7 9 5 445 57 1
-7 9 5 564 55 1
7 9 -5 490 60 1
7 9 -5 511 57 1
-7 9 5 417 61 1
-7 9 5 428 80 1
7 9 -5 437 71 1
7 -9 -5 460 57 1
7 -9 -5 541 55 1
7 -9 -5 438 59 1
-7 -9 5 447 65 1
9 9 -6 89 42 1
-9 9 6 107 64 1
-9 -9 6 168 52 1
9 -9 -6 100 34 1
11 9 -7 116 44 1
-11 9 7 182 73 1
11 9 -7 54 16 1
-11 9 7 91 14 1
11 -9 -7 60 15 1
11 -9 -7 111 34 1
11 -9 -7 54 14 1
-13 9 8 200 45 1
13 9 -8 161 61 1
-13 9 8 209 93 1
13 9 -8 176 52 1
-13 -9 8 275 76 1
13 -9 -8 196 60 1
13 -9 -8 164 48 1
-15 9 9 68 82 1
15 9 -9 6 55 1
15 -9 -9 39 45 1
-15 -9 9 105 74 1
17 10 -7 60 60 1
-17 10 7 118 86 1
17 -10 -7 86 52 1
15 10 -6 39 17 1
15 10 -6 97 55 1
-15 10 6 47 16 1
-15 10 6 166 88 1
15 -10 -6 75 43 1
15 -10 -6 44 14 1
-13 10 5 434 105 1
13 10 -5 334 84 1
-13 10 5 430 60 1
13 10 -5 367 64 1
13 -10 -5 437 70 1
-13 -10 5 386 62 1
-13 -10 5 489 93 1
13 -10 -5 423 58 1
11 10 -4 872 82 1
-11 10 4 784 78 1
11 10 -4 959 96 1
-11 10 4 873 111 1
11 -10 -4 898 78 1
-11 -10 4 754 80 1
-11 -10 4 895 99 1
-9 10 3 645 83 1
-9 10 3 621 47 1
-9 10 3 827 58 1
9 10 -3 727 67 1
9 10 -3 720 55 1
-9 10 3 643 49 1
-9 -10 3 548 51 1
9 -10 -3 619 48 1
9 -10 -3 564 47 1
-9 -10 3 679 66 1
7 10 -2 516 119 1
7 10 -2 532 109 1
-7 10 2 640 111 1
-7 10 2 644 107 1
-7 10 2 504 129 1
-7 10 2 534 108 1
7 10 -2 614 111 1
-7 -10 2 537 110 1
7 -10 -2 668 109 1
7 -10 -2 672 107 1
-7 -10 2 480 117 1
-7 -10 2 583 109 1
-5 10 1 5079 121 1
5 10 -1 4850 128 1
5 10 -1 4877 124 1
-5 10 1 5378 121 1
5 10 -1 4645 122 1
-5 -10 1 5078 122 1
-5 -10 1 5108 123 1
5 -10 -1 5201 121 1
3 10 0 10748 745 1
3 10 0 10851 745 1
3 10 0 11767 747 1
3 10 0 10955 745 1
-3 10 0 11449 744 1
-3 -10 0 11900 747 1
-3 -10 0 11218 745 1
3 -10 0 11100 744 1
-3 -10 0 11164 744 1
-3 -10 0 10342 745 1
-1 10 -1 1561 372 1
1 10 1 1851 375 1
-1 10 -1 1644 373 1
1 10 1 1416 372 1
1 10 1 1429 373 1
1 10 1 1602 373 1
-1 -10 -1 1511 374 1
1 10 -2 2173 550 1
1 10 -2 2310 549 1
-1 10 2 2197 552 1
1 -10 -2 1899 552 1
-1 -10 2 2159 550 1
-1 -10 2 2314 549 1
-3 10 3 2525 282 1
-3 10 3 2835 273 1
3 10 -3 2131 277 1
-3 10 3 2233 274 1
3 10 -3 2337 275 1
3 -10 -3 2680 272 1
3 -10 -3 2179 281 1
-3 -10 3 2410 275 1
-3 -10 3 2088 277 1
-5 10 4 1743 87 1
5 10 -4 1583 74 1
5 10 -4 1646 79 1
5 10 -4 1726 69 1
5 10 -4 1654 72 1
-5 10 4 1669 70 1
-5 10 4 1700 69 1
-5 -10 4 1729 69 1
-5 -10 4 1493 71 1
5 -10 -4 1691 69 1
5 -10 -4 1670 85 1
-5 -10 4 1539 77 1
5 -10 -4 1878 67 1
7 10 -5 624 85 1
-7 10 5 799 72 1
-7 10 5 882 77 1
7 10 -5 792 77 1
-7 10 5 809 95 1
-7 10 5 736 73 1
7 -10 -5 777 71 1
7 -10 -5 867 76 1
7 -10 -5 762 74 1
-7 -10 5 845 80 1
-9 10 6 705 87 1
9 10 -6 612 62 1
9 10 -6 517 72 1
-9 -10 6 703 70 1
9 -10 -6 699 60 1
9 -10 -6 639 62 1
9 -10 -6 726 56 1
11 10 -7 120 46 1
-11 10 7 156 72 1
11 -10 -7 159 35 1
-11 -10 7 185 57 1
-13 10 8 453 82 1
-13 10 8 232 16 1
13 10 -8 190 18 1
13 10 -8 335 54 1
13 -10 -8 198 16 1
13 -10 -8 396 43 1
15 10 -9 38 54 1
-15 10 9 168 85 1
15 -10 -9 23 15 1
-15 -10 9 220 74 1
15 -10 -9 81 46 1
-17 11 7 128 90 1
17 11 -7 32 59 1
17 -11 -7 60 51 1
-15 11 6 38 16 1
15 11 -6 55 55 1
-15 11 6 101 87 1
15 11 -6 22 16 1
15 -11 -6 64 42 1
15 -11 -6 25 13 1
13 11 -5 97 54 1
13 11 -5 52 18 1
-13 11 5 63 17 1
-13 11 5 188 89 1
-13 -11 5 81 18 1
13 -11 -5 42 14 1
11 11 -4 726 107 1
-11 11 4 720 103 1
-11 11 4 639 111 1
11 11 -4 625 118 1
-11 11 4 767 133 1
11 -11 -4 791 103 1
-11 -11 4 627 103 1
-11 -11 4 653 118 1
11 -11 -4 829 107 1
9 11 -3 2162 200 1
-9 11 3 2456 192 1
9 11 -3 2329 195 1
-9 11 3 2402 196 1
-9 11 3 2207 192 1
-9 11 3 2193 212 1
-9 -11 3 2241 193 1
9 -11 -3 2396 192 1
9 -11 -3 2262 191 1
9 -11 -3 2619 194 1
-9 -11 3 2043 199 1
-7 11 2 1651 88 1
-7 11 2 1456 112 1
7 11 -2 1622 92 1
-7 11 2 1588 89 1
7 11 -2 1324 100 1
-7 11 2 1570 92 1
7 -11 -2 1658 88 1
-7 -11 2 1634 91 1
-7 -11 2 1475 92 1
-7 -11 2 1476 119 1
7 -11 -2 1560 90 1
5 11 -1 8251 434 1
-5 11 1 7817 432 1
-5 11 1 7706 432 1
5 11 -1 7623 433 1
5 11 -1 8579 437 1
-5 -11 1 7865 434 1
-5 -11 1 8127 432 1
-5 -11 1 7262 432 1
-5 -11 1 8261 436 1
5 -11 -1 7549 431 1
3 11 0 6646 316 1
-3 11 0 6646 315 1
3 11 0 6684 316 1
3 11 0 6654 317 1
3 11 0 6706 319 1
-3 -11 0 6688 317 1
-3 -11 0 6869 319 1
-3 -11 0 6350 316 1
-3 -11 0 6585 315 1
3 -11 0 6523 315 1
1 11 1 20948 1231 1
-1 11 -1 19961 1229 1
1 11 1 19988 1229 1
1 11 1 19507 1230 1
-1 11 -1 19103 1229 1
1 11 1 19959 1230 1
-1 -11 -1 19113 1231 1
-1 11 2 15055 946 1
1 11 -2 15633 944 1
1 11 -2 15396 944 1
-1 -11 2 15839 944 1
1 -11 -2 14138 947 1
-1 -11 2 15285 944 1
3 11 -3 5112 343 1
-3 11 3 5397 342 1
-3 11 3 5748 341 1
-3 11 3 4970 349 1
3 11 -3 5147 345 1
3 -11 -3 4923 349 1
-3 -11 3 5141 343 1
3 -11 -3 5739 340 1
-3 -11 3 5152 345 1
5 11 -4 1007 68 1
-5 11 4 797 65 1
5 11 -4 812 75 1
-5 11 4 867 83 1
-5 11 4 990 65 1
5 -11 -4 914 65 1
5 -11 -4 1095 61 1
-5 -11 4 789 74 1
5 -11 -4 784 81 1
-5 -11 4 928 67 1
-7 11 5 861 48 1
7 11 -5 804 65 1
-7 11 5 852 78 1
-7 11 5 786 50 1
7 11 -5 714 55 1
-7 11 5 881 54 1
7 -11 -5 882 52 1
7 -11 -5 792 47 1
-7 -11 5 835 56 1
9 11 -6 573 64 1
-9 11 6 510 57 1
9 11 -6 636 76 1
-9 11 6 605 87 1
9 -11 -6 534 57 1
9 -11 -6 543 60 1
9 -11 -6 657 64 1
-9 -11 6 699 71 1
-11 11 7 179 92 1
11 11 -7 192 75 1
11 11 -7 208 58 1
-11 11 7 232 51 1
11 -11 -7 237 59 1
11 -11 -7 125 49 1
-11 -11 7 308 73 1
11 -11 -7 182 55 1
13 11 -8 20 51 1
13 11 -8 6 16 1
-13 11 8 12 12 1
-13 11 8 64 78 1
13 -11 -8 6 13 1
-13 -11 8 80 62 1
13 -11 -8 29 36 1
15 11 -9 53 16 1
-15 11 9 42 83 1
15 11 -9 33 54 1
-15 -11 9 75 74 1
15 -11 -9 26 42 1
-17 12 7 122 91 1
17 12 -7 58 61 1
17 -12 -7 79 50 1
15 12 -6 2 56 1
-15 12 6 17 84 1
15 -12 -6 6 41 1
-13 12 5 30 21 1
13 12 -5 22 22 1
13 12 -5 64 58 1
13 -12 -5 71 35 1
-13 -12 5 23 22 1
-11 12 4 1091 112 1
11 12 -4 979 115 1
-11 12 4 875 119 1
11 12 -4 961 128 1
-11 12 4 816 143 1
-11 -12 4 987 127 1
11 -12 -4 1126 116 1
11 -12 -4 985 112 1
-11 -12 4 1022 114 1
-9 12 3 232 34 1
9 12 -3 217 43 1
-9 12 3 343 75 1
9 12 -3 293 59 1
-9 12 3 229 36 1
9 -12 -3 203 33 1
-9 -12 3 322 54 1
9 -12 -3 303 40 1
-9 -12 3 226 38 1
-7 12 2 878 104 1
-7 12 2 789 127 1
-7 12 2 894 105 1
-7 12 2 864 108 1
7 12 -2 904 109 1
7 12 -2 785 116 1
7 -12 -2 886 104 1
-7 -12 2 846 108 1
7 -12 -2 936 106 1
-7 -12 2 924 107 1
5 12 -1 1936 212 1
-5 12 1 2092 209 1
5 12 -1 1813 215 1
5 12 -1 1879 210 1
-5 12 1 1977 209 1
-5 -12 1 1923 211 1
5 -12 -1 2114 209 1
-5 -12 1 1744 214 1
-5 -12 1 2226 209 1
-5 -12 1 1939 210 1
3 12 0 2500 224 1
3 12 0 2230 222 1
3 12 0 2654 226 1
3 12 0 2387 222 1
-3 12 0 2156 221 1
3 -12 0 2230 221 1
-3 -12 0 2353 222 1
-3 -12 0 2722 226 1
-3 -12 0 2392 223 1
-1 12 -1 1149 111 1
1 12 1 998 112 1
-1 12 -1 1185 111 1
1 12 1 1077 114 1
1 12 1 975 112 1
-1 12 -1 1146 110 1
1 12 1 991 110 1
-1 -12 -1 951 114 1
1 12 -2 1742 207 1
1 12 -2 2035 209 1
-1 12 2 1717 211 1
-1 -12 2 2067 209 1
1 -12 -2 1517 211 1
-1 -12 2 1776 207 1
-3 12 3 1437 115 1
3 12 -3 1471 106 1
3 12 -3 1289 110 1
-3 12 3 1387 103 1
3 -12 -3 1241 114 1
-3 -12 3 1424 105 1
-3 -12 3 1205 109 1
-5 12 4 1214 109 1
-5 12 4 1198 93 1
-5 12 4 1238 93 1
5 12 -4 1452 103 1
5 12 -4 1577 97 1
5 12 -4 1484 93 1
-5 12 4 1390 91 1
5 -12 -4 1372 93 1
-5 -12 4 1405 101 1
5 -12 -4 1342 90 1
-5 -12 4 1502 96 1
7 12 -5 961 114 1
-7 12 5 894 113 1
7 12 -5 879 121 1
-7 12 5 888 129 1
-7 12 5 892 111 1
-7 12 5 1061 109 1
7 -12 -5 1024 112 1
-7 -12 5 1019 113 1
7 -12 -5 982 108 1
9 12 -6 340 46 1
9 12 -6 325 40 1
-9 12 6 351 68 1
-9 12 6 255 39 1
-9 12 6 309 31 1
9 -12 -6 259 29 1
9 -12 -6 329 35 1
-9 -12 6 371 48 1
-11 12 7 499 87 1
11 12 -7 405 56 1
11 12 -7 398 49 1
-11 12 7 470 40 1
-11 -12 7 528 61 1
11 -12 -7 542 49 1
11 -12 -7 394 43 1
11 -12 -7 347 37 1
-13 12 8 81 84 1
13 12 -8 54 54 1
13 -12 -8 39 38 1
-13 -12 8 121 68 1
15 12 -9 41 59 1
15 12 -9 15 18 1
-15 12 9 16 16 1
15 -12 -9 56 43 1
15 -12 -9 5 15 1
-17 13 7 11 18 1
17 13 -7 40 61 1
-17 13 7 142 92 1
17 -13 -7 101 50 1
15 13 -6 136 60 1
-15 13 6 208 93 1
15 -13 -6 162 45 1
-13 13 5 184 45 1
-13 13 5 226 98 1
13 13 -5 133 62 1
13 -13 -5 232 55 1
-13 -13 5 282 77 1
11 13 -4 157 50 1
-11 13 4 197 43 1
11 13 -4 245 60 1
-11 13 4 284 92 1
-11 13 4 221 57 1
-11 -13 4 233 67 1
11 -13 -4 280 49 1
-9 13 3 524 74 1
-9 13 3 451 35 1
-9 13 3 386 33 1
9 13 -3 401 46 1
-9 13 3 380 30 1
9 -13 -3 416 36 1
9 -13 -3 356 28 1
-9 -13 3 420 50 1
-7 13 2 1814 168 1
-7 13 2 1751 147 1
7 13 -2 1925 151 1
-7 13 2 1769 147 1
7 13 -2 2117 159 1
-7 -13 2 1685 149 1
7 -13 -2 2123 148 1
-7 -13 2 1848 149 1
7 -13 -2 1752 147 1
5 13 -1 61 35 1
5 13 -1 39 34 1
-5 13 1 37 27 1
5 13 -1 38 30 1
-5 13 1 37 24 1
-5 13 1 36 60 1
-5 -13 1 35 25 1
5 -13 -1 34 26 1
-5 -13 1 35 30 1
3 13 0 108 73 1
3 13 0 118 71 1
3 13 0 46 79 1
-3 13 0 110 71 1
3 13 0 97 75 1
3 -13 0 123 71 1
-3 -13 0 85 74 1
-3 -13 0 88 72 1
-3 -13 0 51 78 1
-1 13 -1 2280 192 1
1 13 1 1930 191 1
-1 13 -1 1965 192 1
1 13 1 2014 193 1
1 13 1 2087 193 1
-1 13 -1 1795 191 1
1 13 1 2321 195 1
-1 -13 -1 2040 195 1
1 13 -2 10410 705 1
1 13 -2 10263 705 1
-1 13 2 9950 708 1
-1 -13 2 10442 706 1
-1 -13 2 10255 705 1
1 -13 -2 9246 708 1
-3 13 3 38 52 1
-3 13 3 61 29 1
-3 13 3 88 32 1
3 -13 -3 39 51 1
5 13 -4 3180 279 1
-5 13 4 3117 289 1
5 13 -4 3165 277 1
-5 13 4 3287 277 1
-5 13 4 3046 277 1
5 13 -4 3023 282 1
-5 13 4 3529 275 1
-5 -13 4 3101 278 1
5 -13 -4 3486 275 1
-5 -13 4 2963 282 1
5 -13 -4 2690 287 1
7 13 -5 348 46 1
-7 13 5 339 64 1
7 13 -5 291 40 1
-7 13 5 301 30 1
-7 13 5 306 34 1
-7 13 5 378 39 1
7 -13 -5 415 37 1
-7 -13 5 359 37 1
7 -13 -5 304 29 1
9 13 -6 1499 158 1
-9 13 6 1771 147 1
-9 13 6 1542 168 1
-9 13 6 1330 151 1
9 13 -6 1534 151 1
9 -13 -6 1476 146 1
9 -13 -6 1659 150 1
-9 -13 6 1767 153 1
11 13 -7 645 97 1
-11 13 7 675 77 1
-11 13 7 648 112 1
11 13 -7 614 83 1
11 -13 -7 739 83 1
13 13 -8 58 18 1
-13 13 8 112 16 1
13 13 -8 115 53 1
-13 13 8 251 85 1
13 -13 -8 146 38 1
-15 13 9 72 84 1
15 13 -9 2 18 1
-15 13 9 2 15 1
15 13 -9 17 59 1
15 -13 -9 19 42 1
-15 14 6 64 19 1
-15 14 6 167 94 1
15 14 -6 80 60 1
15 14 -6 25 19 1
15 -14 -6 127 45 1
-13 14 5 309 61 1
13 14 -5 309 67 1
13 14 -5 348 89 1
-13 14 5 375 110 1
13 -14 -5 391 68 1
-13 -14 5 423 87 1
11 14 -4 330 59 1
11 14 -4 293 48 1
-11 14 4 341 42 1
-11 14 4 316 47 1
-11 14 4 441 91 1
11 -14 -4 426 47 1
-11 -14 4 406 66 1
9 14 -3 19 13 1
-9 14 3 12 11 1
-9 14 3 13 8 1
9 14 -3 46 38 1
-9 14 3 33 27 1
-9 14 3 38 62 1
9 -14 -3 35 21 1
-9 -14 3 69 40 1
9 -14 -3 11 9 1
-9 -14 3 9 12 1
-7 14 2 2614 193 1
-7 14 2 2616 193 1
-7 14 2 2335 210 1
7 14 -2 2598 196 1
7 14 -2 2537 201 1
-7 14 2 2817 195 1
7 -14 -2 2885 192 1
-7 -14 2 2667 194 1
7 -14 -2 2541 192 1
-5 14 1 1410 76 1
5 14 -1 1476 88 1
-5 14 1 1353 98 1
5 14 -1 1459 80 1
5 14 -1 1388 77 1
-5 14 1 1379 75 1
-5 -14 1 1386 85 1
5 -14 -1 1341 75 1
-5 -14 1 1356 79 1
-5 -14 1 1405 74 1
3 14 0 1421 98 1
3 14 0 1331 101 1
3 14 0 1359 99 1
-3 14 0 1448 98 1
3 14 0 1276 105 1
-3 -14 0 1285 99 1
-3 -14 0 1329 104 1
3 -14 0 1448 97 1
-3 -14 0 1302 101 1
1 14 1 1420 93 1
1 14 1 1268 98 1
-1 14 -1 1303 94 1
1 14 1 1294 95 1
-1 14 -1 1375 93 1
-1 14 -1 1375 94 1
1 14 1 1314 95 1
-1 -14 -1 1185 98 1
1 -14 1 1350 94 1
1 14 -2 2466 255 1
-1 14 2 2425 259 1
1 14 -2 2681 257 1
-1 -14 2 2405 255 1
1 -14 -2 2226 260 1
-1 -14 2 2683 257 1
3 14 -3 201 46 1
-3 14 3 199 31 1
3 14 -3 197 37 1
-3 14 3 200 53 1
3 -14 -3 203 50 1
-3 -14 3 209 43 1
-3 -14 3 201 36 1
5 14 -4 2426 174 1
5 14 -4 2548 179 1
-5 14 4 2437 172 1
-5 14 4 2641 170 1
-5 14 4 2618 188 1
-5 14 4 2569 172 1
5 -14 -4 2636 170 1
5 -14 -4 2321 184 1
-5 -14 4 2317 178 1
-5 -14 4 2285 174 1
-7 14 5 1013 50 1
-7 14 5 905 55 1
7 14 -5 882 58 1
7 14 -5 829 69 1
-7 14 5 940 79 1
7 -14 -5 933 49 1
7 -14 -5 944 53 1
9 14 -6 303 50 1
-9 14 6 378 34 1
-9 14 6 316 44 1
-9 14 6 353 72 1
9 14 -6 316 43 1
9 -14 -6 354 41 1
-9 -14 6 353 45 1
-11 14 7 922 83 1
11 14 -7 765 90 1
11 14 -7 695 103 1
-11 14 7 813 119 1
11 -14 -7 846 89 1
13 14 -8 83 51 1
13 14 -8 12 16 1
-13 14 8 54 13 1
-13 14 8 173 80 1
13 -14 -8 88 36 1
-15 14 9 38 20 1
15 14 -9 34 17 1
15 14 -9 23 59 1
-15 14 9 156 84 1
15 -14 -9 114 43 1
-15 15 6 88 89 1
15 15 -6 56 60 1
15 -15 -6 58 43 1
13 15 -5 568 67 1
-13 15 5 589 113 1
-13 15 5 541 61 1
13 15 -5 636 89 1
-13 -15 5 753 85 1
13 -15 -5 647 67 1
-11 15 4 561 103 1
11 15 -4 374 65 1
11 15 -4 317 55 1
-11 15 4 359 48 1
-11 15 4 313 61 1
11 -15 -4 397 52 1
-11 -15 4 444 71 1
9 15 -3 111 14 1
-9 15 3 136 12 1
-9 15 3 198 65 1
9 15 -3 165 40 1
-9 15 3 215 28 1
-9 15 3 124 9 1
9 -15 -3 110 10 1
-9 -15 3 188 40 1
7 15 -2 1303 126 1
-7 15 2 1182 144 1
7 15 -2 1222 133 1
-7 15 2 1210 122 1
-7 15 2 1181 122 1
-7 15 2 1377 124 1
7 -15 -2 1160 121 1
-7 -15 2 1366 122 1
7 -15 -2 1305 121 1
5 15 -1 3181 261 1
5 15 -1 3013 259 1
5 15 -1 3242 265 1
-5 15 1 3266 273 1
-5 15 1 3411 258 1
5 -15 -1 3285 257 1
-5 -15 1 2865 260 1
-5 -15 1 3183 264 1
3 15 0 318 23 1
3 15 0 267 25 1
-3 15 0 364 23 1
3 15 0 348 33 1
3 15 0 336 31 1
-3 -15 0 376 32 1
-3 -15 0 295 30 1
3 -15 0 365 22 1
-3 -15 0 295 27 1
-1 15 -1 1229 148 1
1 15 1 1036 151 1
1 15 1 1269 149 1
-1 15 -1 1377 147 1
1 15 1 1300 150 1
-1 -15 -1 1119 152 1
1 -15 1 1005 148 1
1 15 -2 902 152 1
1 15 -2 945 150 1
-1 15 2 914 155 1
1 -15 -2 885 156 1
-1 -15 2 1008 152 1
-1 -15 2 924 150 1
3 15 -3 3853 249 1
-3 15 3 4033 245 1
3 15 -3 3449 251 1
-3 15 3 3820 257 1
-3 -15 3 3769 248 1
3 -15 -3 3306 255 1
-3 -15 3 3535 250 1
5 15 -4 1583 142 1
-5 15 4 1497 138 1
-5 15 4 1624 136 1
-5 15 4 1413 154 1
-5 15 4 1405 138 1
5 15 -4 1454 148 1
5 -15 -4 1275 151 1
-5 -15 4 1511 141 1
-5 -15 4 1307 145 1
5 -15 -4 1698 135 1
7 15 -5 363 45 1
-7 15 5 371 36 1
7 15 -5 377 40 1
-7 15 5 449 29 1
-7 15 5 519 70 1
7 -15 -5 383 28 1
7 -15 -5 420 34 1
9 15 -6 782 73 1
-9 15 6 752 58 1
-9 15 6 794 87 1
-9 15 6 796 50 1
9 15 -6 740 59 1
9 -15 -6 878 55 1
-9 -15 6 905 57 1
11 15 -7 121 50 1
-11 15 7 176 79 1
-11 -15 7 275 51 1
11 -15 -7 170 35 1
-13 15 8 235 17 1
13 15 -8 365 57 1
13 15 -8 170 20 1
13 -15 -8 330 39 1
15 15 -9 1 17 1
15 15 -9 25 61 1
-15 15 9 81 86 1
15 -15 -9 10 42 1
15 16 -6 128 20 1
15 16 -6 230 59 1
-15 16 6 387 94 1
-15 16 6 168 18 1
15 -16 -6 302 41 1
13 16 -5 189 60 1
-13 16 5 106 19 1
-13 16 5 220 90 1
13 -16 -5 190 36 1
11 16 -4 139 17 1
11 16 -4 182 49 1
-11 16 4 259 79 1
-11 16 4 177 36 1
-11 16 4 155 15 1
-9 16 3 151 28 1
9 16 -3 192 46 1
-9 16 3 184 33 1
-9 16 3 213 73 1
-9 -16 3 161 43 1
-9 -16 3 160 33 1
9 -16 -3 195 30 1
7 16 -2 2658 314 1
7 16 -2 2821 310 1
-7 16 2 2629 323 1
-7 16 2 2825 307 1
-7 16 2 3024 308 1
-7 16 2 2963 307 1
7 -16 -2 3031 306 1
7 -16 -2 2809 306 1
5 16 -1 2701 245 1
-5 16 1 2879 242 1
5 16 -1 2613 244 1
5 16 -1 2656 250 1
-5 16 1 2649 258 1
5 -16 -1 2819 242 1
-5 -16 1 2510 245 1
-5 -16 1 2642 249 1
-3 16 0 4555 418 1
3 16 0 5110 412 1
3 16 0 4108 410 1
-3 16 0 4857 408 1
3 16 0 4888 408 1
3 16 0 5138 409 1
-3 -16 0 4981 409 1
-3 -16 0 4905 410 1
-3 -16 0 5210 412 1
-1 16 -1 1648 102 1
-1 16 -1 1570 100 1
1 16 1 1415 102 1
1 16 1 1572 105 1
1 16 1 1474 103 1
-1 16 -1 1522 102 1
-1 -16 -1 1349 106 1
1 -16 1 1656 101 1
1 16 -2 419 42 1
1 16 -2 419 48 1
-1 16 2 374 51 1
-1 -16 2 367 40 1
1 -16 -2 367 53 1
-1 -16 2 419 47 1
-3 16 3 3707 212 1
3 16 -3 3385 203 1
3 16 -3 3554 207 1
-3 16 3 3559 199 1
-3 -16 3 3559 206 1
3 -16 -3 3250 211 1
-3 -16 3 3242 202 1
-5 16 4 963 68 1
5 16 -4 1028 46 1
-5 16 4 1023 40 1
5 16 -4 994 51 1
-5 16 4 1040 35 1
-5 16 4 1016 39 1
5 -16 -4 944 75 1
5 -16 -4 1071 34 1
-5 -16 4 847 54 1
7 16 -5 37 40 1
-7 16 5 66 23 1
-7 16 5 53 32 1
-7 16 5 55 61 1
7 -16 -5 43 22 1
9 16 -6 394 55 1
9 16 -6 325 62 1
-9 16 6 371 83 1
-9 16 6 333 54 1
9 -16 -6 339 44 1
9 -16 -6 412 51 1
-11 16 7 269 42 1
11 16 -7 220 61 1
-11 16 7 268 94 1
11 -16 -7 249 49 1
-13 16 8 289 40 1
13 16 -8 247 61 1
-13 16 8 352 93 1
13 -16 -8 237 44 1
15 16 -9 262 71 1
-15 16 9 454 99 1
15 -16 -9 356 54 1
15 17 -6 52 57 1
15 17 -6 11 17 1
-15 17 6 56 85 1
-15 17 6 23 16 1
15 -17 -6 71 39 1
-13 17 5 20 15 1
13 17 -5 5 16 1
-13 17 5 112 88 1
13 17 -5 47 55 1
13 -17 -5 35 31 1
11 17 -4 212 50 1
-11 17 4 311 82 1
11 17 -4 140 19 1
-11 17 4 165 16 1
-11 17 4 226 37 1
-11 -17 4 195 39 1
11 -17 -4 261 28 1
-9 17 3 62 15 1
-9 17 3 101 25 1
9 17 -3 58 18 1
9 17 -3 73 43 1
9 -17 -3 43 13 1
-9 -17 3 84 29 1
-7 17 2 403 39 1
7 17 -2 351 61 1
-7 17 2 412 40 1
-7 17 2 374 75 1
7 17 -2 362 49 1
7 -17 -2 358 38 1
-5 17 1 267 45 1
5 17 -1 324 52 1
-5 17 1 230 77 1
5 17 -1 299 63 1
5 17 -1 291 48 1
-5 -17 1 283 61 1
-5 -17 1 271 51 1
5 -17 -1 293 43 1
-3 17 0 2308 167 1
3 17 0 2348 153 1
3 17 0 2337 152 1
3 17 0 2159 155 1
3 17 0 2161 158 1
-3 17 0 2407 152 1
-3 -17 0 2167 154 1
-3 -17 0 1897 154 1
-3 -17 0 2204 158 1
1 17 1 3953 167 1
1 17 1 3708 164 1
-1 17 -1 4388 164 1
-1 17 -1 3898 164 1
-1 17 -1 3975 172 1
1 17 1 3783 165 1
-1 -17 -1 3641 168 1
-1 17 2 1450 189 1
1 17 -2 1436 187 1
1 17 -2 1508 186 1
1 17 -2 1583 184 1
1 -17 -2 1307 190 1
-1 -17 2 1588 186 1
-1 -17 2 1543 183 1
3 17 -3 2508 185 1
3 17 -3 2548 189 1
-3 17 3 2590 180 1
-3 17 3 2618 195 1
-3 -17 3 2527 188 1
-3 -17 3 2462 184 1
3 -17 -3 2326 193 1
5 17 -4 259 41 1
-5 17 4 181 25 1
-5 17 4 189 61 1
-5 17 4 161 31 1
5 -17 -4 148 24 1
-7 17 5 157 61 1
7 17 -5 70 38 1
7 17 -5 43 14 1
7 -17 -5 52 10 1
-9 17 6 7 25 1
-9 17 6 3 63 1
9 17 -6 1 41 1
-9 17 6 1 9 1
9 17 -6 1 13 1
9 -17 -6 5 22 1
9 -17 -6 9 8 1
-11 17 7 129 15 1
11 17 -7 121 20 1
11 17 -7 182 51 1
13 17 -8 1 53 1
-13 17 8 42 82 1
13 17 -8 16 16 1
-13 17 8 17 13 1
13 -17 -8 10 34 1
15 17 -9 49 20 1
15 17 -9 137 60 1
-15 17 9 183 91 1
15 -17 -9 98 46 1
15 18 -6 23 59 1
-15 18 6 109 88 1
-15 18 6 16 15 1
15 18 -6 1 17 1
15 -18 -6 46 35 1
13 18 -5 460 56 1
13 18 -5 471 69 1
-13 18 5 372 47 1
-13 18 5 469 101 1
13 -18 -5 451 50 1
-11 18 4 679 80 1
-11 18 4 701 114 1
11 18 -4 658 95 1
-11 18 4 811 71 1
11 18 -4 727 77 1
11 -18 -4 846 71 1
-11 -18 4 694 74 1
-11 -18 4 838 85 1
-9 18 3 317 45 1
-9 18 3 250 85 1
-9 18 3 342 52 1
9 18 -3 348 70 1
9 18 -3 376 55 1
-9 18 3 310 43 1
9 -18 -3 223 43 1
9 -18 -3 365 43 1
-7 18 2 985 94 1
7 18 -2 986 69 1
7 18 -2 1160 81 1
-7 18 2 994 63 1
-7 18 2 1020 63 1
7 -18 -2 956 62 1
5 18 -1 1242 87 1
-5 18 1 1148 80 1
5 18 -1 1341 95 1
-5 18 1 1156 108 1
5 18 -1 1139 83 1
-5 -18 1 1324 93 1
5 -18 -1 1183 80 1
-3 18 0 60 57 1
3 18 0 41 24 1
3 18 0 19 34 1
-3 -18 0 21 33 1
-3 -18 0 25 34 1
-1 18 -1 138 59 1
-1 18 -1 162 44 1
1 18 1 167 50 1
1 18 1 189 45 1
-1 18 -1 147 45 1
1 18 1 158 46 1
-1 -18 -1 173 52 1
1 -18 1 189 43 1
-1 18 2 5613 393 1
1 18 -2 5677 391 1
1 18 -2 5806 389 1
1 18 -2 5956 390 1
-1 -18 2 6193 390 1
1 -18 -2 5090 393 1
-1 -18 2 5542 388 1
3 18 -3 340 37 1
-3 18 3 230 55 1
-3 18 3 229 21 1
3 -18 -3 223 52 1
-3 -18 3 207 35 1
5 18 -4 387 65 1
-5 18 4 495 77 1
-5 18 4 562 45 1
-5 18 4 514 49 1
5 18 -4 461 55 1
-7 18 5 299 31 1
7 18 -5 147 46 1
-7 18 5 222 37 1
-7 18 5 288 70 1
7 18 -5 198 43 1
7 -18 -5 272 30 1
-9 18 6 118 12 1
9 18 -6 88 16 1
-9 18 6 244 72 1
-9 18 6 178 29 1
9 18 -6 227 47 1
9 -18 -6 78 11 1
-11 18 7 152 83 1
-11 18 7 86 15 1
11 18 -7 58 51 1
11 18 -7 36 19 1
11 -18 -7 120 32 1
13 18 -8 72 20 1
13 18 -8 176 58 1
-13 18 8 256 92 1
-13 18 8 88 17 1
13 -18 -8 145 37 1
-15 18 9 227 96 1
15 18 -9 100 61 1
15 -18 -9 79 43 1
15 19 -6 74 60 1
15 19 -6 11 18 1
-15 19 6 119 89 1
-15 19 6 43 16 1
-13 19 5 34 85 1
13 19 -5 1 17 1
13 19 -5 30 58 1
-13 19 5 14 15 1
13 -19 -5 36 31 1
-11 19 4 189 37 1
11 19 -4 202 54 1
-11 19 4 142 17 1
-11 19 4 240 84 1
-11 -19 4 153 37 1
11 -19 -4 228 28 1
9 19 -3 32 54 1
9 19 -3 89 48 1
-9 19 3 37 45 1
-9 19 3 58 39 1
-9 19 3 61 38 1
-9 19 3 85 86 1
9 -19 -3 72 36 1
9 -19 -3 33 36 1
7 19 -2 577 68 1
7 19 -2 706 55 1
-7 19 2 557 81 1
-7 19 2 708 47 1
-7 19 2 732 48 1
7 -19 -2 638 47 1
5 19 -1 1717 121 1
5 19 -1 1771 115 1
-5 19 1 1841 110 1
-5 19 1 1864 135 1
5 -19 -1 2026 109 1
-3 19 0 2131 197 1
3 19 0 2350 197 1
3 19 0 2536 205 1
3 19 0 2161 198 1
-3 19 0 2419 213 1
3 19 0 2367 201 1
-3 -19 0 2452 201 1
-3 -19 0 2364 200 1
-3 -19 0 2735 204 1
1 19 1 1114 65 1
1 19 1 1148 64 1
-1 19 -1 1252 64 1
-1 19 -1 1112 63 1
-1 19 -1 1132 78 1
1 19 1 1232 69 1
-1 -19 -1 1079 70 1
1 19 -2 2358 170 1
1 19 -2 2592 170 1
1 19 -2 2313 167 1
-1 19 2 2300 173 1
1 -19 -2 2125 173 1
-1 -19 2 2567 169 1
-1 -19 2 2134 166 1
3 19 -3 6022 419 1
-3 19 3 5986 425 1
3 19 -3 5883 417 1
-3 19 3 5821 413 1
-3 -19 3 5491 416 1
-3 -19 3 5884 419 1
3 -19 -3 5056 423 1
-5 19 4 875 83 1
5 19 -4 734 91 1
5 19 -4 622 98 1
-5 19 4 725 85 1
-5 19 4 674 106 1
7 19 -5 114 36 1
-7 19 5 148 55 1
-7 19 5 135 7 1
7 19 -5 114 12 1
-7 19 5 194 19 1
7 -19 -5 125 6 1
-9 19 6 226 42 1
-9 19 6 294 32 1
9 19 -6 256 54 1
-9 19 6 356 82 1
9 -19 -6 170 30 1
-11 19 7 382 44 1
-11 19 7 392 99 1
11 19 -7 371 68 1
11 19 -7 285 55 1
11 -19 -7 349 50 1
-13 19 8 65 14 1
-13 19 8 150 86 1
13 19 -8 67 55 1
13 19 -8 29 18 1
13 -19 -8 62 34 1
-15 19 9 217 100 1
15 19 -9 97 63 1
15 -19 -9 80 50 1
-15 20 6 21 16 1
15 20 -6 4 18 1
-15 20 6 122 92 1
15 20 -6 61 61 1
-13 20 5 266 94 1
13 20 -5 86 20 1
-13 20 5 116 17 1
13 20 -5 193 59 1
11 20 -4 337 58 1
-11 20 4 334 49 1
-11 20 4 280 99 1
11 20 -4 205 65 1
-11 20 4 263 60 1
11 -20 -4 345 47 1
9 20 -3 18 42 1
-9 20 3 73 70 1
-9 20 3 48 26 1
9 20 -3 15 15 1
-9 20 3 21 11 1
9 -20 -3 16 10 1
7 20 -2 1119 110 1
-7 20 2 1094 95 1
-7 20 2 1169 95 1
7 20 -2 1050 101 1
-7 20 2 1188 124 1
7 -20 -2 1116 94 1
5 20 -1 472 66 1
-5 20 1 506 80 1
5 20 -1 572 56 1
-5 20 1 601 48 1
5 -20 -1 650 47 1
3 20 0 1546 89 1
-3 20 0 1471 111 1
3 20 0 1487 94 1
3 20 0 1493 90 1
3 20 0 1554 100 1
-3 20 0 1420 88 1
-3 20 0 1688 92 1
-3 -20 0 1363 95 1
-3 -20 0 1463 98 1
-3 -20 0 1340 92 1
-1 20 -1 1675 121 1
-1 20 -1 1633 132 1
-1 20 -1 1606 120 1
1 20 1 1650 122 1
1 20 1 1660 124 1
1 20 1 1715 123 1
-1 -20 -1 1607 127 1
1 -20 1 1772 120 1
1 20 -2 2093 143 1
1 20 -2 2103 140 1
1 20 -2 2059 145 1
-1 20 2 2300 142 1
-1 20 2 1876 147 1
1 -20 -2 1881 148 1
-1 -20 2 2021 139 1
-1 -20 2 2158 142 1
3 20 -3 206 57 1
3 20 -3 214 64 1
-3 20 3 213 46 1
-3 20 3 193 72 1
-3 -20 3 175 53 1
-3 -20 3 192 63 1
3 -20 -3 181 71 1
5 20 -4 160 35 1
-5 20 4 155 8 1
-5 20 4 211 16 1
-5 20 4 222 54 1
5 20 -4 131 13 1
7 20 -5 370 51 1
-7 20 5 423 39 1
7 20 -5 346 58 1
-7 20 5 420 46 1
-7 20 5 381 75 1
7 -20 -5 439 38 1
9 20 -6 158 47 1
-9 20 6 198 72 1
9 20 -6 69 16 1
-9 20 6 100 11 1
-9 20 6 144 27 1
9 -20 -6 63 11 1
11 20 -7 27 53 1
-11 20 7 91 85 1
-11 20 7 22 13 1
11 20 -7 7 17 1
13 20 -8 123 60 1
13 20 -8 48 19 1
-13 20 8 220 88 1
-13 20 8 100 22 1
13 -20 -8 125 36 1
15 20 -9 141 68 1
-15 20 9 213 94 1
15 -20 -9 93 43 1
15 21 -6 96 65 1
-15 21 6 165 93 1
-13 21 5 51 15 1
13 21 -5 0 17 1
-13 21 5 137 87 1
13 21 -5 49 57 1
13 -21 -5 65 26 1
-11 21 4 1710 177 1
11 21 -4 1769 177 1
11 21 -4 1549 187 1
-11 21 4 1978 172 1
-11 21 4 1789 204 1
11 -21 -4 2078 171 1
9 21 -3 154 53 1
-9 21 3 184 35 1
-9 21 3 286 86 1
-7 21 2 418 79 1
-7 21 2 303 31 1
7 21 -2 236 47 1
-7 21 2 339 32 1
7 21 -2 322 44 1
7 -21 -2 314 30 1
5 21 -1 172 33 1
5 21 -1 167 13 1
-5 21 1 201 10 1
-5 21 1 290 59 1
5 -21 -1 188 9 1
3 21 0 3638 391 1
3 21 0 3685 389 1
-3 21 0 3536 388 1
-3 21 0 3913 390 1
3 21 0 3697 394 1
-3 21 0 3698 401 1
3 21 0 4067 389 1
-3 -21 0 3693 392 1
-3 -21 0 3774 393 1
1 21 1 2895 170 1
-1 21 -1 3010 168 1
1 21 1 2822 168 1
1 21 1 2951 169 1
-1 21 -1 3015 167 1
-1 21 -1 2913 177 1
-1 -21 -1 2653 172 1
1 -21 1 3137 166 1
1 21 -2 223 55 1
1 21 -2 230 52 1
-1 21 2 298 49 1
1 21 -2 317 46 1
-1 21 2 241 57 1
1 -21 -2 196 58 1
-1 -21 2 232 49 1
-1 -21 2 262 42 1
3 21 -3 308 59 1
3 21 -3 366 50 1
-3 21 3 285 68 1
-3 21 3 361 38 1
3 -21 -3 272 63 1
-3 -21 3 329 57 1
-5 21 4 46 21 1
5 21 -4 20 39 1
-5 21 4 69 63 1
-5 21 4 43 26 1
-7 21 5 118 19 1
7 21 -5 109 40 1
-7 21 5 166 61 1
-7 21 5 70 7 1
7 21 -5 88 14 1
7 -21 -5 78 7 1
-9 21 6 428 76 1
-9 21 6 241 13 1
9 21 -6 202 18 1
9 21 -6 335 50 1
-9 21 6 310 28 1
9 -21 -6 186 12 1
11 21 -7 117 58 1
-11 21 7 315 94 1
-11 21 7 243 36 1
13 21 -8 0 17 1
13 21 -8 19 54 1
-13 21 8 111 89 1
15 21 -9 37 62 1
15 21 -9 0 19 1
-15 21 9 148 99 1
15 -21 -9 31 40 1
-15 22 6 205 92 1
15 22 -6 87 63 1
15 22 -6 31 18 1
-15 22 6 59 17 1
-13 22 5 15 15 1
13 22 -5 14 18 1
13 22 -5 20 56 1
-13 22 5 44 87 1
13 -22 -5 14 28 1
-11 22 4 3 15 1
11 22 -4 8 52 1
11 22 -4 2 19 1
-11 22 4 20 85 1
-9 22 3 220 36 1
9 22 -3 237 49 1
-9 22 3 294 88 1
9 22 -3 223 56 1
9 -22 -3 151 34 1
7 22 -2 504 80 1
-7 22 2 509 72 1
-7 22 2 616 73 1
7 22 -2 435 90 1
-7 22 2 496 104 1
7 -22 -2 543 71 1
-5 22 1 66 10 1
5 22 -1 37 12 1
5 22 -1 79 35 1
-5 22 1 109 62 1
3 22 0 514 62 1
3 22 0 393 52 1
-3 22 0 400 48 1
3 22 0 286 44 1
-3 22 0 411 73 1
-3 22 0 327 42 1
3 22 0 365 43 1
-3 -22 0 398 53 1
-3 -22 0 469 57 1
1 22 1 1381 75 1
-1 22 -1 1480 89 1
-1 22 -1 1559 75 1
1 22 1 1444 80 1
-1 22 -1 1542 75 1
1 22 1 1462 77 1
-1 -22 -1 1310 81 1
1 22 -2 2682 230 1
-1 22 2 2673 234 1
1 22 -2 2775 228 1
1 22 -2 2743 232 1
-1 22 2 2820 229 1
-1 -22 2 2809 229 1
1 -22 -2 2330 234 1
-1 -22 2 2639 227 1
-3 22 3 570 70 1
3 22 -3 477 60 1
3 22 -3 581 52 1
-3 22 3 644 40 1
-3 -22 3 475 57 1
3 -22 -3 535 67 1
-5 22 4 1068 61 1
-5 22 4 1023 87 1
-5 22 4 1074 59 1
5 22 -4 955 78 1
5 22 -4 1025 69 1
7 22 -5 8 13 1
-7 22 5 6 19 1
-7 22 5 8 58 1
-7 22 5 8 7 1
7 22 -5 8 39 1
-9 22 6 55 10 1
9 22 -6 53 48 1
-9 22 6 98 72 1
9 22 -6 29 16 1
-9 22 6 50 25 1
9 -22 -6 28 9 1
11 22 -7 67 17 1
11 22 -7 70 55 1
-11 22 7 186 83 1
-11 22 7 82 12 1
13 22 -8 116 59 1
-13 22 8 155 90 1
15 22 -9 19 18 1
15 22 -9 4 61 1
-15 22 9 71 97 1
15 23 -6 0 18 1
-15 23 6 51 90 1
15 23 -6 8 61 1
-13 23 5 111 16 1
-13 23 5 277 87 1
13 23 -5 133 58 1
13 23 -5 76 18 1
-11 23 4 102 16 1
11 23 -4 57 18 1
-11 23 4 132 85 1
11 23 -4 137 53 1
9 23 -3 51 46 1
-9 23 3 22 11 1
9 23 -3 32 15 1
-9 23 3 59 75 1
9 -23 -3 9 10 1
-7 23 2 263 82 1
7 23 -2 257 56 1
-7 23 2 292 40 1
7 23 -2 287 52 1
-7 23 2 242 39 1
7 -23 -2 265 38 1
-5 23 1 232 25 1
5 23 -1 312 41 1
3 23 0 55 12 1
-3 23 0 55 53 1
-3 23 0 61 10 1
3 23 0 58 11 1
3 23 0 60 32 1
-3 23 0 55 11 1
-3 -23 0 72 34 1
-3 -23 0 57 29 1
-1 23 -1 485 73 1
1 23 1 479 78 1
1 23 1 500 75 1
1 23 1 505 73 1
-1 23 -1 532 89 1
-1 23 -1 561 72 1
-1 -23 -1 445 80 1
-1 23 2 670 57 1
-1 23 2 744 46 1
1 23 -2 497 52 1
1 23 -2 667 47 1
1 23 -2 631 55 1
-1 23 2 714 51 1
1 -23 -2 623 60 1
-1 -23 2 605 43 1
-1 -23 2 494 50 1
-3 23 3 479 83 1
3 23 -3 431 90 1
-3 23 3 439 105 1
3 23 -3 348 96 1
-3 -23 3 304 93 1
5 23 -4 72 36 1
-5 23 4 103 15 1
-5 23 4 121 55 1
5 23 -4 53 13 1
-5 23 4 77 8 1
7 23 -5 165 47 1
7 23 -5 94 21 1
-7 23 5 196 33 1
-7 23 5 143 24 1
9 23 -6 108 51 1
-9 23 6 89 27 1
-9 23 6 127 77 1
-9 23 6 48 11 1
9 23 -6 15 17 1
9 -23 -6 28 9 1
11 23 -7 17 17 1
-11 23 7 85 83 1
-11 23 7 14 11 1
11 23 -7 26 53 1
13 23 -8 491 60 1
13 23 -8 496 73 1
-13 23 8 704 103 1
15 23 -9 4 64 1
-15 23 9 94 92 1
15 23 -9 8 18 1
15 24 -6 36 63 1
-15 24 6 70 92 1
-13 24 5 51 87 1
-13 24 5 8 15 1
13 24 -5 3 18 1
13 24 -5 11 56 1
-11 24 4 81 16 1
11 24 -4 140 56 1
11 24 -4 69 20 1
-11 24 4 226 92 1
9 24 -3 451 53 1
-9 24 3 629 100 1
-9 24 3 510 42 1
9 24 -3 477 61 1
7 24 -2 33 13 1
-7 24 2 8 7 1
-7 24 2 72 67 1
-7 24 2 19 9 1
7 24 -2 24 39 1
7 -24 -2 28 8 1
-5 24 1 676 56 1
5 24 -1 721 76 1
-5 24 1 679 91 1
5 24 -1 708 64 1
3 24 0 127 43 1
3 24 0 127 33 1
3 24 0 128 34 1
3 24 0 144 41 1
-3 24 0 155 31 1
-3 24 0 148 38 1
-3 24 0 235 71 1
-3 -24 0 107 39 1
-3 -24 0 117 43 1
-1 24 -1 291 63 1
1 24 1 329 46 1
1 24 1 345 43 1
-1 24 -1 268 44 1
1 24 1 344 50 1
-1 24 -1 340 43 1
-1 -24 -1 282 52 1
-1 24 2 382 38 1
1 24 -2 336 39 1
1 24 -2 348 38 1
1 24 -2 340 49 1
-1 24 2 408 44 1
-1 24 2 334 51 1
-1 -24 2 297 34 1
1 -24 -2 313 53 1
-1 -24 2 321 36 1
3 24 -3 7 12 1
-3 24 3 14 48 1
3 24 -3 57 32 1
-3 -24 3 21 29 1
-5 24 4 2 7 1
-5 24 4 1 55 1
-5 24 4 16 14 1
5 24 -4 2 13 1
5 24 -4 2 36 1
7 24 -5 157 49 1
-7 24 5 167 33 1
-7 24 5 236 74 1
-9 24 6 306 52 1
9 24 -6 272 57 1
-9 24 6 371 94 1
9 24 -6 322 78 1
-9 24 6 330 44 1
9 -24 -6 288 43 1
-11 24 7 214 93 1
-11 24 7 199 35 1
11 24 -7 136 61 1
-13 24 8 71 89 1
13 24 -8 4 18 1
13 24 -8 9 56 1
15 25 -6 25 17 1
15 25 -6 3 61 1
-15 25 6 60 92 1
13 25 -5 105 57 1
-13 25 5 211 92 1
13 25 -5 24 19 1
-13 25 5 65 16 1
-11 25 4 151 18 1
11 25 -4 122 22 1
11 25 -4 148 57 1
-11 25 4 339 94 1
-9 25 3 95 11 1
-9 25 3 73 79 1
9 25 -3 76 48 1
9 25 -3 73 15 1
7 25 -2 626 56 1
7 25 -2 616 50 1
-7 25 2 598 38 1
-7 25 2 592 84 1
7 -25 -2 649 37 1
5 25 -1 1374 126 1
-5 25 1 1633 120 1
-5 25 1 1408 145 1
5 25 -1 1211 132 1
-3 25 0 139 36 1
-3 25 0 148 28 1
3 25 0 103 40 1
3 25 0 123 30 1
-3 -25 0 112 41 1
-1 25 -1 512 38 1
1 25 1 497 41 1
-1 25 -1 477 58 1
1 25 1 402 38 1
-1 25 -1 443 40 1
1 25 1 514 39 1
-1 -25 -1 468 48 1
-1 25 2 257 62 1
-1 25 2 285 55 1
1 25 -2 274 59 1
1 25 -2 280 52 1
-1 25 2 332 51 1
1 25 -2 210 58 1
1 -25 -2 233 64 1
-1 -25 2 227 54 1
-3 25 3 186 62 1
3 25 -3 199 44 1
3 25 -3 205 55 1
-3 25 3 208 31 1
-3 -25 3 183 50 1
-5 25 4 66 15 1
5 25 -4 42 38 1
-5 25 4 37 7 1
5 25 -4 27 14 1
-5 25 4 59 57 1
-7 25 5 479 87 1
-7 25 5 300 41 1
7 25 -5 335 53 1
-7 25 5 289 33 1
7 25 -5 364 56 1
-9 25 6 1197 119 1
-9 25 6 1038 82 1
9 25 -6 974 101 1
-9 25 6 1280 76 1
9 25 -6 960 87 1
9 -25 -6 1217 75 1
11 25 -7 54 20 1
11 25 -7 124 57 1
-11 25 7 88 16 1
-11 25 7 166 87 1
13 25 -8 100 62 1
-13 25 8 170 94 1
15 26 -6 44 63 1
-15 26 6 150 99 1
-13 26 5 155 87 1
-13 26 5 38 15 1
13 26 -5 12 56 1
13 26 -5 12 17 1
-11 26 4 403 105 1
11 26 -4 243 66 1
-11 26 4 239 44 1
9 26 -3 133 53 1
-9 26 3 75 15 1
9 26 -3 41 18 1
-9 26 3 195 93 1
-7 26 2 125 85 1
-7 26 2 74 31 1
7 26 -2 43 48 1
-5 26 1 687 117 1
5 26 -1 513 100 1
-5 26 1 694 85 1
5 26 -1 586 91 1
-3 26 0 18 10 1
3 26 0 37 35 1
-3 26 0 13 12 1
3 26 0 10 13 1
-3 26 0 50 58 1
-1 26 -1 38 26 1
-1 26 -1 27 12 1
1 26 1 33 29 1
1 26 1 34 13 1
-1 -26 -1 77 42 1
1 26 -2 628 69 1
1 26 -2 580 70 1
-1 26 2 687 68 1
1 26 -2 509 63 1
-1 26 2 603 74 1
-1 26 2 651 64 1
1 -26 -2 552 76 1
-1 -26 2 597 67 1
-3 26 3 30 8 1
3 26 -3 27 14 1
-3 26 3 59 55 1
3 26 -3 32 34 1
-3 -26 3 26 35 1
-5 26 4 598 101 1
-5 26 4 653 68 1
5 26 -4 556 80 1
-5 26 4 528 70 1
5 26 -4 476 89 1
-7 26 5 298 45 1
-7 26 5 265 88 1
7 26 -5 217 59 1
7 26 -5 275 55 1
-7 26 5 281 38 1
9 26 -6 89 21 1
-9 26 6 105 15 1
9 26 -6 226 56 1
-9 26 6 193 32 1
11 26 -7 80 61 1
-11 26 7 143 87 1
13 26 -8 16 19 1
13 26 -8 49 62 1
-13 26 8 127 91 1
-13 27 5 127 88 1
13 27 -5 4 18 1
13 27 -5 53 59 1
-13 27 5 25 15 1
-11 27 4 259 90 1
-11 27 4 97 14 1
11 27 -4 82 18 1
11 27 -4 145 54 1
-9 27 3 50 83 1
9 27 -3 30 16 1
9 27 -3 39 51 1
-9 27 3 31 12 1
7 27 -2 390 60 1
-7 27 2 427 91 1
-7 27 2 397 41 1
7 27 -2 395 53 1
-5 27 1 357 27 1
5 27 -1 409 44 1
-5 27 1 520 78 1
3 27 0 179 34 1
-3 27 0 313 74 1
-3 27 0 179 31 1
3 27 0 217 46 1
-3 -27 0 196 46 1
1 27 1 175 37 1
-1 27 -1 339 61 1
-1 27 -1 238 34 1
1 27 1 259 41 1
-1 -27 -1 282 50 1
-1 27 2 70 38 1
1 27 -2 62 48 1
-1 27 2 87 55 1
1 27 -2 39 39 1
-1 -27 2 55 37 1
1 -27 -2 48 53 1
-3 27 3 886 61 1
3 27 -3 723 68 1
-3 27 3 823 77 1
-3 27 3 817 47 1
3 27 -3 771 58 1
-5 27 4 91 9 1
-5 27 4 140 16 1
-5 27 4 148 62 1
5 27 -4 80 15 1
5 27 -4 74 40 1
-7 27 5 73 10 1
7 27 -5 58 47 1
-7 27 5 148 23 1
7 27 -5 38 18 1
-7 27 5 180 76 1
-9 27 6 406 41 1
9 27 -6 451 67 1
-9 27 6 452 46 1
9 27 -6 385 57 1
-9 27 6 450 96 1
11 27 -7 310 70 1
11 27 -7 246 59 1
-11 27 7 360 102 1
-13 27 8 106 96 1
13 27 -8 26 60 1
13 28 -5 7 18 1
-13 28 5 42 18 1
13 28 -5 63 60 1
-13 28 5 191 89 1
-11 28 4 12 14 1
11 28 -4 39 55 1
-11 28 4 61 86 1
11 28 -4 7 18 1
9 28 -3 22 51 1
-9 28 3 6 12 1
-9 28 3 45 85 1
9 28 -3 2 17 1
7 28 -2 9 15 1
-7 28 2 41 79 1
-7 28 2 6 10 1
7 28 -2 9 44 1
-5 28 1 511 111 1
-5 28 1 530 72 1
5 28 -1 444 91 1
5 28 -1 506 81 1
3 28 0 258 46 1
3 28 0 283 38 1
-3 28 0 375 79 1
-3 28 0 286 35 1
3 28 0 204 48 1
-3 28 0 266 44 1
-3 -28 0 243 50 1
-1 28 -1 539 69 1
-1 28 -1 486 50 1
-1 28 -1 524 47 1
1 28 1 478 54 1
1 28 1 478 47 1
1 28 1 521 50 1
-1 -28 -1 500 57 1
-1 28 2 267 48 1
1 28 -2 247 49 1
-1 28 2 250 59 1
1 28 -2 283 55 1
-1 28 2 277 54 1
1 28 -2 250 56 1
-1 -28 2 199 51 1
1 -28 -2 219 60 1
-3 28 3 1 30 1
3 28 -3 11 13 1
-3 28 3 3 8 1
3 28 -3 1 35 1
-3 28 3 1 54 1
-5 28 4 149 26 1
5 28 -4 127 45 1
-5 28 4 153 24 1
-5 28 4 275 73 1
-7 28 5 65 22 1
-7 28 5 19 9 1
7 28 -5 21 48 1
-7 28 5 81 74 1
7 28 -5 10 17 1
9 28 -6 353 64 1
-9 28 6 417 94 1
-9 28 6 342 38 1
11 28 -7 251 59 1
11 28 -7 160 21 1
13 28 -8 9 18 1
-13 28 8 79 90 1
13 28 -8 9 58 1
-13 29 5 115 89 1
13 29 -5 9 18 1
13 29 -5 43 59 1
-11 29 4 122 82 1
11 29 -4 20 53 1
11 29 -4 20 18 1
-11 29 4 21 13 1
9 29 -3 569 77 1
-9 29 3 683 55 1
-9 29 3 663 113 1
9 29 -3 615 68 1
7 29 -2 150 50 1
-7 29 2 102 15 1
-7 29 2 256 87 1
7 29 -2 63 19 1
-5 29 1 316 87 1
-5 29 1 307 41 1
5 29 -1 286 54 1
5 29 -1 262 57 1
3 29 0 180 41 1
-3 29 0 89 15 1
3 29 0 74 16 1
-3 29 0 86 12 1
1 29 1 375 58 1
1 29 1 422 51 1
-1 29 -1 433 68 1
-1 29 -1 445 52 1
-1 29 -1 422 55 1
1 29 1 506 54 1
-1 -29 -1 380 62 1
1 29 -2 62 34 1
1 29 -2 29 14 1
-1 29 2 40 15 1
-1 29 2 68 34 1
-1 29 2 97 49 1
-1 -29 2 33 29 1
3 29 -3 307 66 1
-3 29 3 331 59 1
-3 29 3 288 41 1
3 29 -3 296 54 1
-3 29 3 274 75 1
-5 29 4 354 25 1
-5 29 4 239 12 1
5 29 -4 351 47 1
5 29 -4 241 19 1
-7 29 5 343 38 1
-7 29 5 374 44 1
-7 29 5 432 92 1
7 29 -5 342 58 1
7 29 -5 344 63 1
9 29 -6 103 54 1
-9 29 6 107 83 1
-11 29 7 27 83 1
11 29 -7 33 60 1
13 29 -8 59 66 1
-13 29 8 131 94 1
-13 30 5 168 93 1
13 30 -5 113 62 1
11 30 -4 18 17 1
-11 30 4 12 82 1
11 30 -4 5 54 1
-11 30 4 19 13 1
9 30 -3 411 72 1
-9 30 3 425 48 1
9 30 -3 380 60 1
-9 30 3 415 105 1
7 30 -2 204 51 1
7 30 -2 75 18 1
-7 30 2 105 14 1
-7 30 2 280 89 1
-5 30 1 267 44 1
-5 30 1 354 88 1
5 30 -1 191 50 1
-5 30 1 213 32 1
-3 30 0 159 11 1
-3 30 0 264 65 1
3 30 0 158 39 1
-3 30 0 113 13 1
3 30 0 112 15 1
1 30 1 90 14 1
-1 30 -1 132 12 1
-1 30 -1 215 53 1
-1 30 -1 111 14 1
-1 30 -1 182 31 1
1 30 1 114 34 1
1 30 1 205 37 1
1 30 -2 239 58 1
1 30 -2 262 51 1
1 30 -2 278 56 1
-1 30 2 289 63 1
-1 30 2 278 51 1
-1 30 2 271 57 1
-1 -30 2 215 46 1
-3 30 3 437 72 1
3 30 -3 393 50 1
-3 30 3 448 54 1
3 30 -3 401 62 1
-3 30 3 401 36 1
5 30 -4 17 42 1
5 30 -4 24 16 1
-5 30 4 77 69 1
-5 30 4 33 17 1
-5 30 4 31 9 1
-7 30 5 160 37 1
-7 30 5 194 85 1
7 30 -5 106 55 1
9 30 -6 466 71 1
-9 30 6 578 110 1
9 30 -6 456 80 1
-9 30 6 655 56 1
11 30 -7 20 18 1
-11 30 7 58 88 1
11 30 -7 8 59 1
-13 30 8 61 92 1
13 30 -8 7 61 1
13 31 -5 7 18 1
13 31 -5 13 60 1
-13 31 5 64 89 1
-11 31 4 161 91 1
11 31 -4 77 58 1
-11 31 4 67 17 1
11 31 -4 44 20 1
-9 31 3 259 90 1
-9 31 3 94 14 1
9 31 -3 135 55 1
9 31 -3 89 19 1
7 31 -2 51 18 1
-7 31 2 210 89 1
-7 31 2 61 14 1
7 31 -2 151 52 1
-5 31 1 405 37 1
5 31 -1 381 53 1
5 31 -1 333 55 1
-5 31 1 434 49 1
-3 31 0 177 16 1
3 31 0 278 30 1
3 31 0 164 17 1
-3 31 0 212 13 1
3 31 0 231 42 1
-1 31 -1 236 42 1
-1 31 -1 286 35 1
-1 31 -1 281 66 1
1 31 1 259 48 1
-1 31 -1 251 45 1
1 31 1 225 46 1
1 31 1 216 47 1
-1 31 2 143 54 1
1 31 -2 119 46 1
-1 31 2 118 39 1
1 31 -2 112 40 1
-1 -31 2 77 34 1
3 31 -3 719 75 1
-3 31 3 758 63 1
3 31 -3 656 83 1
-3 31 3 726 93 1
-3 31 3 774 78 1
-5 31 4 181 73 1
5 31 -4 47 46 1
-5 31 4 92 18 1
5 31 -4 46 17 1
-5 31 4 69 11 1
-7 31 5 215 83 1
-7 31 5 191 24 1
7 31 -5 78 19 1
7 31 -5 158 52 1
-7 31 5 112 12 1
9 31 -6 79 56 1
9 31 -6 26 19 1
-9 31 6 92 84 1
11 31 -7 129 63 1
-11 31 7 228 98 1
-13 31 8 155 101 1
13 31 -8 86 63 1
-13 32 5 89 90 1
13 32 -5 41 61 1
11 32 -4 113 22 1
-11 32 4 158 17 1
11 32 -4 195 62 1
9 32 -3 137 21 1
-9 32 3 213 17 1
9 32 -3 213 57 1
7 32 -2 49 20 1
-7 32 2 190 90 1
7 32 -2 63 52 1
-7 32 2 70 15 1
-5 32 1 733 42 1
5 32 -1 607 57 1
-5 32 1 653 92 1
-5 32 1 758 54 1
5 32 -1 586 60 1
3 32 0 54 30 1
-3 32 0 19 11 1
3 32 0 26 43 1
-3 32 0 59 63 1
3 32 0 4 15 1
-3 32 0 4 14 1
-1 32 -1 11 32 1
-1 32 -1 36 53 1
-1 32 -1 12 11 1
1 32 1 31 37 1
-1 32 -1 7 14 1
1 32 1 8 36 1
1 32 1 7 14 1
1 32 -2 487 51 1
-1 32 2 424 63 1
1 32 -2 455 50 1
1 32 -2 506 56 1
-1 32 2 428 57 1
-1 32 2 409 51 1
-1 -32 2 357 44 1
-3 32 3 308 38 1
-3 32 3 335 65 1
-3 32 3 163 12 1
3 32 -3 158 18 1
3 32 -3 267 43 1
-3 32 3 181 17 1
-5 32 4 238 29 1
5 32 -4 182 24 1
5 32 -4 217 51 1
-7 32 5 531 100 1
7 32 -5 408 64 1
-7 32 5 505 46 1
7 32 -5 485 72 1
9 32 -6 38 57 1
-9 32 6 70 85 1
-11 32 7 1 90 1
11 32 -7 3 58 1
13 33 -5 83 64 1
-13 33 5 195 92 1
13 33 -5 18 19 1
-11 33 4 44 15 1
-11 33 4 168 89 1
11 33 -4 24 18 1
11 33 -4 84 59 1
-9 33 3 68 81 1
9 33 -3 42 54 1
9 33 -3 11 18 1
7 33 -2 90 54 1
-7 33 2 161 87 1
-5 33 1 88 22 1
5 33 -1 130 50 1
5 33 -1 70 22 1
3 33 0 407 58 1
-3 33 0 330 50 1
-3 33 0 317 39 1
3 33 0 361 44 1
-3 33 0 377 79 1
3 33 0 314 53 1
-1 33 -1 862 74 1
1 33 1 912 76 1
-1 33 -1 804 77 1
1 33 1 829 75 1
1 33 1 749 83 1
-1 33 -1 986 67 1
-1 33 -1 906 90 1
-1 33 2 231 41 1
1 33 -2 196 42 1
1 33 -2 101 19 1
-1 33 2 117 19 1
-1 -33 2 125 35 1
3 33 -3 125 45 1
3 33 -3 81 20 1
-3 33 3 95 20 1
-3 33 3 156 26 1
-3 33 3 161 41 1
-5 33 4 89 39 1
-5 33 4 65 10 1
5 33 -4 83 48 1
5 33 -4 51 17 1
-5 33 4 80 18 1
-5 33 4 125 72 1
-7 33 5 281 42 1
-7 33 5 378 100 1
7 33 -5 261 69 1
7 33 -5 274 62 1
-9 33 6 61 83 1
9 33 -6 12 56 1
9 33 -6 12 18 1
11 33 -7 346 66 1
-11 33 7 506 102 1
-13 34 5 186 96 1
13 34 -5 54 65 1
13 34 -5 14 20 1
11 34 -4 15 55 1
-11 34 4 73 86 1
11 34 -4 15 19 1
-9 34 3 130 16 1
9 34 -3 93 20 1
9 34 -3 192 59 1
-9 34 3 327 90 1
7 34 -2 122 55 1
7 34 -2 51 20 1
-7 34 2 189 87 1
-7 34 2 57 15 1
5 34 -1 158 20 1
-5 34 1 160 19 1
5 34 -1 236 51 1
-5 34 1 175 15 1
-3 34 0 690 94 1
3 34 0 794 63 1
-3 34 0 771 58 1
-3 34 0 702 68 1
3 34 0 662 83 1
3 34 0 705 70 1
-1 34 -1 176 70 1
-1 34 -1 147 52 1
-1 34 -1 158 49 1
1 34 1 212 53 1
-1 34 -1 183 40 1
1 34 1 161 54 1
1 34 1 207 56 1
-1 34 2 464 58 1
1 34 -2 427 67 1
-1 34 2 484 65 1
1 34 -2 527 68 1
-1 34 2 550 72 1
1 34 -2 446 58 1
-3 34 3 40 11 1
3 34 -3 35 17 1
-3 34 3 40 39 1
-3 34 3 104 66 1
3 34 -3 75 45 1
-3 34 3 32 17 1
-5 34 4 206 63 1
5 34 -4 174 62 1
-5 34 4 155 39 1
-5 34 4 335 94 1
-5 34 4 211 38 1
7 34 -5 60 20 1
-7 34 5 84 12 1
7 34 -5 101 54 1
-7 34 5 259 87 1
-9 34 6 3 84 1
9 34 -6 16 19 1
9 34 -6 1 56 1
-11 34 7 231 97 1
11 34 -7 93 62 1
-11 35 4 121 91 1
11 35 -4 8 57 1
11 35 -4 8 19 1
-9 35 3 61 14 1
-9 35 3 220 88 1
9 35 -3 122 57 1
7 35 -2 56 17 1
-7 35 2 182 80 1
7 35 -2 38 52 1
-7 35 2 39 12 1
5 35 -1 303 54 1
5 35 -1 309 61 1
-5 35 1 276 39 1
-5 35 1 325 89 1
-5 35 1 322 54 1
-3 35 0 120 69 1
3 35 0 44 18 1
-3 35 0 75 14 1
-3 35 0 60 18 1
3 35 0 74 47 1
-1 35 -1 0 12 1
1 35 1 9 40 1
-1 35 -1 14 55 1
-1 35 -1 2 37 1
-1 35 -1 4 16 1
1 35 1 3 16 1
1 35 1 1 43 1
1 35 -2 2 41 1
1 35 -2 54 50 1
1 35 -2 10 16 1
-1 35 2 10 39 1
-1 35 2 16 53 1
-1 35 2 4 16 1
-3 35 3 61 15 1
3 35 -3 153 49 1
3 35 -3 63 22 1
-3 35 3 77 22 1
-5 35 4 6 9 1
-5 35 4 56 73 1
5 35 -4 7 18 1
5 35 -4 7 48 1
-5 35 4 6 39 1
7 35 -5 7 51 1
-7 35 5 8 10 1
-7 35 5 139 82 1
7 35 -5 7 18 1
9 35 -6 222 65 1
-9 35 6 403 98 1
-11 35 7 267 103 1
11 35 -7 131 63 1
-11 36 4 56 85 1
11 36 -4 5 60 1
11 36 -4 5 19 1
-9 36 3 59 83 1
9 36 -3 3 56 1
9 36 -3 3 18 1
-9 36 3 3 12 1
-7 36 2 3 17 1
7 36 -2 3 17 1
-7 36 2 87 79 1
7 36 -2 36 53 1
-7 36 2 3 12 1
-5 36 1 450 40 1
5 36 -1 509 62 1
-5 36 1 489 55 1
-5 36 1 626 94 1
-3 36 0 48 13 1
3 36 0 114 36 1
-3 36 0 46 18 1
3 36 0 43 18 1
-3 36 0 120 71 1
3 36 0 62 49 1
1 36 1 47 17 1
-1 36 -1 152 57 1
1 36 1 99 42 1
1 36 1 37 44 1
-1 36 -1 63 14 1
-1 36 -1 56 38 1
-1 36 -1 45 16 1
-1 36 2 118 42 1
1 36 -2 80 18 1
-1 36 2 184 59 1
-1 36 2 80 18 1
1 36 -2 137 44 1
-3 36 3 236 35 1
-3 36 3 248 51 1
3 36 -3 261 56 1
-3 36 3 327 54 1
-3 36 3 380 80 1
-5 36 4 58 74 1
-5 36 4 3 10 1
5 36 -4 1 18 1
-5 36 4 1 42 1
5 36 -4 1 49 1
7 36 -5 134 56 1
7 36 -5 81 20 1
-7 36 5 272 88 1
-9 36 6 146 91 1
9 36 -6 70 61 1
-11 36 7 173 93 1
11 36 -7 85 62 1
-11 37 4 144 91 1
11 37 -4 43 63 1
-9 37 3 4 13 1
-9 37 3 92 82 1
9 37 -3 4 54 1
9 37 -3 4 18 1
-7 37 2 239 42 1
-7 37 2 304 59 1
7 37 -2 200 66 1
-7 37 2 306 94 1
-5 37 1 87 75 1
5 37 -1 17 17 1
-5 37 1 16 17 1
5 37 -1 17 50 1
-5 37 1 16 12 1
3 37 0 36 18 1
3 37 0 100 35 1
3 37 0 41 48 1
-3 37 0 32 17 1
-3 37 0 42 12 1
-3 37 0 132 68 1
-1 37 -1 37 14 1
1 37 1 63 48 1
-1 37 -1 31 18 1
-1 37 -1 69 41 1
1 37 1 34 18 1
1 37 1 118 45 1
-1 37 2 187 47 1
1 37 -2 74 21 1
1 37 -2 135 48 1
-1 37 2 72 22 1
-3 37 3 229 30 1
-3 37 3 141 25 1
3 37 -3 130 25 1
5 37 -4 3 50 1
-5 37 4 3 42 1
5 37 -4 3 18 1
-5 37 4 3 10 1
-5 37 4 40 73 1
-7 37 5 67 82 1
7 37 -5 13 18 1
7 37 -5 15 54 1
9 37 -6 17 56 1
9 37 -6 12 19 1
-9 37 6 25 82 1
-11 37 7 163 97 1
11 37 -7 1 19 1
11 37 -7 50 64 1
-11 38 4 82 89 1
11 38 -4 2 19 1
11 38 -4 14 60 1
-9 38 3 115 87 1
9 38 -3 34 59 1
9 38 -3 3 18 1
-7 38 2 195 86 1
7 38 -2 78 57 1
-7 38 2 35 14 1
-7 38 2 59 20 1
7 38 -2 36 19 1
-5 38 1 59 20 1
5 38 -1 58 20 1
5 38 -1 161 55 1
-5 38 1 208 81 1
-5 38 1 76 15 1
3 38 0 33 48 1
3 38 0 19 17 1
-3 38 0 20 12 1
3 38 0 47 35 1
-3 38 0 37 67 1
-3 38 0 4 17 1
-1 38 -1 50 41 1
1 38 1 61 43 1
1 38 1 27 48 1
-1 38 -1 15 17 1
-1 38 -1 38 14 1
-1 38 -1 132 60 1
1 38 1 28 18 1
-1 38 2 383 69 1
-1 38 2 265 53 1
1 38 -2 221 52 1
3 38 -3 144 49 1
-3 38 3 100 21 1
-3 38 3 129 46 1
3 38 -3 81 20 1
-3 38 3 104 14 1
5 38 -4 8 19 1
-5 38 4 61 73 1
5 38 -4 22 52 1
-5 38 4 8 11 1
-5 38 4 5 45 1
7 38 -5 32 19 1
7 38 -5 12 54 1
-7 38 5 39 78 1
9 38 -6 8 20 1
9 38 -6 8 59 1
-9 38 6 97 86 1
-11 39 4 90 94 1
11 39 -4 11 63 1
11 39 -4 12 20 1
9 39 -3 11 19 1
-9 39 3 145 91 1
9 39 -3 19 59 1
7 39 -2 48 55 1
-7 39 2 15 13 1
-7 39 2 113 80 1
7 39 -2 19 18 1
-7 39 2 40 20 1
5 39 -1 106 24 1
5 39 -1 255 60 1
-5 39 1 134 24 1
-3 39 0 20 17 1
-3 39 0 73 65 1
3 39 0 31 35 1
-3 39 0 14 12 1
3 39 0 20 48 1
3 39 0 9 17 1
1 39 1 230 63 1
-1 39 -1 219 56 1
-1 39 -1 316 77 1
1 39 1 231 56 1
-1 39 -1 203 46 1
1 39 -2 335 62 1
1 39 -2 241 58 1
-1 39 2 183 57 1
-1 39 2 229 70 1
3 39 -3 77 20 1
-3 39 3 69 13 1
-3 39 3 240 73 1
-3 39 3 135 47 1
-3 39 3 78 21 1
3 39 -3 162 51 1
-5 39 4 8 11 1
-5 39 4 75 78 1
-5 39 4 16 47 1
5 39 -4 42 54 1
5 39 -4 12 20 1
-5 39 4 19 19 1
-7 39 5 198 81 1
7 39 -5 93 57 1
7 39 -5 25 19 1
9 39 -6 0 60 1
9 39 -6 36 19 1
-9 39 6 21 85 1
9 40 -3 1 19 1
-9 40 3 111 89 1
9 40 -3 0 60 1
-7 40 2 17 13 1
7 40 -2 22 56 1
-7 40 2 107 81 1
7 40 -2 18 18 1
-7 40 2 17 19 1
-5 40 1 0 18 1
5 40 -1 1 19 1
-5 40 1 1 13 1
5 40 -1 15 54 1
-5 40 1 63 80 1
-3 40 0 108 64 1
3 40 0 55 51 1
-3 40 0 2 12 1
-3 40 0 14 18 1
3 40 0 19 36 1
3 40 0 17 18 1
1 40 1 329 57 1
-1 40 -1 216 50 1
-1 40 -1 411 74 1
1 40 1 290 60 1
1 40 -2 3 18 1
1 40 -2 23 47 1
-1 40 2 8 18 1
-1 40 2 37 49 1
-1 40 2 62 60 1
3 40 -3 15 18 1
3 40 -3 28 49 1
-3 40 3 20 45 1
-3 40 3 27 11 1
-3 40 3 146 68 1
-3 40 3 32 19 1
5 40 -4 115 58 1
-5 40 4 84 62 1
-5 40 4 185 81 1
-7 40 5 173 86 1
7 40 -5 92 59 1
-9 40 6 80 87 1
9 40 -6 25 20 1
9 40 -6 19 61 1
-9 41 3 2 21 1
-9 41 3 74 82 1
9 41 -3 21 60 1
9 41 -3 7 19 1
7 41 -2 73 59 1
-7 41 2 13 21 1
-7 41 2 137 80 1
5 41 -1 5 18 1
-5 41 1 2 18 1
5 41 -1 31 54 1
-5 41 1 2 12 1
-5 41 1 72 70 1
3 41 0 251 59 1
-3 41 0 102 17 1
3 41 0 79 22 1
-3 41 0 105 23 1
1 41 1 144 22 1
-1 41 -1 142 17 1
-1 41 -1 99 21 1
1 41 1 289 59 1
-1 41 -1 236 48 1
-1 41 2 11 19 1
-1 41 2 15 14 1
-1 41 2 12 51 1
1 41 -2 40 48 1
-1 41 2 47 58 1
1 41 -2 107 52 1
3 41 -3 11 19 1
3 41 -3 87 52 1
-3 41 3 32 12 1
-3 41 3 59 47 1
-3 41 3 46 19 1
-3 41 3 141 73 1
5 41 -4 148 59 1
-5 41 4 62 23 1
5 41 -4 42 23 1
7 41 -5 16 19 1
7 41 -5 68 59 1
-7 41 5 202 84 1
-9 41 6 76 86 1
9 41 -6 30 59 1
9 41 -6 46 20 1
9 42 -3 4 61 1
9 42 -3 4 19 1
-9 42 3 4 22 1
-9 42 3 107 85 1
-7 42 2 6 20 1
7 42 -2 30 59 1
-7 42 2 102 79 1
-7 42 2 3 13 1
7 42 -2 3 19 1
-5 42 1 9 13 1
5 42 -1 35 55 1
-5 42 1 183 70 1
5 42 -1 20 18 1
-5 42 1 9 19 1
3 42 0 10 18 1
-3 42 0 30 64 1
3 42 0 10 51 1
-3 42 0 10 18 1
-3 42 0 10 13 1
1 42 1 25 55 1
-1 42 -1 16 15 1
-1 42 -1 7 19 1
1 42 1 5 19 1
1 42 1 75 51 1
-1 42 -1 55 46 1
1 42 -2 112 51 1
-1 42 2 27 20 1
-1 42 2 145 62 1
-1 42 2 45 15 1
-1 42 2 50 53 1
1 42 -2 21 19 1
-3 42 3 1 12 1
-3 42 3 5 47 1
3 42 -3 7 52 1
3 42 -3 4 18 1
-3 42 3 77 72 1
-3 42 3 1 19 1
-5 42 4 57 20 1
-5 42 4 294 79 1
5 42 -4 176 60 1
-7 42 5 117 84 1
7 42 -5 34 60 1
7 42 -5 21 20 1
9 42 -6 54 65 1
-9 42 6 88 88 1
-9 43 3 160 86 1
9 43 -3 2 19 1
-9 43 3 2 24 1
9 43 -3 38 64 1
7 43 -2 6 59 1
7 43 -2 1 19 1
-7 43 2 119 77 1
-7 43 2 1 20 1
-7 43 2 1 14 1
-5 43 1 45 21 1
-5 43 1 41 14 1
5 43 -1 73 58 1
5 43 -1 36 19 1
-5 43 1 201 79 1
3 43 0 4 18 1
-3 43 0 4 13 1
-3 43 0 122 69 1
-3 43 0 4 18 1
3 43 0 8 54 1
1 43 1 119 59 1
-1 43 -1 136 52 1
1 43 1 193 55 1
1 43 -2 163 23 1
-1 43 2 192 18 1
1 43 -2 339 55 1
-1 43 2 137 23 1
-1 43 2 280 60 1
3 43 -3 113 55 1
-3 43 3 264 73 1
3 43 -3 15 19 1
-3 43 3 72 53 1
-3 43 3 38 12 1
-3 43 3 42 20 1
-5 43 4 16 21 1
5 43 -4 9 20 1
5 43 -4 15 57 1
-7 43 5 95 86 1
7 43 -5 1 20 1
7 43 -5 20 62 1
7 44 -2 4 19 1
-7 44 2 4 21 1
-7 44 2 118 80 1
7 44 -2 4 60 1
5 44 -1 71 60 1
-5 44 1 71 74 1
5 44 -1 5 19 1
-5 44 1 6 19 1
3 44 0 46 21 1
-3 44 0 60 15 1
-3 44 0 68 21 1
3 44 0 64 57 1
1 44 1 22 54 1
1 44 1 25 19 1
-1 44 -1 251 67 1
-1 44 -1 8 19 1
-1 44 -1 20 15 1
1 44 1 92 50 1
1 44 -2 60 21 1
1 44 -2 179 54 1
-1 44 2 148 59 1
-1 44 2 95 16 1
-1 44 2 55 21 1
-3 44 3 3 20 1
3 44 -3 3 19 1
3 44 -3 49 55 1
-3 44 3 102 71 1
5 44 -4 133 62 1
-7 44 5 135 93 1
7 44 -5 42 65 1
7 45 -2 18 62 1
-7 45 2 113 80 1
-7 45 2 10 21 1
7 45 -2 9 20 1
-5 45 1 116 78 1
-5 45 1 7 20 1
5 45 -1 5 62 1
5 45 -1 6 18 1
-3 45 0 4 19 1
3 45 0 4 19 1
-3 45 0 4 14 1
3 45 0 4 55 1
-3 45 0 162 71 1
1 45 1 53 20 1
-1 45 -1 70 16 1
1 45 1 101 57 1
-1 45 -1 52 20 1
-1 45 2 309 71 1
-1 45 2 273 45 1
1 45 -2 275 64 1
-1 45 2 279 71 1
-3 45 3 215 79 1
3 45 -3 102 61 1
-5 45 4 7 22 1
-5 45 4 82 80 1
5 45 -4 7 20 1
5 45 -4 7 62 1
-7 45 5 84 83 1
7 45 -5 22 64 1
-7 45 5 6 22 1
7 46 -2 17 20 1
7 46 -2 0 64 1
-7 46 2 70 86 1
5 46 -1 22 64 1
-5 46 1 157 75 1
-5 46 1 1 20 1
5 46 -1 1 19 1
-3 46 0 98 17 1
3 46 0 72 22 1
3 46 0 164 64 1
-3 46 0 86 23 1
1 46 1 2 20 1
1 46 1 11 60 1
-1 46 -1 9 20 1
-1 46 -1 5 15 1
1 46 -2 94 58 1
-1 46 2 87 67 1
-1 46 2 154 64 1
-3 46 3 72 71 1
3 46 -3 3 20 1
-3 46 3 3 21 1
3 46 -3 3 59 1
-5 46 4 234 96 1
5 46 -4 100 71 1
-5 47 1 127 81 1
5 47 -1 11 63 1
5 47 -1 5 19 1
-5 47 1 5 21 1
3 47 0 16 62 1
-3 47 0 5 20 1
3 47 0 6 20 1
-3 47 0 5 15 1
1 47 1 26 21 1
-1 47 -1 28 21 1
1 47 1 130 63 1
-1 47 -1 43 16 1
-1 47 2 62 60 1
-1 47 2 9 21 1
-1 47 2 5 16 1
1 47 -2 10 20 1
-3 47 3 2 23 1
3 47 -3 37 62 1
-3 47 3 155 78 1
5 47 -4 38 65 1
-5 47 4 208 84 1
-5 47 4 3 22 1
5 47 -4 8 21 1
5 48 -1 74 67 1
5 48 -1 5 20 1
-5 48 1 5 23 1
-5 48 1 216 84 1
-3 48 0 1 21 1
3 48 0 1 20 1
-3 48 0 1 15 1
3 48 0 1 63 1
-1 48 -1 0 16 1
-1 48 -1 0 21 1
1 48 1 0 20 1
1 48 1 0 59 1
1 48 -2 40 18 1
-1 48 2 23 16 1
-1 48 2 1 22 1
1 48 -2 0 21 1
-1 48 2 138 72 1
-3 48 3 115 77 1
3 48 -3 2 21 1
-3 48 3 2 22 1
3 48 -3 10 62 1
3 49 0 1 21 1
3 49 0 31 66 1
-3 49 0 1 16 1
-3 49 0 1 22 1
-1 49 -1 1 16 1
1 49 1 1 21 1
1 49 1 1 69 1
-1 49 -1 1 21 1
-1 49 2 42 18 1
-1 49 2 22 22 1
1 49 -2 44 18 1
1 49 -2 22 22 1
-16 0 6 112 88 1
16 0 -6 31 53 1
14 0 -5 616 94 1
-14 0 5 646 114 1
14 0 -5 650 79 1
-14 0 5 616 79 1
12 0 -4 57 12 1
-12 0 4 60 14 1
-12 0 4 126 69 1
12 0 -4 100 40 1
-10 0 3 355 41 1
-10 0 3 271 39 1
-10 0 3 326 70 1
10 0 -3 321 54 1
10 0 -3 309 40 1
-8 0 2 5128 563 1
8 0 -2 5044 562 1
8 0 -2 5138 562 1
-8 0 2 4897 562 1
-8 0 2 4615 565 1
8 0 -2 4955 566 1
-6 0 1 1593 63 1
-6 0 1 1658 56 1
6 0 -1 1741 56 1
-6 0 1 1695 58 1
6 0 -1 1805 57 1
6 0 -1 1662 64 1
4 0 0 52 62 1
-4 0 0 106 57 1
-4 0 0 92 55 1
4 0 0 98 55 1
-4 0 0 57 60 1
4 0 0 109 56 1
2 0 1 28218 206 1
2 0 1 28234 206 1
2 0 1 27862 207 1
-2 0 -1 28032 206 1
-2 0 -1 27363 207 1
0 0 2 8533 574 1
0 0 -2 9411 575 1
0 0 2 8504 574 1
0 0 2 9266 575 1
-2 0 3 1533 173 1
2 0 -3 1500 176 1
2 0 -3 1513 174 1
-2 0 3 1680 176 1
2 0 -3 1516 173 1
-2 0 3 1550 174 1
-4 0 4 2547 121 1
-4 0 4 2437 116 1
4 0 -4 2425 122 1
-4 0 4 2611 118 1
4 0 -4 2495 116 1
4 0 -4 2648 118 1
4 0 -4 2516 115 1
6 0 -5 489 51 1
-6 0 5 494 52 1
6 0 -5 489 62 1
6 0 -5 498 42 1
-6 0 5 447 44 1
-6 0 5 485 60 1
6 0 -5 473 45 1
8 0 -6 5 10 1
8 0 -6 7 10 1
-8 0 6 5 45 1
8 0 -6 2 27 1
8 0 -6 3 44 1
-10 0 7 611 78 1
10 0 -7 777 66 1
10 0 -7 650 56 1
12 0 -8 137 44 1
12 0 -8 102 18 1
14 0 -9 2291 167 1
-14 0 9 2648 189 1
14 0 -9 2371 174 1
-16 0 10 99 83 1
16 0 -10 44 53 1
16 1 -6 29 51 1
-16 1 6 1 16 1
16 1 -6 1 16 1
-16 1 6 60 84 1
16 -1 -6 3 16 1
-16 -1 6 53 82 1
16 -1 -6 4 49 1
-16 -1 6 1 16 1
14 1 -5 336 57 1
-14 1 5 395 93 1
14 -1 -5 276 45 1
-14 -1 5 416 92 1
14 -1 -5 285 56 1
12 1 -4 191 14 1
12 1 -4 364 44 1
-12 1 4 399 75 1
-12 1 4 186 15 1
-12 -1 4 340 72 1
-12 -1 4 189 16 1
12 -1 -4 332 41 1
12 -1 -4 182 13 1
10 1 -3 212 36 1
-10 1 3 243 39 1
-10 1 3 207 70 1
-10 1 3 122 35 1
10 1 -3 149 43 1
10 -1 -3 133 41 1
10 -1 -3 190 35 1
-10 -1 3 242 68 1
-10 -1 3 219 38 1
8 1 -2 1353 70 1
8 1 -2 1175 70 1
-8 1 2 1273 71 1
-8 1 2 1186 78 1
-8 1 2 1224 69 1
8 1 -2 1184 81 1
8 -1 -2 1271 79 1
-8 -1 2 1232 71 1
8 -1 -2 1354 70 1
-8 -1 2 1195 70 1
-8 -1 2 1143 79 1
8 -1 -2 1179 70 1
-6 1 1 585 53 1
-6 1 1 551 60 1
6 1 -1 664 62 1
6 1 -1 717 54 1
6 1 -1 692 53 1
-6 1 1 609 54 1
-6 -1 1 670 53 1
6 -1 -1 648 53 1
6 -1 -1 671 54 1
-6 -1 1 721 55 1
-6 -1 1 624 61 1
6 -1 -1 555 61 1
4 1 0 1842 346 1
-4 1 0 1769 346 1
-4 1 0 2061 345 1
4 1 0 2009 346 1
4 -1 0 2067 345 1
-4 -1 0 1972 346 1
-4 -1 0 1697 346 1
4 -1 0 1940 346 1
-4 -1 0 2569 348 1
2 1 1 3232 126 1
-2 1 -1 3155 126 1
2 1 1 3297 127 1
2 1 1 3252 126 1
-2 -1 -1 3192 126 1
2 -1 1 3204 125 1
-2 -1 -1 3114 127 1
-2 -1 -1 3226 126 1
2 -1 1 3229 127 1
0 1 -2 23756 367 1
0 1 2 24378 367 1
0 1 2 25050 368 1
0 1 -2 25322 368 1
0 1 2 24936 367 1
0 1 -2 24027 367 1
0 -1 2 23674 367 1
0 -1 -2 23508 367 1
0 -1 -2 24337 368 1
0 -1 2 23911 367 1
0 -1 2 24707 367 1
0 -1 2 24540 368 1
2 1 -3 2987 162 1
-2 1 3 3182 161 1
2 1 -3 3052 160 1
-2 1 3 3318 163 1
-2 1 3 3011 160 1
2 1 -3 2916 161 1
2 -1 -3 2976 160 1
2 -1 -3 3061 163 1
2 -1 -3 3163 160 1
-2 -1 3 3201 161 1
-2 -1 3 3196 162 1
-2 -1 3 3140 160 1
4 1 -4 3288 381 1
-4 1 4 3811 381 1
4 1 -4 3855 376 1
4 1 -4 3550 378 1
-4 1 4 3797 377 1
-4 1 4 3478 378 1
4 1 -4 3832 378 1
4 -1 -4 3825 377 1
4 -1 -4 3386 381 1
-4 -1 4 3364 378 1
4 -1 -4 3504 378 1
-4 -1 4 3702 380 1
4 -1 -4 4051 376 1
-4 -1 4 3713 378 1
6 1 -5 885 60 1
-6 1 5 976 67 1
6 1 -5 929 68 1
-6 1 5 939 62 1
-6 1 5 923 75 1
6 1 -5 904 76 1
6 1 -5 951 64 1
6 -1 -5 915 78 1
-6 -1 5 887 74 1
-6 -1 5 898 67 1
6 -1 -5 1015 67 1
6 -1 -5 981 60 1
-6 -1 5 890 62 1
6 -1 -5 983 63 1
8 1 -6 428 87 1
8 1 -6 400 94 1
8 1 -6 435 89 1
-8 1 6 446 104 1
8 1 -6 382 102 1
8 -1 -6 363 102 1
-8 -1 6 449 101 1
8 -1 -6 422 86 1
8 -1 -6 430 89 1
8 -1 -6 431 93 1
10 1 -7 913 96 1
-10 1 7 914 108 1
10 1 -7 1017 90 1
10 -1 -7 911 95 1
10 -1 -7 959 89 1
-10 -1 7 1010 106 1
12 1 -8 27 14 1
12 1 -8 28 42 1
-12 1 8 41 67 1
-12 -1 8 35 64 1
12 -1 -8 30 40 1
12 -1 -8 25 15 1
14 1 -9 238 58 1
-14 1 9 384 90 1
-14 -1 9 333 88 1
14 -1 -9 333 65 1
-16 1 10 137 85 1
16 1 -10 53 54 1
16 1 -10 13 18 1
-16 -1 10 112 80 1
16 -1 -10 45 51 1
16 2 -6 280 65 1
-16 2 6 373 93 1
16 2 -6 272 52 1
16 -2 -6 290 62 1
-16 -2 6 393 93 1
16 -2 -6 267 48 1
-16 -2 6 249 48 1
-14 2 5 638 104 1
14 2 -5 632 83 1
-14 2 5 689 64 1
14 2 -5 679 64 1
14 -2 -5 658 79 1
-14 -2 5 651 64 1
-14 -2 5 664 102 1
14 -2 -5 683 63 1
12 2 -4 391 51 1
-12 2 4 394 42 1
12 2 -4 454 43 1
-12 2 4 496 84 1
12 -2 -4 402 40 1
12 -2 -4 417 50 1
-12 -2 4 454 81 1
10 2 -3 402 44 1
10 2 -3 349 59 1
-10 2 3 301 42 1
-10 2 3 307 75 1
-10 2 3 375 44 1
-10 -2 3 355 44 1
10 -2 -3 369 56 1
-10 -2 3 320 72 1
10 -2 -3 374 42 1
8 2 -2 4223 353 1
8 2 -2 4000 357 1
8 2 -2 4111 353 1
-8 2 2 3858 356 1
-8 2 2 4210 353 1
-8 2 2 3903 352 1
8 -2 -2 4046 356 1
-8 -2 2 4014 353 1
-8 -2 2 4433 353 1
8 -2 -2 4070 352 1
-8 -2 2 3849 357 1
8 -2 -2 3846 352 1
-6 2 1 1964 264 1
6 2 -1 2075 265 1
-6 2 1 2015 264 1
6 2 -1 1927 268 1
6 2 -1 2090 265 1
-6 2 1 1822 266 1
6 -2 -1 2129 264 1
6 -2 -1 2069 267 1
-6 -2 1 1988 264 1
6 -2 -1 2119 264 1
-6 -2 1 1784 265 1
-6 -2 1 1893 267 1
-4 2 0 19254 1273 1
4 2 0 17985 1272 1
4 2 0 19500 1274 1
-4 2 0 17791 1271 1
-4 2 0 17018 1272 1
4 2 0 17916 1272 1
-4 -2 0 17832 1272 1
4 -2 0 17724 1271 1
-4 -2 0 19349 1273 1
4 -2 0 19798 1273 1
-4 -2 0 16569 1272 1
4 -2 0 18115 1272 1
-2 2 -1 4441 946 1
2 2 1 3601 947 1
2 2 1 4652 946 1
2 2 1 4548 946 1
2 2 1 5362 947 1
2 -2 1 5546 946 1
-2 -2 -1 4241 947 1
2 -2 1 4452 946 1
-2 -2 -1 5255 947 1
-2 -2 -1 4414 946 1
-2 -2 -1 4465 946 1
0 2 -2 1058 25 1
0 2 2 1052 27 1
0 2 -2 1058 25 1
0 2 2 1048 24 1
0 2 -2 1063 24 1
0 -2 2 1072 25 1
0 -2 -2 1053 24 1
0 -2 -2 1035 27 1
0 -2 2 1071 24 1
0 -2 2 1075 25 1
-2 2 3 18420 992 1
2 2 -3 19405 992 1
2 2 -3 19302 992 1
2 2 -3 18206 993 1
-2 2 3 18777 994 1
-2 -2 3 20016 992 1
-2 -2 3 19624 992 1
2 -2 -3 17521 994 1
2 -2 -3 18154 991 1
-2 -2 3 19466 992 1
2 -2 -3 17543 991 1
4 2 -4 4404 565 1
4 2 -4 4443 561 1
-4 2 4 4992 566 1
4 2 -4 4759 563 1
-4 2 4 4643 562 1
-4 2 4 4203 562 1
4 2 -4 4663 562 1
4 -2 -4 4439 562 1
-4 -2 4 4764 563 1
4 -2 -4 4554 561 1
-4 -2 4 4919 564 1
4 -2 -4 4479 566 1
4 -2 -4 4727 562 1
-4 -2 4 4395 562 1
6 2 -5 7419 591 1
-6 2 5 6376 591 1
6 2 -5 8258 590 1
6 2 -5 6729 596 1
-6 2 5 7019 590 1
6 2 -5 6752 592 1
-6 2 5 7491 597 1
-6 -2 5 7549 595 1
6 -2 -5 8091 589 1
6 -2 -5 6695 591 1
-6 -2 5 7153 591 1
6 -2 -5 6674 597 1
-6 -2 5 6235 592 1
6 -2 -5 7433 591 1
8 2 -6 641 55 1
8 2 -6 593 65 1
8 2 -6 536 73 1
-8 2 6 643 73 1
8 2 -6 690 59 1
8 -2 -6 714 63 1
8 -2 -6 633 74 1
-8 -2 6 628 72 1
8 -2 -6 703 58 1
8 -2 -6 716 55 1
10 2 -7 72 34 1
-10 2 7 80 56 1
10 2 -7 25 12 1
10 -2 -7 25 11 1
10 -2 -7 41 32 1
-10 -2 7 55 51 1
-12 2 8 40 69 1
12 2 -8 9 43 1
-12 -2 8 35 67 1
12 -2 -8 26 40 1
-14 2 9 80 77 1
14 2 -9 19 47 1
14 2 -9 9 17 1
14 -2 -9 5 16 1
14 -2 -9 40 45 1
-14 -2 9 57 74 1
-16 2 10 123 84 1
16 2 -10 1 18 1
16 2 -10 11 51 1
16 -2 -10 1 17 1
-16 -2 10 95 80 1
16 -2 -10 1 49 1
-16 3 6 206 90 1
16 3 -6 95 57 1
16 -3 -6 123 56 1
-16 -3 6 166 87 1
-14 3 5 84 85 1
14 3 -5 59 49 1
-14 3 5 29 17 1
14 3 -5 19 16 1
14 -3 -5 14 14 1
-14 -3 5 26 17 1
14 -3 -5 27 47 1
-14 -3 5 102 81 1
12 3 -4 161 45 1
-12 3 4 107 17 1
12 3 -4 108 16 1
12 -3 -4 126 15 1
-12 -3 4 114 17 1
12 -3 -4 223 41 1
-10 3 3 35 68 1
-10 3 3 4 15 1
-10 3 3 16 42 1
10 3 -3 4 16 1
10 3 -3 18 39 1
10 -3 -3 22 36 1
10 -3 -3 17 28 1
-10 -3 3 6 17 1
-8 3 2 863 45 1
-8 3 2 770 47 1
8 3 -2 893 48 1
8 -3 -2 805 46 1
8 -3 -2 875 44 1
-8 -3 2 697 48 1
-8 -3 2 817 47 1
6 3 -1 6106 358 1
6 3 -1 5742 354 1
6 3 -1 5512 354 1
-6 3 1 5673 354 1
-6 3 1 6081 356 1
-6 3 1 5779 354 1
-6 -3 1 5571 355 1
-6 -3 1 5884 357 1
6 -3 -1 5842 354 1
6 -3 -1 5721 354 1
-6 -3 1 5604 354 1
6 -3 -1 6214 357 1
4 3 0 8013 617 1
-4 3 0 8364 618 1
-4 3 0 7942 617 1
4 3 0 8079 617 1
-4 3 0 7472 617 1
4 3 0 8603 620 1
-4 -3 0 7854 617 1
-4 -3 0 8371 619 1
4 -3 0 8675 618 1
4 -3 0 7936 617 1
4 -3 0 7860 616 1
-4 -3 0 7874 617 1
2 3 1 18059 1626 1
-2 3 -1 17842 1624 1
2 3 1 16834 1626 1
2 3 1 18458 1625 1
2 3 1 17964 1625 1
-2 -3 -1 18869 1625 1
-2 -3 -1 18567 1626 1
-2 -3 -1 17630 1625 1
2 -3 1 18768 1625 1
-2 -3 -1 17748 1625 1
2 -3 1 18180 1624 1
0 3 -2 5660 34 1
0 3 -2 5274 34 1
0 3 -2 5425 35 1
0 3 -2 5377 33 1
0 -3 2 5439 34 1
0 -3 2 5501 33 1
0 -3 -2 5666 36 1
0 -3 2 5592 35 1
2 3 -3 5658 225 1
-2 3 3 5527 228 1
2 3 -3 5285 225 1
-2 3 3 5723 224 1
-2 3 3 5232 224 1
2 3 -3 4923 225 1
-2 -3 3 5764 224 1
2 -3 -3 5402 224 1
2 -3 -3 5132 228 1
2 -3 -3 4974 224 1
-2 -3 3 5922 225 1
-2 -3 3 4999 225 1
4 3 -4 773 48 1
4 3 -4 820 50 1
-4 3 4 958 42 1
-4 3 4 829 55 1
4 3 -4 903 44 1
-4 3 4 813 45 1
4 -3 -4 813 45 1
-4 -3 4 903 43 1
4 -3 -4 759 54 1
-4 -3 4 879 49 1
-6 3 5 7058 578 1
6 3 -5 6643 581 1
-6 3 5 7023 576 1
-6 3 5 7835 575 1
-6 3 5 7625 583 1
6 3 -5 6894 575 1
6 3 -5 7409 577 1
6 3 -5 7055 578 1
-6 -3 5 6963 578 1
-6 -3 5 7513 580 1
6 -3 -5 7595 577 1
6 -3 -5 6974 583 1
6 -3 -5 7208 576 1
6 -3 -5 7465 575 1
-6 -3 5 7116 577 1
8 3 -6 635 87 1
8 3 -6 662 80 1
-8 3 6 767 91 1
8 3 -6 750 75 1
8 3 -6 755 72 1
8 -3 -6 783 71 1
8 -3 -6 711 78 1
8 -3 -6 636 89 1
-8 -3 6 756 86 1
8 -3 -6 778 74 1
10 3 -7 58 36 1
-10 3 7 97 57 1
10 3 -7 30 12 1
10 -3 -7 100 32 1
-10 -3 7 96 52 1
10 -3 -7 19 10 1
10 -3 -7 37 12 1
12 3 -8 126 45 1
12 3 -8 74 17 1
-12 3 8 145 72 1
12 -3 -8 67 16 1
12 -3 -8 105 41 1
14 3 -9 41 49 1
-14 3 9 100 77 1
-14 -3 9 129 74 1
14 -3 -9 84 45 1
16 3 -10 117 56 1
16 3 -10 103 19 1
16 -3 -10 78 18 1
16 -3 -10 177 51 1
16 4 -6 1 16 1
16 4 -6 3 51 1
-16 4 6 41 82 1
-16 -4 6 72 81 1
16 -4 -6 11 50 1
16 -4 -6 1 15 1
-16 -4 6 5 16 1
14 4 -5 86 15 1
14 4 -5 138 49 1
-14 4 5 185 82 1
-14 4 5 79 15 1
-14 -4 5 225 78 1
-14 -4 5 83 16 1
14 -4 -5 86 13 1
14 -4 -5 106 43 1
12 4 -4 275 16 1
-12 4 4 293 16 1
12 4 -4 430 46 1
12 -4 -4 443 40 1
12 -4 -4 293 14 1
-12 -4 4 296 17 1
-10 4 3 101 11 1
-10 4 3 77 9 1
10 4 -3 151 35 1
10 4 -3 98 11 1
-10 4 3 157 60 1
-10 4 3 128 32 1
10 -4 -3 165 31 1
10 -4 -3 109 9 1
-10 -4 3 170 53 1
-10 -4 3 109 12 1
8 4 -2 1216 104 1
-8 4 2 1296 93 1
8 4 -2 1107 94 1
8 4 -2 1254 95 1
-8 4 2 1256 95 1
-8 4 2 1264 101 1
-8 -4 2 1186 103 1
-8 -4 2 1183 95 1
8 -4 -2 1240 94 1
-8 -4 2 1146 95 1
8 -4 -2 1397 100 1
8 -4 -2 1296 93 1
-6 4 1 420 7 1
6 4 -1 404 27 1
-6 4 1 424 22 1
6 4 -1 411 9 1
-6 4 1 438 10 1
6 4 -1 420 9 1
6 -4 -1 442 9 1
-6 -4 1 397 9 1
-6 -4 1 445 10 1
-6 -4 1 392 25 1
6 -4 -1 460 23 1
6 -4 -1 443 7 1
4 4 0 9627 622 1
4 4 0 8733 619 1
-4 4 0 8960 618 1
-4 4 0 8515 619 1
-4 4 0 9827 620 1
4 -4 0 8793 619 1
-4 -4 0 9440 621 1
4 -4 0 10029 620 1
-4 -4 0 8322 619 1
4 -4 0 8458 618 1
-4 -4 0 8765 619 1
2 4 1 14715 272 1
2 4 1 14542 273 1
2 4 1 14968 274 1
-2 4 -1 14436 272 1
2 4 1 14459 272 1
-2 -4 -1 14440 272 1
-2 -4 -1 14816 274 1
-2 -4 -1 14672 273 1
-2 -4 -1 15020 273 1
2 -4 1 14565 272 1
0 4 -2 345 96 1
0 4 2 341 96 1
0 4 2 342 98 1
0 4 -2 345 96 1
0 4 -2 347 98 1
0 4 -2 346 97 1
0 -4 2 340 98 1
0 -4 -2 336 96 1
0 -4 2 344 97 1
0 -4 -2 338 98 1
0 -4 2 342 96 1
2 4 -3 22099 1615 1
-2 4 3 23246 1614 1
-2 4 3 21510 1614 1
2 4 -3 21241 1614 1
2 4 -3 22999 1615 1
-2 4 3 22697 1617 1
-2 -4 3 22941 1614 1
2 -4 -3 22854 1614 1
2 -4 -3 21117 1614 1
-2 -4 3 23408 1615 1
2 -4 -3 19647 1613 1
2 -4 -3 21016 1617 1
-2 -4 3 21967 1614 1
-4 4 4 775 41 1
4 4 -4 712 30 1
4 4 -4 789 30 1
-4 4 4 838 30 1
4 4 -4 736 36 1
-4 4 4 833 26 1
4 -4 -4 781 42 1
-4 -4 4 771 28 1
4 -4 -4 810 30 1
-4 -4 4 799 34 1
4 -4 -4 839 28 1
-4 -4 4 724 33 1
4 -4 -4 794 24 1
-6 4 5 463 67 1
6 4 -5 617 76 1
6 4 -5 577 82 1
-6 4 5 503 69 1
-6 4 5 653 73 1
6 4 -5 558 71 1
6 -4 -5 470 69 1
-6 -4 5 560 79 1
-6 -4 5 555 76 1
-6 -4 5 458 70 1
6 -4 -5 515 67 1
-8 4 6 656 50 1
-8 4 6 558 62 1
8 4 -6 542 62 1
8 4 -6 582 52 1
8 4 -6 581 54 1
-8 4 6 598 74 1
8 -4 -6 569 50 1
8 -4 -6 589 58 1
8 -4 -6 521 52 1
-8 -4 6 617 68 1
8 -4 -6 601 95 1
-10 4 7 519 45 1
-10 4 7 583 75 1
10 4 -7 649 51 1
10 4 -7 629 61 1
10 -4 -7 596 49 1
10 -4 -7 569 56 1
-10 -4 7 636 70 1
10 -4 -7 466 44 1
12 4 -8 201 58 1
12 4 -8 232 51 1
-12 4 8 218 82 1
12 -4 -8 234 49 1
12 -4 -8 207 59 1
-12 -4 8 252 80 1
14 4 -9 261 64 1
-14 4 9 350 88 1
14 4 -9 250 54 1
14 -4 -9 297 53 1
-14 -4 9 397 83 1
14 -4 -9 289 58 1
16 4 -10 126 61 1
-16 4 10 309 90 1
16 -4 -10 155 54 1
16 5 -6 23 53 1
-16 5 6 4 17 1
-16 5 6 103 86 1
16 -5 -6 25 48 1
-16 -5 6 79 81 1
-14 5 5 45 17 1
-14 5 5 121 86 1
14 5 -5 42 17 1
14 5 -5 59 50 1
14 -5 -5 32 14 1
-14 -5 5 51 17 1
-14 -5 5 140 81 1
14 -5 -5 64 45 1
-12 5 4 490 90 1
12 5 -4 548 60 1
-12 5 4 547 49 1
12 5 -4 526 49 1
12 -5 -4 491 45 1
-12 -5 4 507 49 1
12 -5 -4 604 61 1
-12 -5 4 540 82 1
10 5 -3 23 34 1
-10 5 3 2 60 1
-10 5 3 24 31 1
10 5 -3 3 11 1
-10 5 3 3 11 1
-10 5 3 24 8 1
10 -5 -3 2 9 1
10 -5 -3 9 28 1
-10 -5 3 10 53 1
-10 -5 3 2 12 1
8 5 -2 651 48 1
-8 5 2 504 47 1
8 5 -2 665 63 1
-8 5 2 497 44 1
-8 5 2 575 55 1
8 5 -2 474 45 1
-8 -5 2 524 48 1
8 -5 -2 557 55 1
8 -5 -2 545 43 1
-8 -5 2 533 59 1
-8 -5 2 511 47 1
8 -5 -2 522 45 1
6 5 -1 2981 223 1
-6 5 1 3101 224 1
6 5 -1 2930 222 1
6 5 -1 2946 227 1
-6 5 1 3059 221 1
-6 5 1 3084 222 1
6 -5 -1 3244 224 1
-6 -5 1 2858 226 1
-6 -5 1 2948 223 1
6 -5 -1 3075 221 1
-6 -5 1 3061 223 1
6 -5 -1 3168 222 1
-4 5 0 19710 1929 1
4 5 0 21003 1931 1
4 5 0 20933 1930 1
-4 5 0 21507 1930 1
-4 5 0 20448 1929 1
4 5 0 20339 1929 1
-4 -5 0 20761 1930 1
-4 -5 0 20724 1931 1
4 -5 0 22294 1930 1
4 -5 0 19105 1928 1
4 -5 0 20358 1929 1
2 5 1 10963 891 1
2 5 1 10084 891 1
-2 5 -1 10788 891 1
2 5 1 10848 892 1
2 5 1 9786 892 1
-2 -5 -1 11280 891 1
-2 -5 -1 9418 892 1
-2 -5 -1 9900 891 1
2 -5 1 10923 890 1
-2 -5 -1 10783 891 1
0 5 -2 2446 385 1
0 5 -2 2435 384 1
0 5 -2 2490 386 1
0 5 2 2638 386 1
0 5 -2 2526 385 1
0 5 2 2698 384 1
0 -5 -2 2580 386 1
0 -5 -2 2655 384 1
0 -5 2 2744 385 1
0 -5 2 2226 386 1
0 -5 2 2543 385 1
2 5 -3 35193 3100 1
-2 5 3 35838 3100 1
2 5 -3 35653 3100 1
-2 5 3 35797 3102 1
-2 5 3 35462 3100 1
2 5 -3 36505 3100 1
2 -5 -3 35301 3099 1
-2 -5 3 36606 3101 1
-2 -5 3 37111 3100 1
2 -5 -3 32719 3102 1
-4 5 4 860 111 1
-4 5 4 942 109 1
4 5 -4 911 112 1
4 5 -4 868 114 1
4 5 -4 917 114 1
-4 5 4 919 112 1
-4 5 4 987 119 1
-4 -5 4 943 113 1
4 -5 -4 884 111 1
4 -5 -4 840 111 1
4 -5 -4 957 109 1
-4 -5 4 919 114 1
4 -5 -4 873 120 1
-4 -5 4 727 111 1
6 5 -5 8223 643 1
6 5 -5 7047 648 1
6 5 -5 7166 646 1
-6 5 5 7821 651 1
6 5 -5 7912 644 1
-6 5 5 7127 644 1
-6 5 5 7584 643 1
-6 -5 5 6766 646 1
6 -5 -5 7696 644 1
-6 -5 5 8054 647 1
-6 -5 5 7611 644 1
6 -5 -5 6711 650 1
6 -5 -5 7693 644 1
6 -5 -5 8765 642 1
-8 5 6 22 9 1
8 5 -6 17 9 1
8 5 -6 19 10 1
-8 5 6 28 49 1
8 5 -6 35 30 1
-8 5 6 40 25 1
8 -5 -6 54 25 1
8 -5 -6 14 9 1
8 -5 -6 28 9 1
-8 -5 6 34 41 1
10 5 -7 318 52 1
-10 5 7 346 46 1
10 5 -7 303 62 1
-10 5 7 298 73 1
-10 -5 7 397 69 1
10 -5 -7 320 49 1
10 -5 -7 277 44 1
10 -5 -7 303 56 1
-12 5 8 341 80 1
12 5 -8 343 51 1
12 5 -8 414 59 1
12 -5 -8 379 49 1
12 -5 -8 430 59 1
-12 -5 8 433 76 1
-14 5 9 108 77 1
14 5 -9 39 51 1
-14 -5 9 221 75 1
14 -5 -9 78 46 1
16 5 -10 41 19 1
-16 5 10 200 89 1
16 5 -10 87 55 1
16 -5 -10 96 50 1
16 -5 -10 45 17 1
16 6 -6 226 63 1
-16 6 6 382 98 1
16 -6 -6 253 46 1
-16 -6 6 406 87 1
16 -6 -6 269 61 1
-14 6 5 110 87 1
14 6 -5 36 17 1
-14 6 5 38 17 1
14 6 -5 125 53 1
14 -6 -5 70 46 1
14 -6 -5 41 15 1
-14 -6 5 41 18 1
-12 6 4 67 16 1
12 6 -4 57 17 1
-12 6 4 118 75 1
12 6 -4 62 46 1
-12 -6 4 81 18 1
12 -6 -4 52 14 1
12 -6 -4 99 38 1
-12 -6 4 188 70 1
-10 6 3 343 79 1
10 6 -3 195 39 1
10 6 -3 236 48 1
-10 6 3 240 42 1
-10 6 3 189 36 1
-10 6 3 173 34 1
-10 -6 3 185 39 1
10 -6 -3 226 47 1
-10 -6 3 184 62 1
10 -6 -3 189 33 1
-8 6 2 148 9 1
-8 6 2 238 27 1
-8 6 2 155 12 1
8 -6 -2 159 8 1
8 -6 -2 135 10 1
8 -6 -2 226 27 1
-6 6 1 2244 123 1
6 6 -1 1839 120 1
-6 6 1 2043 120 1
6 6 -1 2003 121 1
-6 6 1 2050 119 1
6 6 -1 2066 127 1
-6 -6 1 1895 120 1
6 -6 -1 1989 118 1
6 -6 -1 2315 122 1
-6 -6 1 2032 125 1
6 -6 -1 2087 119 1
-6 -6 1 1916 120 1
4 6 0 7523 505 1
4 6 0 7053 504 1
4 6 0 8352 507 1
-4 6 0 7381 504 1
-4 6 0 7665 503 1
-4 -6 0 7496 505 1
4 -6 0 7629 504 1
-4 -6 0 6597 505 1
4 -6 0 7513 503 1
-4 -6 0 8281 507 1
-4 -6 0 7051 504 1
2 6 1 188 159 1
2 6 1 109 162 1
-2 6 -1 142 158 1
2 6 1 120 159 1
2 6 1 235 158 1
-2 -6 -1 191 159 1
2 -6 1 127 158 1
-2 -6 -1 217 159 1
0 6 -2 3190 260 1
0 6 -2 3124 260 1
0 6 -2 2840 260 1
0 6 2 3229 261 1
0 6 2 3176 259 1
0 -6 -2 3047 261 1
0 -6 2 3332 260 1
0 -6 -2 2934 259 1
0 -6 2 3220 260 1
2 6 -3 8091 1282 1
-2 6 3 8190 1281 1
-2 6 3 8825 1285 1
2 6 -3 7725 1282 1
2 6 -3 8550 1281 1
-2 6 3 9068 1282 1
-2 -6 3 8486 1282 1
-2 -6 3 7988 1283 1
-2 -6 3 8633 1281 1
-4 6 4 194 129 1
-4 6 4 241 128 1
4 6 -4 218 133 1
4 6 -4 210 130 1
-4 6 4 227 138 1
4 6 -4 183 132 1
-4 6 4 214 130 1
-4 -6 4 202 133 1
4 -6 -4 164 137 1
-4 -6 4 210 130 1
4 -6 -4 208 129 1
4 -6 -4 258 128 1
-4 -6 4 241 131 1
4 -6 -4 196 129 1
-6 6 5 9990 796 1
-6 6 5 9541 799 1
6 6 -5 9132 797 1
6 6 -5 9255 798 1
-6 6 5 8642 797 1
-6 6 5 10194 806 1
6 6 -5 9308 802 1
6 6 -5 9803 800 1
6 -6 -5 8937 805 1
-6 -6 5 9563 800 1
6 -6 -5 9776 798 1
6 -6 -5 9073 798 1
-6 -6 5 10583 801 1
-6 -6 5 9052 798 1
6 -6 -5 9640 796 1
-8 6 6 38 10 1
8 6 -6 21 12 1
-8 6 6 94 53 1
8 6 -6 55 31 1
8 6 -6 22 12 1
-8 6 6 67 26 1
8 -6 -6 29 11 1
8 -6 -6 61 26 1
-8 -6 6 75 43 1
8 -6 -6 29 10 1
-10 6 7 97 71 1
10 6 -7 116 49 1
-10 6 7 147 37 1
10 6 -7 128 44 1
10 -6 -7 100 37 1
10 -6 -7 121 42 1
-10 -6 7 138 62 1
10 -6 -7 121 49 1
-12 6 8 139 72 1
12 6 -8 114 16 1
12 6 -8 141 45 1
12 -6 -8 116 15 1
12 -6 -8 136 39 1
-12 -6 8 178 65 1
-14 6 9 80 79 1
14 6 -9 34 51 1
14 6 -9 7 17 1
14 -6 -9 19 43 1
14 -6 -9 7 15 1
-14 -6 9 117 74 1
16 6 -10 27 18 1
-16 6 10 201 84 1
16 6 -10 62 57 1
16 -6 -10 65 48 1
-16 -6 10 206 81 1
16 -6 -10 13 19 1
-16 7 6 121 89 1
16 7 -6 51 56 1
16 -7 -6 58 51 1
-16 -7 6 160 82 1
-16 -7 6 27 18 1
14 7 -5 45 50 1
-14 7 5 121 84 1
14 7 -5 24 16 1
-14 7 5 41 15 1
-14 -7 5 173 79 1
-14 -7 5 37 16 1
14 -7 -5 37 13 1
14 -7 -5 71 44 1
12 7 -4 205 47 1
-12 7 4 208 77 1
12 -7 -4 195 39 1
-12 -7 4 188 66 1
-10 7 3 586 90 1
10 7 -3 739 85 1
-10 7 3 660 82 1
10 7 -3 641 96 1
-10 7 3 778 83 1
-10 7 3 642 110 1
10 -7 -3 712 82 1
10 -7 -3 665 88 1
-10 -7 3 772 85 1
-10 -7 3 597 99 1
-8 7 2 3056 225 1
8 7 -2 3765 234 1
-8 7 2 3061 228 1
-8 7 2 2961 224 1
8 7 -2 3769 227 1
8 -7 -2 3073 224 1
8 -7 -2 2989 224 1
-8 -7 2 3458 226 1
8 -7 -2 3537 228 1
-8 -7 2 3500 226 1
-6 7 1 2293 189 1
6 7 -1 2360 190 1
-6 7 1 2602 191 1
-6 7 1 2325 188 1
6 7 -1 2502 195 1
6 7 -1 2566 191 1
-6 -7 1 2343 190 1
6 -7 -1 2306 189 1
-6 -7 1 2298 190 1
-6 -7 1 2305 194 1
6 -7 -1 2212 188 1
6 -7 -1 2493 191 1
4 7 0 2992 218 1
4 7 0 3201 219 1
-4 7 0 3209 217 1
-4 7 0 3687 218 1
4 7 0 3381 222 1
-4 7 0 3124 217 1
-4 -7 0 3005 219 1
-4 -7 0 3007 218 1
4 -7 0 3538 218 1
4 -7 0 3239 217 1
-4 -7 0 3187 219 1
-4 -7 0 3385 221 1
2 7 1 10593 701 1
2 7 1 10353 699 1
2 7 1 10187 700 1
2 7 1 10727 700 1
-2 7 -1 9790 699 1
-2 -7 -1 10511 699 1
-2 -7 -1 9825 699 1
-2 -7 -1 10092 699 1
2 -7 1 10044 699 1
-2 -7 -1 10420 701 1
0 7 -2 9681 197 1
0 7 -2 9574 198 1
0 7 2 9773 197 1
0 7 2 10388 199 1
0 -7 -2 9710 197 1
0 -7 2 9987 198 1
0 -7 2 9909 197 1
0 -7 -2 10641 200 1
2 7 -3 13151 1337 1
2 7 -3 13094 1336 1
2 7 -3 12194 1336 1
-2 7 3 12769 1339 1
-2 7 3 12535 1336 1
-2 -7 3 12835 1336 1
-2 -7 3 13432 1336 1
2 -7 -3 11608 1339 1
-2 -7 3 13371 1337 1
4 7 -4 2220 157 1
-4 7 4 2159 154 1
-4 7 4 2120 152 1
4 7 -4 2169 155 1
-4 7 4 2128 162 1
-4 7 4 1983 154 1
4 7 -4 2127 156 1
-4 -7 4 2285 154 1
-4 -7 4 2242 157 1
-4 -7 4 2151 155 1
4 -7 -4 2118 154 1
4 -7 -4 2161 152 1
4 -7 -4 2061 154 1
4 -7 -4 1894 161 1
6 7 -5 465 73 1
-6 7 5 570 63 1
-6 7 5 518 67 1
-6 7 5 523 61 1
-6 7 5 489 82 1
6 7 -5 515 63 1
6 7 -5 477 72 1
6 7 -5 556 67 1
6 -7 -5 440 81 1
-6 -7 5 525 70 1
6 -7 -5 624 66 1
-6 -7 5 422 70 1
-6 -7 5 464 65 1
6 -7 -5 546 61 1
6 -7 -5 574 65 1
-8 7 6 1249 121 1
8 7 -6 1220 129 1
-8 7 6 1148 126 1
8 7 -6 1137 124 1
-8 7 6 1223 138 1
8 -7 -6 1269 125 1
-8 -7 6 1323 130 1
8 -7 -6 1163 120 1
8 -7 -6 1139 123 1
-10 7 7 182 60 1
10 7 -7 192 37 1
-10 7 7 149 10 1
10 7 -7 133 13 1
10 -7 -7 117 12 1
10 -7 -7 155 30 1
10 -7 -7 115 10 1
-10 -7 7 226 50 1
-12 7 8 95 77 1
12 7 -8 28 46 1
12 7 -8 17 17 1
-12 7 8 32 14 1
-12 -7 8 114 66 1
12 -7 -8 28 16 1
12 -7 -8 59 40 1
14 7 -9 35 53 1
-14 7 9 42 80 1
-14 -7 9 63 72 1
14 -7 -9 19 45 1
-16 7 10 142 90 1
16 7 -10 7 55 1
16 -7 -10 66 51 1
-16 -7 10 166 84 1
16 8 -6 350 66 1
-16 8 6 374 48 1
-16 8 6 465 98 1
16 -8 -6 352 46 1
16 -8 -6 379 58 1
14 8 -5 95 53 1
-14 8 5 160 87 1
-14 -8 5 49 18 1
14 -8 -5 108 44 1
-14 -8 5 225 80 1
12 8 -4 142 50 1
12 8 -4 87 18 1
-12 8 4 114 18 1
-12 -8 4 100 19 1
12 -8 -4 83 15 1
12 -8 -4 204 40 1
10 8 -3 21 37 1
10 8 -3 18 11 1
-10 8 3 40 61 1
-10 8 3 45 30 1
-10 8 3 5 9 1
-10 8 3 11 11 1
10 -8 -3 71 28 1
10 -8 -3 15 8 1
-10 -8 3 19 13 1
-10 -8 3 22 49 1
-8 8 2 437 51 1
8 8 -2 503 63 1
-8 8 2 463 45 1
-8 8 2 444 42 1
8 8 -2 551 48 1
-8 -8 2 441 47 1
-8 -8 2 485 47 1
8 -8 -2 486 50 1
8 -8 -2 458 42 1
8 -8 -2 422 43 1
-6 8 1 1397 109 1
-6 8 1 1284 105 1
6 8 -1 1510 109 1
6 8 -1 1455 115 1
6 8 -1 1338 107 1
-6 8 1 1256 106 1
6 -8 -1 1368 108 1
6 -8 -1 1225 105 1
-6 -8 1 1300 107 1
6 -8 -1 1248 106 1
-6 -8 1 1309 108 1
-6 -8 1 1359 113 1
4 8 0 13441 1458 1
4 8 0 11989 1456 1
4 8 0 10817 1455 1
-4 8 0 11369 1455 1
-4 8 0 11541 1455 1
4 -8 0 11517 1455 1
-4 -8 0 12159 1456 1
-4 -8 0 13302 1458 1
-4 -8 0 10585 1455 1
-4 -8 0 11988 1456 1
2 8 1 16168 2033 1
-2 8 -1 17370 2032 1
2 8 1 17391 2034 1
2 8 1 17416 2033 1
2 8 1 16474 2033 1
-2 8 -1 16180 2032 1
-2 -8 -1 17550 2033 1
-2 -8 -1 17038 2033 1
-2 -8 -1 15828 2033 1
-2 -8 -1 17793 2034 1
2 -8 1 17049 2032 1
0 8 -2 14262 670 1
0 8 -2 14953 670 1
0 8 2 15202 670 1
0 8 2 14533 672 1
0 -8 -2 14466 669 1
0 -8 2 15173 670 1
0 -8 2 14468 671 1
0 -8 -2 13720 672 1
2 8 -3 11163 896 1
-2 8 3 11666 901 1
-2 8 3 11293 896 1
2 8 -3 10729 897 1
2 8 -3 10733 898 1
-2 -8 3 11007 898 1
-2 -8 3 11118 897 1
2 -8 -3 10680 900 1
-2 -8 3 11748 896 1
-4 8 4 1971 110 1
-4 8 4 1797 112 1
-4 8 4 1797 122 1
-4 8 4 1700 112 1
4 8 -4 1853 117 1
4 8 -4 1766 114 1
4 8 -4 1862 114 1
4 -8 -4 1781 112 1
-4 -8 4 1979 112 1
4 -8 -4 1620 121 1
4 -8 -4 1987 110 1
-4 -8 4 1788 117 1
-4 -8 4 1864 113 1
-6 8 5 646 109 1
6 8 -5 651 116 1
6 8 -5 696 111 1
6 8 -5 681 109 1
-6 8 5 722 111 1
6 8 -5 670 116 1
-6 8 5 776 126 1
-6 8 5 767 107 1
-6 -8 5 646 111 1
6 -8 -5 664 110 1
6 -8 -5 782 107 1
-6 -8 5 774 113 1
6 -8 -5 745 110 1
6 -8 -5 602 123 1
-6 -8 5 539 115 1
-8 8 6 124 11 1
8 8 -6 80 13 1
8 8 -6 133 33 1
-8 8 6 140 25 1
-8 8 6 121 53 1
8 -8 -6 104 24 1
8 -8 -6 93 11 1
8 -8 -6 90 10 1
10 8 -7 2 13 1
10 8 -7 8 38 1
-10 8 7 7 10 1
-10 8 7 30 59 1
-10 -8 7 14 48 1
10 -8 -7 0 9 1
10 -8 -7 16 29 1
10 -8 -7 3 11 1
12 8 -8 508 58 1
12 8 -8 451 49 1
-12 8 8 612 90 1
-12 8 8 443 41 1
12 -8 -8 502 55 1
12 -8 -8 420 46 1
-12 -8 8 601 72 1
14 8 -9 67 53 1
14 8 -9 38 19 1
-14 8 9 206 85 1
14 -8 -9 40 16 1
14 -8 -9 97 43 1
-16 8 10 231 91 1
16 8 -10 94 63 1
16 -8 -10 115 54 1
-16 9 6 186 91 1
16 9 -6 114 58 1
16 -9 -6 159 52 1
-14 9 5 10 15 1
14 9 -5 27 50 1
14 9 -5 9 14 1
-14 9 5 56 84 1
-14 -9 5 9 15 1
-14 -9 5 77 73 1
14 -9 -5 8 11 1
14 -9 -5 32 42 1
-12 9 4 23 13 1
-12 9 4 38 74 1
12 9 -4 16 14 1
12 9 -4 14 46 1
-12 -9 4 67 62 1
-12 -9 4 20 14 1
12 -9 -4 19 10 1
12 -9 -4 76 34 1
-10 9 3 240 51 1
-10 9 3 190 38 1
-10 9 3 213 78 1
10 9 -3 235 62 1
-10 9 3 222 40 1
10 9 -3 227 44 1
10 -9 -3 253 48 1
-10 -9 3 204 41 1
10 -9 -3 220 38 1
-10 -9 3 210 63 1
-8 9 2 1049 99 1
-8 9 2 913 102 1
8 9 -2 986 110 1
-8 9 2 956 97 1
8 9 -2 1085 101 1
-8 9 2 819 121 1
8 -9 -2 1022 97 1
8 -9 -2 1029 98 1
8 -9 -2 1021 101 1
-8 -9 2 1043 100 1
-8 -9 2 938 100 1
-6 9 1 2389 168 1
6 9 -1 2385 171 1
6 9 -1 2473 176 1
6 9 -1 2186 170 1
-6 9 1 2588 171 1
-6 9 1 2303 169 1
6 -9 -1 2290 168 1
-6 -9 1 2141 170 1
-6 -9 1 2282 174 1
6 -9 -1 2571 170 1
-6 -9 1 2184 170 1
-4 9 0 3855 366 1
4 9 0 3474 369 1
4 9 0 3883 367 1
4 9 0 3555 366 1
-4 9 0 3783 365 1
-4 -9 0 3915 366 1
-4 -9 0 4062 369 1
-4 -9 0 3767 367 1
4 -9 0 3849 365 1
-4 -9 0 3400 366 1
-2 9 -1 22024 2249 1
-2 9 -1 20879 2249 1
2 9 1 21221 2249 1
2 9 1 20368 2249 1
2 9 1 20918 2251 1
2 9 1 20239 2249 1
-2 -9 -1 20959 2249 1
-2 -9 -1 21479 2249 1
-2 -9 -1 21236 2250 1
2 -9 1 21504 2248 1
-2 -9 -1 20683 2249 1
0 9 -2 5071 114 1
0 9 -2 5297 114 1
0 9 2 5607 112 1
0 9 2 5540 117 1
0 -9 -2 5159 118 1
0 -9 2 5165 115 1
0 -9 2 5332 113 1
2 9 -3 10471 803 1
2 9 -3 10577 802 1
2 9 -3 10564 804 1
-2 9 3 10803 807 1
-2 -9 3 11042 802 1
2 -9 -3 9603 806 1
-2 -9 3 10960 803 1
-2 -9 3 10444 804 1
-4 9 4 393 55 1
4 9 -4 384 42 1
4 9 -4 302 48 1
4 9 -4 345 42 1
-4 -9 4 413 37 1
-4 -9 4 366 47 1
4 -9 -4 362 55 1
-4 -9 4 384 41 1
6 9 -5 570 53 1
6 9 -5 601 45 1
-6 9 5 539 40 1
6 9 -5 490 40 1
6 9 -5 620 56 1
-6 9 5 483 66 1
-6 9 5 586 44 1
-6 9 5 443 37 1
6 -9 -5 549 41 1
6 -9 -5 561 37 1
-6 -9 5 645 47 1
6 -9 -5 622 43 1
-6 -9 5 603 53 1
-6 -9 5 509 44 1
6 -9 -5 509 64 1
-8 9 6 636 71 1
-8 9 6 670 90 1
-8 9 6 687 64 1
8 9 -6 737 78 1
8 9 -6 639 69 1
8 -9 -6 630 64 1
8 -9 -6 630 67 1
-8 -9 6 738 75 1
8 -9 -6 688 69 1
10 9 -7 365 46 1
10 9 -7 430 53 1
-10 9 7 495 39 1
-10 9 7 439 77 1
10 -9 -7 405 44 1
-10 -9 7 477 60 1
10 -9 -7 370 38 1
10 -9 -7 418 49 1
-12 9 8 223 17 1
12 9 -8 324 52 1
12 9 -8 191 20 1
12 -9 -8 192 18 1
14 9 -9 50 19 1
14 9 -9 117 54 1
14 -9 -9 97 44 1
14 -9 -9 56 17 1
-16 9 10 167 89 1
16 9 -10 59 61 1
16 9 -10 11 19 1
16 -9 -10 51 46 1
16 10 -6 39 56 1
-16 10 6 150 89 1
-16 10 6 20 17 1
16 -10 -6 78 48 1
-14 10 5 200 48 1
-14 10 5 305 102 1
14 10 -5 221 65 1
14 -10 -5 267 64 1
-14 -10 5 291 85 1
14 -10 -5 212 44 1
12 10 -4 40 16 1
-12 10 4 43 15 1
12 10 -4 76 49 1
-12 10 4 119 82 1
-12 -10 4 38 17 1
12 -10 -4 40 13 1
-10 10 3 16 13 1
10 10 -3 15 14 1
-10 10 3 34 31 1
-10 10 3 55 70 1
-10 10 3 12 11 1
10 10 -3 21 41 1
10 -10 -3 17 11 1
-10 -10 3 11 14 1
-10 -10 3 44 52 1
-8 10 2 2785 178 1
-8 10 2 2420 193 1
-8 10 2 2500 175 1
8 10 -2 2580 184 1
-8 10 2 2408 174 1
8 10 -2 2556 177 1
-8 -10 2 2387 176 1
8 -10 -2 2872 177 1
-8 -10 2 2320 177 1
8 -10 -2 2351 174 1
8 -10 -2 2454 174 1
6 10 -1 3 35 1
6 10 -1 2 37 1
-6 10 1 3 33 1
-6 10 1 6 24 1
-6 -10 1 6 35 1
6 -10 -1 7 26 1
6 -10 -1 11 30 1
4 10 0 4394 487 1
4 10 0 4272 489 1
-4 10 0 4545 485 1
-4 10 0 4572 486 1
4 10 0 4409 487 1
-4 -10 0 4243 486 1
-4 -10 0 4190 487 1
-4 -10 0 4237 489 1
-4 -10 0 4772 486 1
4 -10 0 4542 485 1
2 10 1 12075 1059 1
2 10 1 12487 1060 1
2 10 1 13540 1062 1
2 10 1 12224 1060 1
-2 10 -1 12335 1059 1
-2 10 -1 11726 1059 1
-2 -10 -1 13581 1061 1
-2 -10 -1 12449 1060 1
-2 -10 -1 12639 1060 1
-2 -10 -1 11478 1059 1
2 -10 1 12190 1059 1
0 10 2 5647 468 1
0 10 -2 6012 466 1
0 10 -2 6054 467 1
0 10 2 5646 465 1
0 -10 -2 5167 469 1
0 -10 2 6037 466 1
0 -10 2 6133 467 1
-2 10 3 22176 1727 1
2 10 -3 21192 1722 1
2 10 -3 24200 1724 1
2 10 -3 21409 1723 1
2 -10 -3 20423 1726 1
-2 -10 3 24038 1724 1
-2 -10 3 21323 1723 1
-4 10 4 1474 94 1
-4 10 4 1519 94 1
4 10 -4 1503 95 1
4 10 -4 1560 100 1
4 10 -4 1616 96 1
-4 -10 4 1631 95 1
-4 -10 4 1546 99 1
4 -10 -4 1498 105 1
4 -10 -4 1655 91 1
-4 -10 4 1703 92 1
-6 10 5 574 76 1
6 10 -5 414 81 1
-6 10 5 449 93 1
6 10 -5 532 74 1
6 10 -5 421 83 1
-6 10 5 562 71 1
6 10 -5 407 76 1
-6 10 5 540 74 1
6 -10 -5 621 75 1
6 -10 -5 608 71 1
-6 -10 5 413 82 1
-6 -10 5 440 75 1
-6 -10 5 567 76 1
-8 10 6 244 28 1
-8 10 6 284 59 1
8 10 -6 232 36 1
8 -10 -6 268 27 1
-8 -10 6 371 42 1
10 10 -7 50 40 1
-10 10 7 34 12 1
10 10 -7 19 14 1
-10 10 7 127 67 1
-10 -10 7 103 49 1
10 -10 -7 11 11 1
10 -10 -7 61 29 1
10 -10 -7 27 13 1
-12 10 8 48 13 1
-12 10 8 55 74 1
12 10 -8 50 47 1
12 10 -8 27 15 1
-12 -10 8 112 61 1
12 -10 -8 40 14 1
12 -10 -8 94 36 1
-14 10 9 419 93 1
14 10 -9 322 65 1
14 -10 -9 377 58 1
14 -10 -9 319 47 1
16 10 -10 28 58 1
-16 10 10 129 87 1
16 10 -10 7 18 1
16 -10 -10 53 48 1
16 11 -6 132 64 1
-16 11 6 227 98 1
16 -11 -6 133 51 1
14 11 -5 54 16 1
14 11 -5 167 55 1
-14 11 5 124 84 1
-14 11 5 74 16 1
14 -11 -5 128 39 1
-14 -11 5 61 17 1
14 -11 -5 52 12 1
12 11 -4 218 49 1
-12 11 4 272 83 1
12 11 -4 151 16 1
-12 11 4 125 15 1
-12 -11 4 297 66 1
12 -11 -4 247 35 1
12 -11 -4 116 12 1
-12 -11 4 134 17 1
-10 11 3 1069 113 1
-10 11 3 1281 82 1
-10 11 3 1187 80 1
10 11 -3 1019 96 1
-10 11 3 1096 87 1
10 11 -3 1284 85 1
-10 -11 3 1314 83 1
-10 -11 3 1100 96 1
10 -11 -3 1269 85 1
10 -11 -3 1257 80 1
8 11 -2 2007 180 1
-8 11 2 2479 171 1
-8 11 2 2169 174 1
-8 11 2 2286 170 1
-8 11 2 1997 189 1
8 11 -2 2196 173 1
8 -11 -2 2311 170 1
8 -11 -2 2274 172 1
-8 -11 2 2292 172 1
6 11 -1 7343 597 1
-6 11 1 7287 592 1
-6 11 1 7937 593 1
-6 11 1 7313 592 1
6 11 -1 7461 594 1
6 11 -1 7092 593 1
-6 -11 1 7051 596 1
-6 -11 1 7096 593 1
6 -11 -1 7759 592 1
6 -11 -1 7171 591 1
-6 -11 1 7081 593 1
-6 -11 1 7335 593 1
4 11 0 10601 529 1
-4 11 0 10109 525 1
4 11 0 10136 527 1
4 11 0 9615 526 1
-4 -11 0 10742 525 1
-4 -11 0 10845 529 1
-4 -11 0 9801 526 1
4 -11 0 9974 525 1
-4 -11 0 9323 526 1
-2 11 -1 4895 312 1
2 11 1 5218 312 1
-2 11 -1 5004 311 1
2 11 1 5111 312 1
2 11 1 4963 313 1
2 11 1 4895 315 1
-2 -11 -1 4882 312 1
2 -11 1 5065 311 1
-2 -11 -1 5016 313 1
-2 -11 -1 4906 313 1
-2 -11 -1 4989 314 1
0 11 -2 5087 440 1
0 11 2 4776 442 1
0 11 -2 5294 441 1
0 11 2 4836 439 1
0 -11 2 5422 441 1
0 -11 2 5166 440 1
0 -11 -2 4370 443 1
2 11 -3 5016 325 1
-2 11 3 5020 329 1
2 11 -3 5014 322 1
2 11 -3 4647 324 1
2 -11 -3 4550 328 1
-2 -11 3 4728 324 1
-2 -11 3 5068 325 1
-4 11 4 1944 183 1
-4 11 4 1836 181 1
-4 11 4 1939 193 1
-4 11 4 1737 183 1
4 11 -4 2072 188 1
4 11 -4 1817 184 1
-4 -11 4 1968 187 1
4 -11 -4 1672 192 1
-4 -11 4 1761 184 1
-6 11 5 466 68 1
6 11 -5 400 46 1
6 11 -5 433 41 1
-6 11 5 412 41 1
6 11 -5 605 60 1
6 11 -5 519 51 1
-6 11 5 511 45 1
-6 11 5 396 38 1
-6 -11 5 520 55 1
6 -11 -5 404 37 1
-6 -11 5 532 43 1
6 -11 -5 493 43 1
6 -11 -5 444 64 1
-6 -11 5 367 46 1
-8 11 6 222 34 1
-8 11 6 359 68 1
-8 11 6 312 30 1
8 -11 -6 231 37 1
8 -11 -6 254 29 1
-8 -11 6 295 43 1
-10 11 7 339 40 1
10 11 -7 170 53 1
-10 11 7 335 81 1
10 -11 -7 213 39 1
-10 -11 7 268 58 1
10 -11 -7 402 50 1
12 11 -8 228 51 1
-12 11 8 363 82 1
-12 -11 8 411 64 1
12 -11 -8 319 38 1
-14 11 9 244 86 1
14 11 -9 127 54 1
-14 -11 9 320 74 1
14 -11 -9 199 44 1
-16 11 10 141 89 1
16 11 -10 24 58 1
16 11 -10 5 18 1
16 -11 -10 46 48 1
-16 12 6 172 89 1
16 12 -6 17 17 1
-16 12 6 34 16 1
16 12 -6 24 56 1
16 -12 -6 9 13 1
16 -12 -6 81 49 1
-14 12 5 347 59 1
14 12 -5 373 86 1
-14 12 5 425 107 1
14 12 -5 345 64 1
14 -12 -5 352 56 1
-14 -12 5 359 62 1
14 -12 -5 449 69 1
-14 -12 5 504 91 1
-12 12 4 217 16 1
12 12 -4 349 52 1
12 12 -4 239 19 1
-12 -12 4 215 18 1
12 -12 -4 227 14 1
-10 12 3 822 52 1
-10 12 3 756 92 1
10 12 -3 768 74 1
10 12 -3 899 60 1
-10 12 3 811 62 1
-10 12 3 916 55 1
-10 -12 3 873 57 1
-10 -12 3 738 71 1
10 -12 -3 894 58 1
8 12 -2 159 47 1
-8 12 2 113 74 1
-8 12 2 120 47 1
8 12 -2 94 51 1
-8 12 2 184 41 1
-8 12 2 164 38 1
8 -12 -2 117 42 1
8 -12 -2 159 38 1
-8 -12 2 160 43 1
6 12 -1 265 59 1
6 12 -1 165 68 1
-6 12 1 312 54 1
6 12 -1 249 55 1
-6 12 1 310 52 1
-6 12 1 208 56 1
-6 -12 1 202 58 1
6 -12 -1 239 53 1
6 -12 -1 284 52 1
-6 -12 1 252 55 1
-6 -12 1 236 56 1
4 12 0 3485 144 1
4 12 0 3467 144 1
4 12 0 3724 146 1
-4 12 0 3669 143 1
-4 -12 0 3783 145 1
-4 -12 0 3919 143 1
4 -12 0 3722 143 1
-4 -12 0 3310 144 1
2 12 1 1249 184 1
-2 12 -1 1367 184 1
2 12 1 1420 188 1
2 12 1 1178 185 1
-2 12 -1 1173 183 1
2 12 1 1009 184 1
-2 -12 -1 1215 185 1
-2 -12 -1 1162 185 1
-2 -12 -1 1451 187 1
2 -12 1 1196 183 1
0 12 -2 14354 1246 1
0 12 2 14557 1248 1
0 12 2 13429 1245 1
0 12 -2 15946 1247 1
0 -12 2 14225 1246 1
0 -12 2 16252 1247 1
0 -12 -2 13266 1249 1
2 12 -3 7491 358 1
-2 12 3 7208 363 1
2 12 -3 7458 360 1
2 12 -3 8089 357 1
2 -12 -3 6563 362 1
-2 -12 3 7286 360 1
-2 -12 3 7321 358 1
4 12 -4 2147 81 1
4 12 -4 2163 87 1
-4 12 4 2249 94 1
-4 12 4 2386 75 1
-4 12 4 2222 78 1
-4 12 4 2164 78 1
-4 -12 4 2072 85 1
4 -12 -4 2049 91 1
-4 -12 4 2145 80 1
-6 12 5 1244 113 1
6 12 -5 1107 114 1
-6 12 5 1280 109 1
-6 12 5 1130 111 1
6 12 -5 1141 121 1
-6 12 5 1238 129 1
6 12 -5 970 111 1
6 -12 -5 1310 112 1
6 -12 -5 1233 109 1
-6 -12 5 1256 111 1
-8 12 6 282 64 1
8 12 -6 176 40 1
-8 12 6 182 25 1
-8 12 6 215 30 1
8 -12 -6 167 25 1
-8 -12 6 266 39 1
8 -12 -6 203 34 1
-10 12 7 102 31 1
-10 12 7 132 74 1
10 12 -7 60 45 1
10 -12 -7 144 41 1
-10 -12 7 106 50 1
-12 12 8 367 88 1
-12 12 8 302 38 1
12 12 -8 249 57 1
-12 -12 8 366 63 1
12 -12 -8 312 43 1
14 12 -9 47 54 1
-14 12 9 106 83 1
14 -12 -9 53 42 1
-14 -12 9 172 72 1
16 12 -10 26 60 1
-16 12 10 130 89 1
16 12 -10 7 19 1
16 -12 -10 29 45 1
16 13 -6 277 69 1
-16 13 6 364 100 1
16 -13 -6 352 62 1
14 13 -5 69 54 1
-14 13 5 87 85 1
-14 13 5 29 15 1
14 -13 -5 63 38 1
-14 -13 5 207 70 1
-12 13 4 207 17 1
12 13 -4 178 18 1
-12 13 4 412 87 1
12 13 -4 255 52 1
-12 -13 4 169 18 1
10 13 -3 456 50 1
-10 13 3 481 88 1
-10 13 3 425 41 1
10 13 -3 425 58 1
-10 13 3 473 45 1
-10 13 3 468 54 1
-10 -13 3 396 46 1
-10 -13 3 378 62 1
10 -13 -3 508 48 1
-8 13 2 886 95 1
-8 13 2 851 66 1
8 13 -2 888 71 1
8 13 -2 971 83 1
-8 13 2 1015 71 1
-8 13 2 861 65 1
-8 -13 2 753 67 1
8 -13 -2 792 64 1
-8 -13 2 818 69 1
8 -13 -2 1002 67 1
-6 13 1 1831 149 1
6 13 -1 1533 157 1
-6 13 1 1802 148 1
6 13 -1 1748 151 1
6 13 -1 1797 150 1
-6 -13 1 1664 151 1
-6 -13 1 1997 149 1
6 -13 -1 1863 148 1
-6 -13 1 1822 150 1
4 13 0 1009 30 1
4 13 0 1097 45 1
4 13 0 1075 34 1
-4 13 0 1061 28 1
4 13 0 1009 29 1
-4 -13 0 922 29 1
-4 -13 0 935 33 1
-4 -13 0 998 42 1
-4 -13 0 950 27 1
4 -13 0 942 26 1
-2 13 -1 2944 430 1
-2 13 -1 3199 430 1
2 13 1 3281 431 1
2 13 1 3350 433 1
2 13 1 2863 430 1
2 13 1 3057 431 1
-2 -13 -1 3521 433 1
-2 -13 -1 3040 431 1
0 13 2 11055 1045 1
0 13 -2 11983 1044 1
0 13 -2 12474 1044 1
0 13 2 11647 1042 1
0 -13 -2 10025 1046 1
0 -13 2 11646 1043 1
0 -13 2 12602 1044 1
-2 13 3 7156 510 1
2 13 -3 7500 513 1
2 13 -3 7871 514 1
-2 13 3 7537 517 1
2 13 -3 7943 511 1
-2 -13 3 7717 514 1
-2 -13 3 7538 513 1
2 -13 -3 6867 517 1
-4 13 4 4150 245 1
4 13 -4 4213 239 1
-4 13 4 4061 234 1
-4 13 4 4118 235 1
4 13 -4 4045 236 1
4 -13 -4 3583 243 1
-4 -13 4 3967 239 1
-4 -13 4 3953 236 1
-6 13 5 577 61 1
6 13 -5 659 66 1
-6 13 5 705 63 1
-6 13 5 611 58 1
6 13 -5 760 76 1
-6 13 5 650 85 1
6 -13 -5 761 62 1
6 -13 -5 599 57 1
8 13 -6 6 14 1
-8 13 6 30 24 1
8 13 -6 36 37 1
-8 13 6 46 60 1
-8 13 6 13 10 1
8 -13 -6 40 23 1
8 -13 -6 2 9 1
-10 13 7 42 12 1
10 13 -7 73 43 1
-10 13 7 101 70 1
10 13 -7 24 16 1
10 -13 -7 83 30 1
10 -13 -7 15 11 1
-12 13 8 80 15 1
12 13 -8 121 52 1
12 13 -8 50 18 1
12 -13 -8 149 38 1
14 13 -9 44 56 1
-14 13 9 82 86 1
14 -13 -9 41 43 1
-16 13 10 306 96 1
16 13 -10 217 64 1
16 -13 -10 169 53 1
16 14 -6 18 17 1
-16 14 6 51 87 1
16 14 -6 21 59 1
-16 14 6 12 16 1
16 -14 -6 14 45 1
-14 14 5 157 93 1
14 14 -5 91 58 1
14 -14 -5 127 42 1
-12 14 4 428 45 1
12 14 -4 429 62 1
12 14 -4 402 50 1
-12 14 4 536 99 1
-12 -14 4 485 73 1
12 -14 -4 503 51 1
10 14 -3 10 42 1
10 14 -3 5 14 1
-10 14 3 10 29 1
-10 14 3 15 13 1
-10 14 3 31 71 1
-10 14 3 3 10 1
-10 -14 3 42 48 1
10 -14 -3 24 25 1
-10 -14 3 3 14 1
8 14 -2 1547 183 1
8 14 -2 1537 190 1
-8 14 2 1609 179 1
-8 14 2 1686 182 1
-8 14 2 1415 199 1
-8 14 2 1605 180 1
-8 -14 2 1642 182 1
8 -14 -2 1829 180 1
8 -14 -2 1520 179 1
-8 -14 2 1498 181 1
-6 14 1 203 35 1
6 14 -1 214 41 1
-6 14 1 231 38 1
6 14 -1 227 57 1
6 14 -1 217 45 1
-6 -14 1 219 43 1
6 -14 -1 259 35 1
-6 -14 1 231 40 1
-6 -14 1 245 37 1
-6 -14 1 219 52 1
4 14 0 1567 113 1
4 14 0 1567 115 1
4 14 0 1583 112 1
-4 14 0 1789 112 1
4 14 0 1511 119 1
4 -14 0 1724 111 1
-4 -14 0 1516 114 1
-4 -14 0 1657 111 1
-4 -14 0 1556 113 1
-4 -14 0 1481 118 1
-2 14 -1 806 126 1
2 14 1 760 126 1
2 14 1 758 127 1
2 14 1 787 126 1
-2 14 -1 749 125 1
2 14 1 734 130 1
-2 -14 -1 737 129 1
-2 -14 -1 665 128 1
0 14 -2 1762 160 1
0 14 2 1866 158 1
0 14 -2 1790 160 1
0 14 2 1667 162 1
0 -14 2 1762 159 1
0 -14 -2 1575 163 1
0 -14 2 1825 160 1
2 14 -3 1793 165 1
-2 14 3 1629 168 1
2 14 -3 1758 163 1
-2 14 3 1557 159 1
2 -14 -3 1423 169 1
-2 -14 3 1751 165 1
-2 -14 3 1718 162 1
4 14 -4 201 56 1
-4 14 4 204 73 1
-4 14 4 220 50 1
4 14 -4 187 64 1
-4 -14 4 164 53 1
-4 -14 4 176 62 1
4 -14 -4 177 69 1
-6 14 5 685 113 1
6 14 -5 555 105 1
6 14 -5 727 98 1
-6 14 5 648 95 1
-6 14 5 769 95 1
6 -14 -5 805 91 1
-8 14 6 1 8 1
-8 14 6 10 21 1
8 14 -6 36 38 1
-8 14 6 1 55 1
-8 -14 6 12 28 1
8 -14 -6 5 21 1
10 14 -7 53 43 1
10 14 -7 4 14 1
-10 14 7 24 67 1
10 -14 -7 25 28 1
-10 -14 7 80 44 1
-12 14 8 6 13 1
-12 14 8 47 80 1
12 14 -8 3 17 1
12 14 -8 2 49 1
12 -14 -8 27 35 1
-12 -14 8 97 58 1
-14 14 9 389 92 1
14 14 -9 270 61 1
14 -14 -9 273 46 1
16 14 -10 62 61 1
-16 14 10 115 91 1
16 -14 -10 38 49 1
-16 15 6 136 20 1
16 15 -6 197 62 1
16 15 -6 85 21 1
14 15 -5 8 54 1
-14 15 5 9 14 1
-14 15 5 15 85 1
-14 -15 5 93 70 1
14 -15 -5 4 36 1
-12 15 4 295 100 1
12 15 -4 196 53 1
-12 15 4 158 57 1
-12 15 4 221 46 1
12 15 -4 178 63 1
-12 -15 4 291 74 1
12 -15 -4 285 51 1
10 15 -3 27 14 1
-10 15 3 27 9 1
10 15 -3 36 42 1
-10 15 3 33 13 1
-10 15 3 30 29 1
-10 15 3 39 70 1
10 -15 -3 44 24 1
-10 -15 3 28 15 1
-10 -15 3 45 46 1
-8 15 2 1240 84 1
8 15 -2 1389 71 1
-8 15 2 1262 50 1
8 15 -2 1298 57 1
-8 15 2 1167 51 1
-8 15 2 1380 56 1
-8 -15 2 1206 53 1
8 -15 -2 1098 49 1
-6 15 1 390 58 1
6 15 -1 407 34 1
6 15 -1 391 15 1
6 15 -1 369 14 1
-6 -15 1 334 13 1
-6 -15 1 366 13 1
4 15 0 1705 123 1
4 15 0 1626 128 1
4 15 0 1752 120 1
-4 15 0 1831 120 1
4 15 0 1832 121 1
-4 -15 0 1618 127 1
4 -15 0 1741 119 1
-4 -15 0 1663 120 1
-4 -15 0 1623 122 1
2 15 1 2936 224 1
2 15 1 3284 224 1
-2 15 -1 3082 223 1
2 15 1 2509 227 1
-2 15 -1 3091 224 1
-2 -15 -1 2690 226 1
-2 -15 -1 2665 226 1
0 15 -2 2045 267 1
0 15 2 2042 269 1
0 15 -2 2173 267 1
0 15 2 2368 265 1
0 -15 2 2076 266 1
0 -15 2 2143 268 1
0 -15 -2 1826 270 1
-2 15 3 515 59 1
2 15 -3 533 54 1
2 15 -3 473 43 1
2 15 -3 547 49 1
-2 15 3 548 40 1
-2 -15 3 489 47 1
-2 -15 3 467 52 1
2 -15 -3 474 58 1
-4 15 4 3813 255 1
4 15 -4 3711 246 1
4 15 -4 3710 249 1
-4 15 4 3705 243 1
-4 15 4 3752 241 1
4 -15 -4 3209 253 1
-4 -15 4 3519 245 1
-4 -15 4 3619 248 1
-6 15 5 724 40 1
-6 15 5 815 46 1
6 15 -5 840 52 1
-6 15 5 780 70 1
-6 15 5 703 44 1
6 -15 -5 698 39 1
8 15 -6 2024 189 1
-8 15 6 1999 182 1
-8 15 6 2291 200 1
8 15 -6 2114 184 1
-8 15 6 2548 179 1
8 -15 -6 2151 178 1
8 -15 -6 2361 181 1
10 15 -7 365 81 1
-10 15 7 388 58 1
10 15 -7 339 68 1
-10 15 7 413 97 1
10 -15 -7 363 64 1
-12 15 8 78 14 1
12 15 -8 127 53 1
-12 15 8 172 83 1
12 15 -8 36 17 1
12 -15 -8 100 34 1
-14 15 9 140 85 1
14 15 -9 96 57 1
14 -15 -9 88 42 1
16 15 -10 11 61 1
16 15 -10 13 19 1
-16 15 10 106 92 1
16 -15 -10 10 48 1
16 16 -6 29 59 1
-16 16 6 71 90 1
16 -16 -6 20 43 1
14 16 -5 220 71 1
-14 16 5 339 107 1
14 -16 -5 299 59 1
-14 -16 5 442 78 1
12 16 -4 525 70 1
-12 16 4 511 66 1
12 16 -4 523 58 1
-12 16 4 539 51 1
-12 16 4 573 101 1
-12 -16 4 506 59 1
-12 -16 4 709 77 1
12 -16 -4 641 55 1
10 16 -3 440 56 1
-10 16 3 396 37 1
-10 16 3 581 90 1
-10 16 3 390 42 1
-10 16 3 390 40 1
10 16 -3 392 47 1
-10 -16 3 428 44 1
10 -16 -3 497 40 1
-10 -16 3 450 56 1
-8 16 2 1923 179 1
-8 16 2 1783 199 1
-8 16 2 1946 179 1
8 16 -2 1809 182 1
8 16 -2 1605 188 1
-8 16 2 2174 181 1
-8 -16 2 1672 180 1
-8 -16 2 1928 179 1
8 -16 -2 2106 178 1
8 -16 -2 1708 178 1
-6 16 1 856 132 1
-6 16 1 800 109 1
6 16 -1 1029 121 1
6 16 -1 911 113 1
-6 16 1 844 108 1
6 -16 -1 743 108 1
-4 16 0 3675 337 1
4 16 0 3487 339 1
4 16 0 3541 338 1
4 16 0 3325 340 1
4 16 0 3233 343 1
-4 -16 0 3237 342 1
4 -16 0 3637 337 1
-4 -16 0 3431 338 1
-4 -16 0 3335 339 1
2 16 1 1497 85 1
2 16 1 1906 79 1
2 16 1 1677 81 1
-2 16 -1 1771 80 1
-2 16 -1 1840 78 1
2 16 1 1698 79 1
-2 -16 -1 1618 82 1
0 16 2 1989 175 1
0 16 2 1802 176 1
0 16 -2 1879 173 1
0 16 -2 1835 174 1
0 -16 2 1889 174 1
0 -16 2 1810 172 1
0 -16 -2 1655 177 1
2 16 -3 2049 174 1
-2 16 3 2069 172 1
2 16 -3 2181 179 1
2 16 -3 2153 176 1
-2 16 3 2097 183 1
-2 -16 3 2098 178 1
2 -16 -3 1857 183 1
-2 -16 3 2085 176 1
-4 16 4 4338 289 1
4 16 -4 4292 283 1
-4 16 4 4591 275 1
4 16 -4 4485 280 1
-4 16 4 4042 277 1
4 -16 -4 3588 287 1
-4 -16 4 4125 279 1
-4 -16 4 3998 282 1
6 16 -5 344 64 1
-6 16 5 349 55 1
6 16 -5 299 74 1
-6 16 5 330 83 1
-6 16 5 320 60 1
6 -16 -5 343 54 1
8 16 -6 109 40 1
-8 16 6 126 24 1
-8 16 6 57 10 1
8 16 -6 74 14 1
-8 16 6 160 62 1
10 16 -7 285 73 1
-10 16 7 275 89 1
10 16 -7 265 59 1
-10 16 7 354 47 1
-10 -16 7 401 56 1
10 -16 -7 325 54 1
-12 16 8 389 48 1
12 16 -8 294 69 1
12 16 -8 272 59 1
-12 16 8 334 100 1
12 -16 -8 319 56 1
-12 -16 8 462 65 1
14 16 -9 176 59 1
-14 16 9 277 90 1
14 -16 -9 189 42 1
-16 17 6 30 17 1
16 17 -6 2 17 1
-16 17 6 143 91 1
16 17 -6 55 58 1
-14 17 5 104 89 1
14 17 -5 101 59 1
-14 -17 5 233 86 1
14 -17 -5 88 36 1
-12 17 4 492 115 1
12 17 -4 550 97 1
12 17 -4 564 78 1
-12 17 4 600 71 1
-12 17 4 477 82 1
-12 -17 4 765 92 1
12 -17 -4 650 73 1
-10 17 3 133 9 1
-10 17 3 195 70 1
10 17 -3 223 44 1
10 17 -3 146 14 1
-10 17 3 149 29 1
-10 17 3 140 11 1
-10 -17 3 209 43 1
-10 -17 3 123 31 1
10 -17 -3 172 21 1
-8 17 2 322 79 1
-8 17 2 401 47 1
-8 17 2 335 44 1
8 17 -2 355 50 1
8 17 -2 372 65 1
-8 17 2 363 41 1
8 -17 -2 391 40 1
8 -17 -2 278 41 1
-8 -17 2 368 42 1
-6 17 1 63 10 1
6 17 -1 56 12 1
6 17 -1 66 33 1
-6 17 1 98 57 1
-6 17 1 56 7 1
6 -17 -1 66 9 1
4 17 0 5761 403 1
-4 17 0 5619 402 1
4 17 0 5145 404 1
4 17 0 5548 403 1
4 17 0 4923 407 1
-4 -17 0 5216 403 1
4 -17 0 5593 402 1
-4 -17 0 4935 407 1
-4 -17 0 5092 404 1
2 17 1 54 24 1
-2 17 -1 53 27 1
2 17 1 57 26 1
-2 17 -1 53 22 1
2 17 1 58 30 1
-2 -17 -1 60 34 1
0 17 -2 4971 193 1
0 17 -2 4653 192 1
0 17 2 4846 194 1
0 17 2 4517 195 1
0 -17 2 5093 193 1
0 -17 2 4514 191 1
0 -17 -2 4203 197 1
2 17 -3 1499 201 1
-2 17 3 1319 207 1
-2 17 3 1216 196 1
2 17 -3 1585 203 1
-2 -17 3 1493 202 1
-2 -17 3 1329 200 1
2 -17 -3 1098 207 1
4 17 -4 1963 118 1
-4 17 4 1919 105 1
-4 17 4 1961 125 1
4 17 -4 2028 112 1
-4 -17 4 1898 110 1
-4 -17 4 1894 115 1
4 -17 -4 1796 122 1
-6 17 5 962 62 1
6 17 -5 787 80 1
-6 17 5 857 89 1
-6 17 5 816 66 1
6 17 -5 895 71 1
6 -17 -5 956 61 1
-8 17 6 658 45 1
-8 17 6 796 36 1
8 17 -6 711 55 1
8 17 -6 607 48 1
-8 17 6 713 75 1
8 -17 -6 674 35 1
-10 17 7 95 14 1
10 17 -7 124 48 1
10 17 -7 76 18 1
-10 17 7 210 79 1
10 -17 -7 120 30 1
12 17 -8 52 53 1
-12 17 8 77 83 1
12 17 -8 9 17 1
-12 17 8 27 13 1
12 -17 -8 36 32 1
-12 -17 8 90 49 1
14 17 -9 23 18 1
14 17 -9 9 56 1
-14 17 9 62 87 1
14 -17 -9 13 38 1
-16 18 6 135 19 1
16 18 -6 155 64 1
16 18 -6 87 19 1
-16 18 6 229 95 1
14 18 -5 77 57 1
-14 18 5 60 86 1
14 -18 -5 61 33 1
12 18 -4 115 21 1
-12 18 4 143 48 1
12 18 -4 166 55 1
-12 18 4 308 92 1
-12 18 4 119 18 1
10 18 -3 94 19 1
-10 18 3 110 17 1
10 18 -3 116 47 1
-10 18 3 189 78 1
-10 18 3 163 34 1
-10 -18 3 186 45 1
10 -18 -3 202 30 1
-10 -18 3 155 33 1
-8 18 2 1295 68 1
-8 18 2 1187 100 1
8 18 -2 1197 87 1
8 18 -2 1305 75 1
-8 18 2 1364 70 1
8 -18 -2 1143 68 1
-6 18 1 1086 148 1
-6 18 1 1203 126 1
6 18 -1 1107 137 1
6 18 -1 1168 131 1
-6 18 1 1214 127 1
6 -18 -1 1186 126 1
-4 18 0 493 10 1
-4 18 0 547 56 1
4 18 0 566 32 1
4 18 0 481 11 1
4 18 0 448 12 1
-4 -18 0 525 25 1
-4 -18 0 473 12 1
-4 -18 0 568 31 1
4 -18 0 507 9 1
2 18 1 864 168 1
2 18 1 773 170 1
2 18 1 827 173 1
-2 18 -1 915 169 1
2 18 1 856 169 1
-2 18 -1 796 167 1
-2 -18 -1 745 172 1
0 18 2 1064 71 1
0 18 -2 999 69 1
0 18 -2 1022 67 1
0 18 2 927 72 1
0 -18 2 1035 69 1
0 -18 2 986 66 1
0 -18 -2 895 75 1
2 18 -3 1796 154 1
2 18 -3 2023 151 1
-2 -18 3 1864 150 1
-2 -18 3 1824 153 1
-4 18 4 1949 153 1
-4 18 4 2052 170 1
4 18 -4 2051 157 1
-4 18 4 2178 152 1
4 18 -4 1929 162 1
-4 -18 4 1814 160 1
-4 -18 4 1929 157 1
4 -18 -4 1692 167 1
-6 18 5 483 65 1
-6 18 5 398 27 1
-6 18 5 519 35 1
6 18 -5 532 55 1
6 18 -5 419 41 1
6 -18 -5 439 26 1
-8 18 6 75 10 1
8 18 -6 71 41 1
8 18 -6 52 15 1
-8 18 6 157 66 1
-8 18 6 106 24 1
8 -18 -6 56 9 1
10 18 -7 37 47 1
-10 18 7 93 76 1
-10 18 7 38 12 1
10 18 -7 33 17 1
10 -18 -7 65 28 1
-12 18 8 459 99 1
-12 18 8 419 45 1
12 18 -8 262 64 1
12 -18 -8 317 52 1
-12 -18 8 457 59 1
-14 18 9 147 93 1
14 18 -9 63 59 1
14 -18 -9 40 44 1
16 19 -6 13 18 1
16 19 -6 85 61 1
-16 19 6 203 97 1
-16 19 6 45 17 1
14 19 -5 228 62 1
-14 19 5 160 18 1
-14 19 5 317 95 1
14 19 -5 110 20 1
-12 19 4 261 47 1
12 19 -4 201 64 1
-12 19 4 324 102 1
-12 -19 4 362 66 1
12 -19 -4 245 45 1
10 19 -3 197 51 1
-10 19 3 223 36 1
-10 19 3 250 83 1
-10 -19 3 229 50 1
10 -19 -3 256 31 1
-8 19 2 636 75 1
-8 19 2 646 76 1
8 19 -2 614 82 1
-8 19 2 578 107 1
8 19 -2 571 93 1
8 -19 -2 565 74 1
-6 19 1 1032 116 1
6 19 -1 1181 96 1
6 19 -1 960 103 1
-6 19 1 1229 91 1
6 -19 -1 1230 90 1
4 19 0 601 59 1
4 19 0 646 62 1
4 19 0 521 64 1
-4 19 0 527 59 1
4 19 0 440 73 1
4 -19 0 551 58 1
-4 -19 0 519 64 1
-4 -19 0 463 71 1
-4 -19 0 512 63 1
-2 19 -1 2270 170 1
2 19 1 2241 170 1
-2 19 -1 2223 168 1
2 19 1 2027 174 1
2 19 1 2119 171 1
2 19 1 2425 169 1
-2 -19 -1 2043 173 1
0 19 2 3295 285 1
0 19 -2 3095 282 1
0 19 2 3743 284 1
0 19 -2 3779 284 1
0 19 2 3276 283 1
0 -19 2 3246 282 1
0 -19 -2 3033 287 1
0 -19 2 3944 283 1
-2 19 3 1956 187 1
2 19 -3 2093 180 1
2 19 -3 1795 182 1
2 -19 -3 1657 187 1
-2 -19 3 1998 178 1
-2 -19 3 1816 181 1
4 19 -4 3144 286 1
-4 19 4 3183 295 1
4 19 -4 3042 289 1
-4 19 4 3335 281 1
-4 19 4 2908 282 1
-4 -19 4 2901 288 1
-6 19 5 725 49 1
-6 19 5 691 77 1
-6 19 5 599 43 1
6 19 -5 666 66 1
6 19 -5 623 55 1
8 19 -6 622 107 1
-8 19 6 527 104 1
-8 19 6 808 100 1
-8 19 6 628 127 1
8 19 -6 564 117 1
8 -19 -6 715 99 1
-10 19 7 127 14 1
10 19 -7 180 51 1
10 19 -7 104 19 1
-10 19 7 258 80 1
12 19 -8 33 53 1
-12 19 8 130 89 1
-12 19 8 34 15 1
12 19 -8 16 19 1
12 -19 -8 74 35 1
14 19 -9 74 60 1
-14 19 9 216 96 1
14 -19 -9 92 42 1
-16 20 6 35 92 1
-16 20 6 7 17 1
16 20 -6 4 62 1
14 20 -5 86 58 1
-14 20 5 245 92 1
14 -20 -5 129 34 1
12 20 -4 202 61 1
-12 20 4 339 99 1
12 -20 -4 333 43 1
-12 -20 4 448 63 1
10 20 -3 109 47 1
-10 20 3 197 80 1
-10 20 3 168 33 1
10 -20 -3 172 24 1
-8 20 2 45 7 1
8 20 -2 49 38 1
-8 20 2 45 10 1
-8 20 2 69 63 1
8 20 -2 16 12 1
8 -20 -2 36 9 1
6 20 -1 185 12 1
6 20 -1 182 33 1
-6 20 1 197 10 1
-6 20 1 237 60 1
6 -20 -1 187 8 1
4 20 0 268 41 1
4 20 0 296 54 1
4 20 0 310 33 1
-4 20 0 306 33 1
4 20 0 176 36 1
-4 20 0 250 69 1
-4 -20 0 257 39 1
-4 -20 0 258 50 1
-2 20 -1 345 37 1
-2 20 -1 361 63 1
2 20 1 318 36 1
-2 20 -1 383 33 1
2 20 1 395 49 1
2 20 1 307 40 1
-2 -20 -1 288 47 1
0 20 2 3515 300 1
0 20 -2 3670 299 1
0 20 2 3538 298 1
0 20 -2 3547 304 1
0 20 2 3477 301 1
0 20 -2 3850 298 1
0 -20 -2 3093 303 1
0 -20 2 3729 297 1
0 -20 2 3912 299 1
2 20 -3 546 86 1
-2 20 3 564 93 1
2 20 -3 559 81 1
2 20 -3 494 82 1
-2 -20 3 525 79 1
-2 -20 3 591 85 1
2 -20 -3 477 91 1
-4 20 4 852 75 1
4 20 -4 899 67 1
4 20 -4 863 56 1
-4 20 4 907 45 1
-4 20 4 813 48 1
-4 -20 4 730 62 1
6 20 -5 161 42 1
-6 20 5 197 63 1
-6 20 5 225 30 1
8 20 -6 27 14 1
8 20 -6 32 42 1
-8 20 6 59 22 1
-8 20 6 49 62 1
-8 20 6 33 8 1
8 -20 -6 8 7 1
-10 20 7 249 78 1
10 20 -7 253 51 1
-10 20 7 100 10 1
10 20 -7 130 16 1
10 -20 -7 22 10 1
-12 20 8 422 103 1
-12 20 8 374 44 1
12 20 -8 235 65 1
-14 20 9 57 92 1
14 20 -9 15 63 1
14 20 -9 29 18 1
14 -20 -9 4 38 1
-16 21 6 156 92 1
16 21 -6 4 18 1
16 21 -6 27 61 1
-14 21 5 92 87 1
14 21 -5 71 61 1
12 21 -4 461 74 1
12 21 -4 431 62 1
-12 21 4 491 109 1
-12 21 4 552 56 1
12 -21 -4 550 53 1
-10 21 3 417 45 1
10 21 -3 368 56 1
-10 21 3 444 53 1
10 21 -3 341 62 1
-10 21 3 406 95 1
-8 21 2 233 31 1
8 21 -2 241 49 1
-8 21 2 323 81 1
-8 21 2 204 33 1
-6 21 1 154 64 1
6 21 -1 61 13 1
-6 21 1 80 11 1
6 21 -1 100 35 1
6 -21 -1 70 9 1
-4 21 0 2632 287 1
4 21 0 2482 278 1
4 21 0 3065 273 1
4 21 0 2729 275 1
-4 21 0 2833 271 1
4 21 0 3135 272 1
-4 -21 0 2800 274 1
-4 -21 0 2665 280 1
2 21 1 1804 88 1
2 21 1 1808 78 1
-2 21 -1 1767 98 1
-2 21 -1 1870 80 1
-2 21 -1 1901 77 1
2 21 1 1909 81 1
2 21 1 1805 83 1
-2 -21 -1 1699 87 1
0 21 -2 2173 197 1
0 21 -2 2150 198 1
0 21 2 2153 197 1
0 21 2 2117 199 1
0 21 2 2127 201 1
0 21 -2 2072 204 1
0 -21 -2 1827 203 1
0 -21 2 2255 198 1
0 -21 2 2006 196 1
2 21 -3 203 40 1
2 21 -3 127 37 1
-2 21 3 281 57 1
2 -21 -3 171 51 1
-2 -21 3 150 36 1
4 21 -4 30 33 1
-4 21 4 17 6 1
-4 21 4 17 14 1
-4 21 4 20 48 1
4 21 -4 15 12 1
-4 -21 4 30 28 1
6 21 -5 415 51 1
-6 21 5 426 38 1
-6 21 5 416 32 1
6 21 -5 439 49 1
-6 21 5 438 69 1
-8 21 6 630 91 1
-8 21 6 652 51 1
8 21 -6 550 63 1
-8 21 6 619 59 1
8 21 -6 514 78 1
8 -21 -6 637 50 1
10 21 -7 428 58 1
-10 21 7 556 100 1
10 21 -7 490 79 1
10 -21 -7 434 44 1
12 21 -8 606 77 1
-12 21 8 752 104 1
12 21 -8 558 62 1
14 21 -9 10 58 1
-14 21 9 33 88 1
14 -21 -9 23 39 1
-14 22 5 267 97 1
14 22 -5 85 21 1
14 22 -5 183 62 1
-14 22 5 91 18 1
-12 22 4 82 17 1
-12 22 4 213 92 1
12 22 -4 60 20 1
12 22 -4 139 57 1
-10 22 3 411 40 1
-10 22 3 584 94 1
10 22 -3 423 59 1
8 22 -2 496 49 1
-8 22 2 439 35 1
-8 22 2 543 87 1
8 22 -2 386 52 1
-8 22 2 397 37 1
8 -22 -2 344 34 1
6 22 -1 553 51 1
6 22 -1 468 54 1
-6 22 1 660 43 1
-6 22 1 522 78 1
6 -22 -1 658 41 1
-4 22 0 957 86 1
-4 22 0 1055 112 1
4 22 0 1085 86 1
4 22 0 802 91 1
4 22 0 1001 99 1
-4 -22 0 1003 91 1
-2 22 -1 2873 214 1
2 22 1 2751 203 1
-2 22 -1 2862 199 1
2 22 1 2889 206 1
2 22 1 2838 201 1
2 22 1 2971 202 1
-2 22 -1 2885 202 1
-2 -22 -1 2724 206 1
0 22 2 499 68 1
0 22 2 378 69 1
0 22 -2 388 75 1
0 22 -2 444 63 1
0 22 2 489 63 1
0 22 -2 392 66 1
0 -22 -2 380 73 1
0 -22 2 434 64 1
0 -22 2 383 60 1
-2 22 3 787 82 1
2 22 -3 820 76 1
2 22 -3 877 74 1
2 22 -3 878 71 1
-2 -22 3 838 75 1
-2 -22 3 767 68 1
2 -22 -3 738 82 1
4 22 -4 323 64 1
-4 22 4 517 43 1
-4 22 4 433 74 1
4 22 -4 442 55 1
-4 22 4 388 45 1
6 22 -5 306 47 1
6 22 -5 388 53 1
-6 22 5 302 31 1
-6 22 5 360 38 1
-6 22 5 310 73 1
-8 22 6 213 75 1
8 22 -6 80 48 1
-8 22 6 193 25 1
-8 22 6 146 29 1
8 -22 -6 189 23 1
10 22 -7 162 55 1
-10 22 7 255 31 1
-10 22 7 240 83 1
-12 22 8 348 95 1
12 22 -8 199 60 1
-14 22 9 126 96 1
14 22 -9 49 61 1
-14 23 5 227 94 1
14 23 -5 108 62 1
-14 23 5 95 20 1
-12 23 4 7 14 1
12 23 -4 27 53 1
-12 23 4 89 88 1
12 23 -4 1 17 1
-10 23 3 618 104 1
10 23 -3 568 84 1
10 23 -3 626 67 1
-10 23 3 626 56 1
-8 23 2 1306 119 1
-8 23 2 1230 83 1
8 23 -2 1282 92 1
8 23 -2 1238 102 1
-8 23 2 1320 83 1
8 -23 -2 1166 82 1
6 23 -1 39 12 1
-6 23 1 28 10 1
-6 23 1 34 61 1
6 23 -1 22 36 1
6 -23 -1 26 9 1
-4 23 0 485 87 1
4 23 0 517 59 1
-4 23 0 471 59 1
4 23 0 423 65 1
-4 23 0 602 63 1
4 23 0 441 74 1
-4 -23 0 523 66 1
-2 23 -1 483 66 1
-2 23 -1 456 33 1
2 23 1 388 35 1
-2 23 -1 384 39 1
2 23 1 388 38 1
2 23 1 429 41 1
2 23 1 377 42 1
-2 -23 -1 361 48 1
0 23 2 739 53 1
0 23 -2 649 61 1
0 23 -2 645 47 1
0 23 -2 609 51 1
0 23 2 664 54 1
0 23 2 692 47 1
0 -23 2 583 43 1
0 -23 -2 577 59 1
0 -23 2 587 48 1
2 23 -3 597 61 1
2 23 -3 455 66 1
-2 23 3 503 73 1
2 23 -3 513 62 1
2 -23 -3 450 71 1
-2 -23 3 461 64 1
4 23 -4 11 14 1
-4 23 4 0 54 1
4 23 -4 5 36 1
6 23 -5 810 82 1
-6 23 5 927 76 1
-6 23 5 944 103 1
-6 23 5 1026 72 1
6 23 -5 753 91 1
-8 23 6 1022 68 1
8 23 -6 917 94 1
-8 23 6 1000 107 1
8 23 -6 970 80 1
-8 23 6 900 75 1
10 23 -7 87 53 1
-10 23 7 62 11 1
10 23 -7 51 17 1
-10 23 7 132 80 1
12 23 -8 210 59 1
-12 23 8 312 94 1
14 23 -9 82 63 1
-14 23 9 137 99 1
-14 24 5 59 86 1
14 24 -5 19 60 1
14 24 -5 3 17 1
-14 24 5 6 15 1
-12 24 4 26 14 1
12 24 -4 28 53 1
-12 24 4 193 88 1
12 24 -4 9 17 1
10 24 -3 368 68 1
-10 24 3 390 48 1
-10 24 3 470 102 1
10 24 -3 324 60 1
-8 24 2 406 89 1
8 24 -2 251 53 1
-8 24 2 263 37 1
6 24 -1 105 39 1
6 24 -1 55 14 1
-6 24 1 50 11 1
-6 24 1 161 70 1
6 -24 -1 47 9 1
4 24 0 1023 87 1
4 24 0 989 77 1
-4 24 0 1018 98 1
4 24 0 1028 72 1
-4 24 0 1168 75 1
-4 24 0 974 71 1
-4 -24 0 1064 79 1
2 24 1 369 28 1
2 24 1 255 13 1
-2 24 -1 426 54 1
2 24 1 268 11 1
-2 24 -1 299 11 1
2 24 1 360 32 1
-2 24 -1 266 13 1
-2 -24 -1 397 41 1
0 24 -2 747 92 1
0 24 -2 898 90 1
0 24 2 810 94 1
0 24 -2 801 100 1
0 24 2 846 90 1
0 24 2 786 93 1
0 -24 -2 701 97 1
0 -24 2 761 90 1
0 -24 2 801 87 1
2 24 -3 96 35 1
2 24 -3 55 31 1
-2 24 3 82 46 1
-2 -24 3 6 28 1
2 -24 -3 94 45 1
-4 24 4 33 7 1
4 24 -4 31 35 1
4 24 -4 27 13 1
-4 24 4 87 54 1
-6 24 5 1016 77 1
6 24 -5 1076 85 1
6 24 -5 911 94 1
-6 24 5 1067 105 1
-6 24 5 1191 74 1
-8 24 6 562 45 1
8 24 -6 465 62 1
-8 24 6 430 53 1
-8 24 6 481 94 1
8 24 -6 371 66 1
10 24 -7 139 58 1
-10 24 7 190 31 1
-10 24 7 235 88 1
-12 24 8 61 85 1
12 24 -8 23 54 1
12 24 -8 31 17 1
-14 24 9 134 96 1
14 24 -9 20 62 1
14 25 -5 12 19 1
14 25 -5 86 61 1
-14 25 5 151 91 1
-14 25 5 47 17 1
-12 25 4 26 15 1
12 25 -4 18 18 1
12 25 -4 59 57 1
-12 25 4 102 87 1
-10 25 3 1129 152 1
10 25 -3 1092 115 1
10 25 -3 1047 127 1
-10 25 3 1149 107 1
-8 25 2 214 35 1
-8 25 2 304 87 1
8 25 -2 222 53 1
6 25 -1 496 59 1
-6 25 1 518 51 1
-6 25 1 483 93 1
6 25 -1 440 73 1
-4 25 0 380 80 1
4 25 0 269 45 1
-4 25 0 290 43 1
-4 25 0 255 36 1
4 25 0 281 37 1
4 25 0 285 59 1
-4 -25 0 305 47 1
-2 25 -1 667 39 1
-2 25 -1 691 70 1
-2 25 -1 643 46 1
2 25 1 597 45 1
2 25 1 563 56 1
2 25 1 589 49 1
2 25 1 548 41 1
-2 -25 -1 578 55 1
0 25 -2 397 59 1
0 25 -2 396 42 1
0 25 -2 379 40 1
0 25 2 383 49 1
0 25 2 334 48 1
0 25 2 339 41 1
0 -25 -2 319 53 1
0 -25 2 297 43 1
2 25 -3 798 80 1
2 25 -3 764 81 1
-2 25 3 767 91 1
2 25 -3 771 85 1
-2 -25 3 673 82 1
2 -25 -3 603 89 1
-4 25 4 1357 64 1
-4 25 4 1313 92 1
4 25 -4 1304 74 1
4 25 -4 1259 83 1
6 25 -5 246 46 1
6 25 -5 178 21 1
-6 25 5 243 21 1
-6 25 5 286 29 1
-6 25 5 375 73 1
-8 25 6 1070 118 1
8 25 -6 866 104 1
8 25 -6 904 90 1
-8 25 6 1009 85 1
-8 25 6 1230 79 1
10 25 -7 17 19 1
10 25 -7 44 55 1
-10 25 7 25 12 1
-10 25 7 65 84 1
-12 25 8 124 92 1
12 25 -8 65 57 1
14 25 -9 46 62 1
-14 25 9 142 98 1
14 26 -5 75 60 1
-14 26 5 160 90 1
-14 26 5 20 16 1
-12 26 4 7 15 1
12 26 -4 42 57 1
12 26 -4 3 18 1
-12 26 4 97 88 1
10 26 -3 181 56 1
-10 26 3 152 18 1
10 26 -3 106 21 1
-10 26 3 265 94 1
8 26 -2 18 15 1
-8 26 2 37 76 1
8 26 -2 22 45 1
-8 26 2 15 11 1
-6 26 1 37 10 1
-6 26 1 74 67 1
6 26 -1 53 38 1
6 26 -1 46 13 1
4 26 0 20 12 1
4 26 0 3 35 1
4 26 0 7 22 1
-4 26 0 24 9 1
-4 26 0 11 59 1
-4 26 0 16 11 1
-4 -26 0 0 34 1
-2 26 -1 371 81 1
-2 26 -1 377 60 1
2 26 1 342 56 1
2 26 1 326 61 1
2 26 1 328 69 1
-2 26 -1 354 59 1
-2 26 -1 410 55 1
2 26 1 334 59 1
-2 -26 -1 314 67 1
0 26 2 458 38 1
0 26 -2 505 55 1
0 26 -2 488 37 1
0 26 2 389 45 1
0 -26 2 483 34 1
0 -26 -2 423 50 1
2 26 -3 739 71 1
2 26 -3 680 77 1
-2 26 3 692 83 1
2 26 -3 728 72 1
-2 26 3 693 74 1
-2 -26 3 636 74 1
4 26 -4 415 50 1
-4 26 4 447 69 1
4 26 -4 464 47 1
-4 26 4 478 31 1
-6 26 5 430 37 1
-6 26 5 485 80 1
6 26 -5 356 53 1
-6 26 5 394 31 1
-8 26 6 633 96 1
-8 26 6 499 46 1
-8 26 6 410 36 1
8 26 -6 420 61 1
10 26 -7 503 67 1
-10 26 7 669 55 1
10 26 -7 538 89 1
-10 26 7 572 105 1
12 26 -8 66 58 1
-12 26 8 169 92 1
14 26 -9 11 18 1
14 26 -9 84 61 1
-14 26 9 197 91 1
14 27 -5 24 60 1
-14 27 5 53 91 1
12 27 -4 129 56 1
12 27 -4 42 18 1
-12 27 4 81 15 1
-12 27 4 214 90 1
-10 27 3 11 88 1
10 27 -3 6 52 1
-10 27 3 12 13 1
10 27 -3 14 17 1
8 27 -2 211 20 1
-8 27 2 260 16 1
8 27 -2 309 51 1
-8 27 2 435 88 1
-6 27 1 60 12 1
6 27 -1 51 15 1
-6 27 1 115 72 1
6 27 -1 62 40 1
4 27 0 124 47 1
-4 27 0 184 33 1
-4 27 0 213 42 1
4 27 0 167 34 1
-4 27 0 253 78 1
-4 -27 0 153 46 1
-2 27 -1 1419 110 1
2 27 1 1439 107 1
2 27 1 1298 111 1
-2 27 -1 1512 106 1
2 27 1 1421 110 1
-2 27 -1 1342 110 1
-2 27 -1 1431 128 1
2 27 1 1167 116 1
-2 -27 -1 1191 116 1
0 27 -2 981 65 1
0 27 2 923 57 1
0 27 2 821 57 1
0 27 2 802 50 1
0 27 -2 971 55 1
0 27 -2 900 50 1
0 -27 2 898 51 1
0 -27 -2 801 60 1
-2 27 3 748 52 1
-2 27 3 674 67 1
2 27 -3 707 63 1
2 27 -3 645 64 1
-2 27 3 704 76 1
2 27 -3 625 69 1
-2 -27 3 521 65 1
4 27 -4 650 77 1
4 27 -4 667 67 1
-4 27 4 763 54 1
-4 27 4 768 85 1
-6 27 5 966 121 1
-6 27 5 914 92 1
6 27 -5 843 110 1
-6 27 5 1019 89 1
6 27 -5 906 100 1
-8 27 6 64 27 1
-8 27 6 93 81 1
8 27 -6 94 54 1
-10 27 7 55 87 1
10 27 -7 33 56 1
12 27 -8 21 62 1
-12 27 8 106 94 1
12 27 -8 9 20 1
-14 27 9 115 96 1
14 27 -9 20 61 1
14 27 -9 4 19 1
-14 28 5 94 90 1
14 28 -5 6 62 1
14 28 -5 7 19 1
12 28 -4 88 57 1
12 28 -4 62 19 1
-12 28 4 46 14 1
-12 28 4 185 90 1
10 28 -3 10 17 1
-10 28 3 15 13 1
-10 28 3 20 86 1
10 28 -3 8 52 1
8 28 -2 24 47 1
8 28 -2 14 16 1
-8 28 2 11 11 1
-8 28 2 20 83 1
-6 28 1 273 89 1
6 28 -1 133 50 1
-6 28 1 164 34 1
-4 28 0 91 65 1
4 28 0 28 14 1
4 28 0 32 37 1
-4 28 0 40 11 1
-4 28 0 30 13 1
-2 28 -1 304 43 1
2 28 1 237 46 1
-2 28 -1 379 70 1
-2 28 -1 359 36 1
2 28 1 307 46 1
-2 28 -1 326 45 1
2 28 1 339 43 1
-2 -28 -1 266 52 1
0 28 -2 703 76 1
0 28 -2 635 89 1
0 28 2 689 82 1
0 28 2 668 76 1
0 28 2 635 82 1
0 28 -2 620 80 1
0 -28 -2 597 86 1
0 -28 2 584 76 1
-2 28 3 683 71 1
-2 28 3 697 45 1
2 28 -3 658 56 1
-2 28 3 780 61 1
2 28 -3 604 55 1
2 28 -3 655 63 1
-2 -28 3 558 59 1
4 28 -4 43 44 1
4 28 -4 41 20 1
-4 28 4 95 68 1
-4 28 4 58 22 1
-6 28 5 413 48 1
6 28 -5 436 62 1
6 28 -5 378 75 1
-6 28 5 442 44 1
-6 28 5 410 91 1
-8 28 6 616 63 1
-8 28 6 746 57 1
8 28 -6 620 88 1
-8 28 6 733 106 1
8 28 -6 569 73 1
10 28 -7 99 58 1
-10 28 7 87 85 1
-12 28 8 147 92 1
12 28 -8 94 60 1
14 29 -5 81 64 1
-14 29 5 134 91 1
-12 29 4 275 94 1
-12 29 4 123 18 1
12 29 -4 164 60 1
12 29 -4 90 21 1
-10 29 3 107 93 1
-10 29 3 12 14 1
10 29 -3 13 18 1
10 29 -3 25 55 1
8 29 -2 7 48 1
-8 29 2 99 87 1
-8 29 2 17 12 1
8 29 -2 41 16 1
6 29 -1 150 46 1
-6 29 1 112 15 1
-6 29 1 274 86 1
6 29 -1 62 18 1
-4 29 0 1 13 1
-4 29 0 2 66 1
-4 29 0 0 11 1
4 29 0 6 39 1
4 29 0 1 14 1
2 29 1 1019 91 1
-2 29 -1 1229 111 1
-2 29 -1 1111 90 1
-2 29 -1 1134 85 1
-2 29 -1 1216 90 1
2 29 1 1004 97 1
2 29 1 1122 89 1
-2 -29 -1 1032 97 1
0 29 -2 892 99 1
0 29 2 953 102 1
0 29 -2 884 96 1
0 29 2 875 101 1
0 29 -2 750 108 1
0 29 2 948 97 1
0 -29 -2 745 105 1
0 -29 2 807 96 1
-2 29 3 23 49 1
2 29 -3 24 14 1
2 29 -3 25 33 1
2 29 -3 24 34 1
-2 29 3 23 31 1
-2 29 3 25 8 1
-2 -29 3 50 30 1
4 29 -4 511 50 1
-4 29 4 464 33 1
4 29 -4 467 54 1
-4 29 4 467 74 1
6 29 -5 565 72 1
6 29 -5 496 84 1
-6 29 5 615 101 1
-6 29 5 565 60 1
-6 29 5 643 56 1
-8 29 6 545 40 1
8 29 -6 542 68 1
8 29 -6 504 61 1
-8 29 6 571 41 1
-8 29 6 496 94 1
10 29 -7 91 61 1
-10 29 7 113 91 1
12 29 -8 32 18 1
-12 29 8 31 89 1
12 29 -8 2 57 1
-14 30 5 137 92 1
14 30 -5 34 63 1
14 30 -5 2 19 1
12 30 -4 88 60 1
12 30 -4 32 21 1
-12 30 4 236 96 1
-12 30 4 68 17 1
10 30 -3 24 54 1
-10 30 3 24 13 1
10 30 -3 24 16 1
-10 30 3 120 87 1
-8 30 2 101 94 1
8 30 -2 59 53 1
-6 30 1 66 16 1
6 30 -1 54 20 1
6 30 -1 120 49 1
-4 30 0 184 36 1
-4 30 0 197 81 1
4 30 0 177 37 1
4 30 0 200 53 1
-4 30 0 228 45 1
4 30 0 156 47 1
-4 -30 0 206 51 1
2 30 1 353 41 1
-2 30 -1 438 33 1
2 30 1 414 38 1
-2 30 -1 603 72 1
-2 -30 -1 453 50 1
0 30 -2 214 42 1
0 30 2 174 49 1
0 30 -2 205 59 1
0 30 2 172 41 1
0 30 -2 179 39 1
0 -30 -2 167 55 1
0 -30 2 141 35 1
2 30 -3 222 50 1
-2 30 3 229 51 1
-2 30 3 232 37 1
-2 30 3 184 68 1
2 30 -3 234 60 1
-2 30 3 179 57 1
2 30 -3 229 51 1
4 30 -4 301 56 1
-4 30 4 301 34 1
4 30 -4 326 53 1
-4 30 4 312 76 1
-6 30 5 21 11 1
-6 30 5 72 75 1
6 30 -5 27 48 1
6 30 -5 10 19 1
-6 30 5 54 21 1
-8 30 6 0 9 1
-8 30 6 13 80 1
8 30 -6 43 52 1
8 30 -6 17 18 1
10 30 -7 78 58 1
-10 30 7 151 90 1
12 30 -8 33 65 1
-12 30 8 84 94 1
-12 31 4 212 92 1
12 31 -4 47 19 1
12 31 -4 174 61 1
-12 31 4 79 16 1
-10 31 3 28 14 1
-10 31 3 103 90 1
10 31 -3 25 17 1
10 31 -3 48 54 1
8 31 -2 247 53 1
-8 31 2 242 40 1
8 31 -2 257 63 1
-6 31 1 411 50 1
6 31 -1 370 51 1
6 31 -1 342 57 1
-6 31 1 256 38 1
4 31 0 79 27 1
4 31 0 76 15 1
-4 31 0 75 14 1
4 31 0 79 43 1
-4 31 0 94 74 1
-4 31 0 76 11 1
2 31 1 518 50 1
2 31 1 511 51 1
-2 31 -1 615 77 1
-2 31 -1 505 49 1
-2 31 -1 485 47 1
-2 31 -1 534 37 1
2 31 1 522 45 1
-2 -31 -1 520 58 1
0 31 -2 363 71 1
0 31 2 315 64 1
0 31 2 280 57 1
0 31 -2 373 62 1
0 31 2 301 62 1
0 31 -2 308 55 1
0 -31 2 279 55 1
0 -31 -2 266 70 1
-2 31 3 177 36 1
-2 31 3 194 56 1
-2 31 3 109 10 1
-2 31 3 83 15 1
2 31 -3 76 15 1
2 31 -3 129 38 1
-4 31 4 454 44 1
-4 31 4 493 84 1
4 31 -4 430 64 1
4 31 -4 462 59 1
6 31 -5 70 49 1
-6 31 5 107 22 1
6 31 -5 48 19 1
-6 31 5 65 11 1
-6 31 5 167 80 1
-8 31 6 50 9 1
8 31 -6 26 53 1
8 31 -6 48 18 1
-8 31 6 50 78 1
-10 31 7 145 96 1
10 31 -7 76 62 1
12 31 -8 55 65 1
-12 31 8 123 94 1
-12 32 4 0 18 1
-12 32 4 78 88 1
12 32 -4 36 61 1
12 32 -4 2 18 1
-10 32 3 1 13 1
10 32 -3 61 55 1
10 32 -3 1 17 1
-10 32 3 24 85 1
-8 32 2 62 13 1
-8 32 2 200 88 1
8 32 -2 58 18 1
8 32 -2 112 52 1
6 32 -1 39 17 1
-6 32 1 165 87 1
-6 32 1 68 17 1
-6 32 1 44 12 1
6 32 -1 68 47 1
-4 32 0 154 17 1
4 32 0 246 47 1
4 32 0 225 29 1
-4 32 0 337 80 1
4 32 0 145 17 1
-4 32 0 178 14 1
-2 32 -1 395 55 1
-2 32 -1 462 83 1
2 32 1 385 57 1
-2 32 -1 365 56 1
2 32 1 327 67 1
2 32 1 442 53 1
-2 32 -1 443 45 1
-2 -32 -1 358 66 1
0 32 -2 361 59 1
0 32 -2 375 51 1
0 32 2 315 51 1
0 32 2 383 62 1
0 32 2 359 58 1
0 32 -2 402 67 1
0 -32 2 260 51 1
0 -32 -2 319 65 1
-2 32 3 961 84 1
-2 32 3 961 93 1
2 32 -3 902 100 1
2 32 -3 1001 95 1
2 32 -3 914 93 1
-2 32 3 939 106 1
-2 32 3 961 98 1
-4 32 4 95 12 1
-4 32 4 209 41 1
4 32 -4 205 48 1
4 32 -4 111 20 1
-6 32 5 90 20 1
6 32 -5 41 49 1
6 32 -5 14 18 1
-6 32 5 31 9 1
-6 32 5 69 75 1
8 32 -6 27 19 1
8 32 -6 48 55 1
10 32 -7 65 56 1
-10 32 7 125 85 1
10 32 -7 10 18 1
12 32 -8 51 62 1
-12 32 8 96 95 1
-12 33 4 169 90 1
12 33 -4 33 61 1
12 33 -4 1 18 1
10 33 -3 79 19 1
-10 33 3 242 92 1
-10 33 3 109 15 1
10 33 -3 148 57 1
-8 33 2 159 95 1
8 33 -2 48 54 1
-8 33 2 25 13 1
8 33 -2 30 18 1
-6 33 1 16 12 1
6 33 -1 17 47 1
-6 33 1 16 16 1
6 33 -1 17 16 1
-6 33 1 26 82 1
-4 33 0 14 13 1
4 33 0 25 48 1
-4 33 0 15 17 1
4 33 0 14 17 1
-4 33 0 50 80 1
2 33 1 34 36 1
-2 33 -1 4 15 1
-2 33 -1 21 31 1
-2 33 -1 53 64 1
-2 33 -1 8 12 1
2 33 1 5 16 1
2 33 1 18 41 1
0 33 -2 219 57 1
0 33 2 303 65 1
0 33 2 282 57 1
0 33 -2 221 64 1
0 33 2 227 67 1
0 33 -2 261 71 1
-2 33 3 178 18 1
2 33 -3 167 40 1
-2 33 3 199 41 1
2 33 -3 142 18 1
4 33 -4 1118 139 1
4 33 -4 1143 130 1
-4 33 4 1346 149 1
-4 33 4 1462 135 1
-4 33 4 1352 121 1
-6 33 5 7 9 1
-6 33 5 10 74 1
-6 33 5 26 21 1
6 33 -5 11 49 1
6 33 -5 11 18 1
-8 33 6 30 82 1
8 33 -6 22 55 1
-10 33 7 61 87 1
10 33 -7 56 57 1
12 33 -8 6 19 1
12 33 -8 51 60 1
-12 33 8 151 94 1
-12 34 4 106 94 1
12 34 -4 27 62 1
10 34 -3 95 59 1
-10 34 3 103 16 1
10 34 -3 57 19 1
8 34 -2 22 53 1
-8 34 2 33 13 1
-8 34 2 123 86 1
8 34 -2 16 17 1
-6 34 1 235 90 1
-6 34 1 102 17 1
-6 34 1 88 13 1
6 34 -1 127 49 1
6 34 -1 102 17 1
-4 34 0 59 16 1
4 34 0 116 32 1
-4 34 0 150 79 1
4 34 0 50 17 1
4 34 0 91 48 1
-4 34 0 27 13 1
-2 34 -1 361 37 1
2 34 1 402 53 1
-2 34 -1 431 42 1
2 34 1 397 45 1
-2 34 -1 541 77 1
0 34 2 45 15 1
0 34 2 47 38 1
0 34 -2 20 51 1
0 34 -2 22 37 1
0 34 -2 41 15 1
0 34 2 72 44 1
2 34 -3 56 18 1
2 34 -3 95 43 1
-2 34 3 129 43 1
-2 34 3 80 19 1
-4 34 4 344 78 1
4 34 -4 173 53 1
-4 34 4 186 46 1
-4 34 4 263 30 1
6 34 -5 9 18 1
-6 34 5 107 77 1
6 34 -5 9 50 1
-6 34 5 25 10 1
8 34 -6 6 19 1
-8 34 6 37 79 1
8 34 -6 13 55 1
10 34 -7 77 60 1
-10 34 7 152 93 1
-12 34 8 106 94 1
12 34 -8 10 60 1
12 34 -8 10 19 1
-12 35 4 323 99 1
12 35 -4 173 67 1
-10 35 3 18 15 1
10 35 -3 31 57 1
-10 35 3 169 92 1
10 35 -3 15 19 1
-8 35 2 118 89 1
-8 35 2 3 12 1
8 35 -2 2 17 1
8 35 -2 25 54 1
-6 35 1 197 18 1
6 35 -1 287 55 1
6 35 -1 159 22 1
-4 35 0 75 13 1
4 35 0 73 17 1
-4 35 0 73 17 1
-4 35 0 147 77 1
4 35 0 101 48 1
2 35 1 3 16 1
-2 35 -1 3 34 1
-2 35 -1 0 16 1
2 35 1 17 46 1
-2 35 -1 49 65 1
2 35 1 13 37 1
-2 35 -1 2 12 1
0 35 2 368 52 1
0 35 2 387 60 1
0 35 -2 402 50 1
0 35 2 418 52 1
0 35 -2 435 64 1
-2 35 3 54 43 1
-2 35 3 68 18 1
2 35 -3 74 43 1
2 35 -3 39 18 1
-2 35 3 161 64 1
-2 35 3 76 13 1
-4 35 4 233 50 1
-4 35 4 226 32 1
-4 35 4 314 81 1
4 35 -4 211 57 1
-6 35 5 45 10 1
6 35 -5 7 18 1
6 35 -5 7 51 1
-6 35 5 91 74 1
-8 35 6 31 82 1
8 35 -6 41 58 1
10 35 -7 38 60 1
-10 35 7 82 93 1
12 36 -4 5 19 1
-12 36 4 97 92 1
12 36 -4 25 61 1
10 36 -3 3 19 1
10 36 -3 2 57 1
-10 36 3 145 85 1
-10 36 3 6 14 1
8 36 -2 2 17 1
-8 36 2 2 12 1
8 36 -2 10 53 1
-8 36 2 54 79 1
-6 36 1 139 24 1
-6 36 1 116 19 1
6 36 -1 109 23 1
6 36 -1 231 58 1
4 36 0 412 44 1
-4 36 0 386 40 1
4 36 0 343 59 1
-4 36 0 408 85 1
-4 36 0 410 53 1
2 36 1 269 55 1
-2 36 -1 386 83 1
-2 36 -1 320 57 1
2 36 1 307 52 1
-2 36 -1 270 55 1
2 36 1 327 61 1
-2 36 -1 292 43 1
0 36 -2 15 41 1
0 36 2 45 51 1
0 36 -2 7 18 1
0 36 -2 60 55 1
0 36 2 5 18 1
0 36 2 3 43 1
2 36 -3 417 54 1
2 36 -3 279 53 1
-2 36 3 359 53 1
-2 36 3 462 76 1
-2 36 3 319 36 1
-4 36 4 394 85 1
-4 36 4 341 40 1
-4 36 4 413 69 1
4 36 -4 381 64 1
6 36 -5 53 19 1
6 36 -5 37 53 1
-6 36 5 27 10 1
-6 36 5 154 76 1
-8 36 6 270 90 1
8 36 -6 195 61 1
10 36 -7 4 19 1
-10 36 7 94 91 1
10 36 -7 39 57 1
12 37 -4 33 66 1
-12 37 4 74 94 1
10 37 -3 41 61 1
-10 37 3 8 16 1
-10 37 3 143 88 1
10 37 -3 1 18 1
8 37 -2 39 56 1
-8 37 2 115 82 1
-8 37 2 3 13 1
8 37 -2 12 18 1
-8 37 2 15 18 1
6 37 -1 194 56 1
-6 37 1 121 22 1
-6 37 1 94 17 1
6 37 -1 96 22 1
-4 37 0 107 73 1
-4 37 0 57 13 1
4 37 0 74 49 1
4 37 0 72 34 1
4 37 0 39 17 1
-4 37 0 30 17 1
2 37 1 371 53 1
-2 37 -1 425 82 1
-2 37 -1 360 58 1
2 37 1 414 63 1
-2 37 -1 294 43 1
0 37 2 360 56 1
0 37 -2 406 54 1
0 37 2 463 62 1
0 37 -2 468 66 1
-2 37 3 168 67 1
-2 37 3 89 46 1
2 37 -3 85 47 1
2 37 -3 44 19 1
-2 37 3 58 13 1
-2 37 3 62 19 1
-4 37 4 522 43 1
-4 37 4 527 62 1
4 37 -4 464 61 1
-4 37 4 621 86 1
4 37 -4 521 66 1
-4 37 4 567 71 1
-6 37 5 73 48 1
-6 37 5 182 82 1
6 37 -5 103 55 1
6 37 -5 38 21 1
-8 37 6 60 83 1
8 37 -6 3 55 1
8 37 -6 13 19 1
-10 37 7 185 96 1
10 37 -7 91 60 1
10 38 -3 25 20 1
-10 38 3 236 95 1
10 38 -3 75 60 1
-8 38 2 16 13 1
-8 38 2 16 20 1
8 38 -2 14 18 1
-8 38 2 88 80 1
8 38 -2 17 55 1
-6 38 1 50 17 1
-6 38 1 65 23 1
6 38 -1 122 59 1
6 38 -1 44 22 1
-4 38 0 102 20 1
4 38 0 90 21 1
4 38 0 181 54 1
-4 38 0 86 15 1
2 38 1 548 68 1
-2 38 -1 582 57 1
2 38 1 658 67 1
2 38 1 610 86 1
-2 38 -1 537 67 1
-2 38 -1 698 90 1
-2 38 -1 601 71 1
0 38 2 465 63 1
0 38 2 405 60 1
0 38 2 446 57 1
0 38 -2 520 69 1
0 38 -2 421 56 1
-2 38 3 529 75 1
2 38 -3 432 56 1
2 38 -3 557 54 1
-2 38 3 383 54 1
4 38 -4 43 54 1
-4 38 4 9 12 1
4 38 -4 3 19 1
-4 38 4 13 19 1
-4 38 4 42 73 1
-4 38 4 16 48 1
-6 38 5 32 49 1
-6 38 5 177 82 1
6 38 -5 107 57 1
8 38 -6 17 21 1
8 38 -6 55 59 1
-8 38 6 196 88 1
10 38 -7 34 20 1
10 38 -7 66 59 1
-10 38 7 149 93 1
10 39 -3 28 21 1
-10 39 3 213 92 1
10 39 -3 89 64 1
-8 39 2 22 20 1
8 39 -2 11 19 1
-8 39 2 137 85 1
8 39 -2 69 59 1
-8 39 2 1 13 1
-6 39 1 7 12 1
6 39 -1 13 17 1
-6 39 1 90 78 1
-6 39 1 7 18 1
6 39 -1 6 53 1
4 39 0 111 20 1
-4 39 0 112 14 1
-4 39 0 82 19 1
4 39 0 203 55 1
-2 39 -1 38 39 1
2 39 1 9 18 1
-2 39 -1 19 13 1
-2 39 -1 162 63 1
2 39 1 58 41 1
-2 39 -1 19 17 1
2 39 1 64 52 1
0 39 2 367 61 1
0 39 -2 342 58 1
0 39 -2 379 47 1
0 39 2 396 63 1
0 39 2 390 64 1
0 39 -2 470 73 1
2 39 -3 418 66 1
-2 39 3 525 82 1
-2 39 3 512 48 1
-2 39 3 460 75 1
-2 39 3 501 65 1
2 39 -3 440 64 1
2 39 -3 604 64 1
-4 39 4 26 19 1
4 39 -4 28 19 1
-4 39 4 150 74 1
-4 39 4 7 48 1
-4 39 4 16 11 1
4 39 -4 82 53 1
-6 39 5 137 79 1
6 39 -5 0 19 1
6 39 -5 51 56 1
8 39 -6 11 59 1
-8 39 6 8 82 1
-10 39 7 80 94 1
10 39 -7 11 62 1
10 39 -7 27 20 1
-10 40 3 202 92 1
10 40 -3 23 20 1
10 40 -3 23 61 1
8 40 -2 69 59 1
-8 40 2 145 85 1
8 40 -2 13 19 1
-8 40 2 37 21 1
-8 40 2 3 14 1
-6 40 1 48 79 1
6 40 -1 7 54 1
6 40 -1 7 18 1
-6 40 1 3 18 1
-6 40 1 11 12 1
4 40 0 317 60 1
4 40 0 151 24 1
-4 40 0 157 23 1
-4 40 0 181 19 1
2 40 1 172 56 1
-2 40 -1 195 43 1
-2 40 -1 100 16 1
-2 40 -1 76 20 1
2 40 1 87 21 1
0 40 -2 103 45 1
0 40 2 130 51 1
0 40 -2 30 19 1
0 40 2 61 19 1
0 40 2 72 50 1
0 40 -2 66 16 1
2 40 -3 84 58 1
2 40 -3 8 18 1
-2 40 3 55 64 1
-2 40 3 8 12 1
-2 40 3 11 19 1
2 40 -3 18 49 1
-2 40 3 21 47 1
4 40 -4 45 53 1
4 40 -4 11 20 1
-4 40 4 25 52 1
-4 40 4 18 21 1
-4 40 4 13 13 1
-6 40 5 75 83 1
6 40 -5 52 58 1
-8 40 6 74 83 1
8 40 -6 3 20 1
8 40 -6 19 58 1
-10 41 3 172 95 1
10 41 -3 27 63 1
10 41 -3 5 19 1
-10 41 3 20 23 1
-8 41 2 38 80 1
8 41 -2 19 58 1
-6 41 1 301 44 1
-6 41 1 404 59 1
-6 41 1 529 96 1
6 41 -1 319 69 1
-4 41 0 143 79 1
4 41 0 90 57 1
-2 41 -1 280 45 1
-2 41 -1 462 78 1
-2 41 -1 351 62 1
2 41 1 306 56 1
2 41 1 312 69 1
0 41 -2 218 21 1
0 41 2 173 23 1
0 41 2 324 58 1
0 41 -2 350 51 1
0 41 -2 163 23 1
-2 41 3 58 19 1
2 41 -3 142 52 1
-2 41 3 97 49 1
2 41 -3 51 19 1
-2 41 3 84 13 1
4 41 -4 181 56 1
-4 41 4 145 22 1
4 41 -4 135 21 1
-4 41 4 112 13 1
-4 41 4 159 52 1
6 41 -5 3 20 1
-6 41 5 171 81 1
6 41 -5 60 62 1
-8 41 6 43 85 1
8 41 -6 22 62 1
8 42 -2 3 18 1
-8 42 2 4 16 1
-8 42 2 4 21 1
8 42 -2 3 58 1
-8 42 2 77 84 1
6 42 -1 42 58 1
-6 42 1 138 82 1
-6 42 1 12 20 1
6 42 -1 11 19 1
4 42 0 10 19 1
4 42 0 8 54 1
-4 42 0 83 69 1
-4 42 0 2 18 1
-4 42 0 1 13 1
2 42 1 9 19 1
2 42 1 2 54 1
-2 42 -1 2 13 1
-2 42 -1 9 18 1
2 42 1 40 44 1
-2 42 -1 119 65 1
0 42 -2 29 15 1
0 42 -2 5 18 1
0 42 -2 53 47 1
0 42 2 36 48 1
0 42 2 32 54 1
0 42 2 2 18 1
2 42 -3 30 51 1
-2 42 3 7 19 1
2 42 -3 10 19 1
-2 42 3 5 49 1
-2 42 3 11 13 1
-2 42 3 84 65 1
4 42 -4 64 54 1
-4 42 4 104 74 1
-4 42 4 15 52 1
-6 42 5 60 79 1
6 42 -5 10 20 1
6 42 -5 1 57 1
-8 42 6 65 82 1
8 42 -6 46 63 1
-8 43 2 68 23 1
8 43 -2 33 20 1
8 43 -2 95 63 1
-6 43 1 121 77 1
6 43 -1 1 18 1
6 43 -1 2 57 1
-6 43 1 1 20 1
-6 43 1 1 13 1
4 43 0 1 19 1
-4 43 0 1 13 1
4 43 0 1 54 1
-4 43 0 62 69 1
-4 43 0 1 18 1
2 43 1 10 56 1
-2 43 -1 56 67 1
2 43 1 10 18 1
-2 43 -1 10 19 1
-2 43 -1 10 13 1
2 43 1 10 53 1
0 43 2 147 53 1
0 43 -2 134 50 1
0 43 2 105 57 1
0 43 -2 64 17 1
-2 43 3 147 66 1
2 43 -3 92 53 1
-2 43 3 19 51 1
-2 43 3 13 20 1
-2 43 3 12 13 1
2 43 -3 1 18 1
-4 43 4 19 21 1
-4 43 4 167 78 1
4 43 -4 80 59 1
-6 43 5 161 88 1
6 43 -5 69 67 1
-8 43 6 65 86 1
8 43 -6 40 64 1
8 44 -2 2 62 1
-8 44 2 124 82 1
8 44 -2 2 19 1
-8 44 2 2 22 1
6 44 -1 22 18 1
-6 44 1 107 81 1
-6 44 1 20 20 1
6 44 -1 20 59 1
4 44 0 7 19 1
-4 44 0 88 71 1
-4 44 0 7 20 1
-4 44 0 7 14 1
4 44 0 4 58 1
2 44 1 2 19 1
-2 44 -1 142 68 1
2 44 1 15 56 1
-2 44 -1 2 19 1
-2 44 -1 2 14 1
0 44 -2 108 51 1
0 44 2 201 54 1
0 44 -2 47 20 1
0 44 2 95 58 1
0 44 2 51 20 1
0 44 -2 73 16 1
2 44 -3 41 54 1
-2 44 3 14 55 1
-2 44 3 146 67 1
2 44 -3 8 20 1
-2 44 3 3 21 1
-2 44 3 23 14 1
4 44 -4 98 64 1
-4 44 4 167 82 1
6 44 -5 89 64 1
6 45 -1 54 60 1
6 45 -1 8 20 1
-6 45 1 125 77 1
4 45 0 1 18 1
-4 45 0 2 19 1
4 45 0 3 57 1
-4 45 0 83 69 1
2 45 1 2 19 1
2 45 1 2 56 1
-2 45 -1 2 20 1
-2 45 -1 2 14 1
0 45 -2 21 16 1
0 45 -2 2 20 1
0 45 2 84 59 1
0 45 2 10 20 1
0 45 2 12 59 1
-2 45 3 3 20 1
-2 45 3 3 13 1
2 45 -3 3 54 1
-2 45 3 3 56 1
-2 45 3 40 64 1
2 45 -3 3 19 1
4 45 -4 60 23 1
-4 45 4 100 25 1
4 45 -4 212 64 1
6 45 -5 16 62 1
-6 45 5 79 85 1
-6 45 5 14 22 1
-6 46 1 130 82 1
6 46 -1 40 66 1
4 46 0 74 61 1
4 46 0 14 21 1
-4 46 0 28 22 1
-4 46 0 234 79 1
-2 46 -1 59 17 1
2 46 1 94 62 1
2 46 1 49 23 1
-2 46 -1 45 22 1
0 46 2 0 61 1
0 46 -2 0 19 1
0 46 2 0 20 1
0 46 2 51 58 1
0 46 -2 7 16 1
-2 46 3 2 21 1
-2 46 3 2 17 1
-2 46 3 154 67 1
2 46 -3 10 20 1
2 46 -3 66 56 1
4 46 -4 6 60 1
4 46 -4 4 21 1
-4 46 4 29 22 1
-4 46 4 183 78 1
6 46 -5 76 71 1
-6 46 5 208 92 1
6 47 -1 10 20 1
6 47 -1 10 65 1
-6 47 1 72 78 1
-6 47 1 11 21 1
4 47 0 32 21 1
4 47 0 88 66 1
-4 47 0 24 21 1
2 47 1 0 61 1
0 47 -2 1 16 1
0 47 2 1 21 1
0 47 -2 1 20 1
0 47 2 1 63 1
-2 47 3 102 67 1
-2 47 3 1 21 1
2 47 -3 17 60 1
2 47 -3 1 20 1
-4 47 4 3 22 1
-4 47 4 117 82 1
4 47 -4 3 21 1
4 47 -4 0 60 1
-4 48 0 151 78 1
4 48 0 1 21 1
4 48 0 1 63 1
-4 48 0 1 21 1
-2 48 -1 0 15 1
-2 48 -1 0 20 1
2 48 1 14 63 1
2 48 1 0 21 1
0 48 -2 0 21 1
0 48 2 0 21 1
0 48 2 55 69 1
0 48 -2 23 17 1
2 48 -3 27 22 1
-2 48 3 6 22 1
-2 48 3 243 70 1
-4 48 4 113 83 1
-4 48 4 6 22 1
4 48 -4 6 21 1
4 48 -4 6 65 1
-2 49 -1 1 21 1
2 49 1 1 20 1
-2 49 -1 1 15 1
2 49 1 1 63 1
0 49 2 0 21 1
0 49 -2 0 17 1
0 49 -2 0 20 1
0 49 2 0 16 1
-2 49 3 1 21 1
-2 49 3 86 66 1
2 49 -3 1 21 1
-17 0 6 155 89 1
17 0 -6 96 56 1
15 0 -5 103 51 1
-15 0 5 51 19 1
15 0 -5 33 17 1
-13 0 4 87 97 1
13 0 -4 117 56 1
-13 0 4 88 58 1
13 0 -4 122 75 1
11 0 -3 658 37 1
11 0 -3 593 13 1
-11 0 3 708 64 1
-11 0 3 593 15 1
-9 0 2 1910 247 1
9 0 -2 1948 246 1
-9 0 2 1757 251 1
-9 0 2 1815 246 1
9 0 -2 1948 251 1
-7 0 1 302 57 1
7 0 -1 345 57 1
7 0 -1 379 58 1
-7 0 1 357 59 1
5 0 0 2364 199 1
-5 0 0 2279 199 1
-5 0 0 2251 200 1
5 0 0 2314 199 1
-5 0 0 2375 202 1
5 0 0 2509 203 1
-3 0 -1 2888 166 1
3 0 1 2723 163 1
-3 0 -1 2293 164 1
3 0 1 3049 167 1
-3 0 -1 2708 163 1
1 0 2 3895 124 1
1 0 2 3699 122 1
-1 0 -2 3765 122 1
-1 0 3 16541 804 1
-1 0 3 15941 803 1
1 0 -3 14730 803 1
1 0 -3 15634 803 1
1 0 -3 16214 804 1
-1 0 3 15337 803 1
3 0 -4 2176 292 1
-3 0 4 3017 293 1
-3 0 4 2595 295 1
-3 0 4 2156 292 1
3 0 -4 2995 293 1
3 0 -4 2316 295 1
5 0 -5 235 69 1
-5 0 5 262 67 1
5 0 -5 392 62 1
5 0 -5 356 60 1
-5 0 5 283 59 1
-5 0 5 368 63 1
7 0 -6 4 27 1
7 0 -6 4 49 1
7 0 -6 0 12 1
-7 0 6 6 12 1
7 0 -6 3 12 1
-7 0 6 0 27 1
9 0 -7 592 58 1
-9 0 7 615 70 1
9 0 -7 490 47 1
9 0 -7 635 52 1
11 0 -8 1838 162 1
11 0 -8 1813 166 1
-11 0 8 1945 176 1
13 0 -9 197 54 1
-13 0 9 294 84 1
15 0 -10 2 18 1
15 0 -10 9 50 1
-17 1 6 43 19 1
17 1 -6 91 57 1
-17 1 6 165 90 1
17 1 -6 43 19 1
17 -1 -6 84 54 1
-17 -1 6 163 89 1
17 -1 -6 43 18 1
-17 -1 6 37 19 1
15 1 -5 19 14 1
15 1 -5 42 50 1
-15 1 5 17 16 1
-15 1 5 72 86 1
15 -1 -5 47 49 1
-15 -1 5 55 82 1
-15 -1 5 19 17 1
15 -1 -5 15 15 1
13 1 -4 47 44 1
13 1 -4 28 14 1
-13 1 4 35 16 1
-13 1 4 84 80 1
-13 -1 4 44 16 1
13 -1 -4 31 42 1
13 -1 -4 19 12 1
-13 -1 4 111 78 1
-11 1 3 306 69 1
-11 1 3 142 15 1
11 1 -3 209 39 1
11 1 -3 120 13 1
-11 -1 3 123 15 1
11 -1 -3 122 13 1
11 -1 -3 239 38 1
-11 -1 3 236 64 1
9 1 -2 1071 70 1
9 1 -2 1003 81 1
-9 1 2 796 79 1
-9 1 2 985 71 1
-9 1 2 882 70 1
-9 -1 2 961 71 1
9 -1 -2 951 79 1
-9 -1 2 1070 71 1
-9 -1 2 892 79 1
9 -1 -2 958 69 1
-7 1 1 463 34 1
-7 1 1 493 37 1
7 1 -1 445 36 1
-7 1 1 428 46 1
7 1 -1 462 34 1
7 1 -1 510 42 1
-7 -1 1 379 37 1
7 -1 -1 447 33 1
7 -1 -1 456 48 1
-7 -1 1 394 34 1
-7 -1 1 467 40 1
7 -1 -1 432 35 1
-5 1 0 2214 314 1
5 1 0 2179 317 1
5 1 0 2147 314 1
-5 1 0 2130 316 1
-5 1 0 2128 314 1
5 1 0 2275 314 1
-5 -1 0 2181 315 1
5 -1 0 2071 314 1
-5 -1 0 2092 314 1
5 -1 0 2249 314 1
-5 -1 0 2004 316 1
5 -1 0 2238 316 1
-3 1 -1 8816 478 1
[truncated: 4,134,349 more chars]
